# Supplementary material for: Engineering of a chitin deacetylase to generate tailor-made chitosan polymers
Source: PLoS Biol. 2024 Jan 18;22(1):e3002459. doi: 10.1371/journal.pbio.3002459 (PMC10796014; doi:10.1371/journal.pbio.3002459)
Supplement: S1 Data — An additional sheet contains the results from the initial test screen with different dilutions of CMBs (S1 Fig). (XLSX) [file pbio.3002459.s013.xlsx]

## Sheet: norm. rarAAAA
			no outlier elimination								outlier elimination above SD 0.2
Position	Mutant	WT/mutein	rep. 1	rep. 2	rep. 3	rep. 4	Mean rel. activity	SD	p-values from t-test		rep. 1	rep. 2	rep. 3	rep. 4	Mean rel. activity	SD	p-values from t-test
D46	A	mutein	-0.162471	0.219148	0.0754457	0.0798972	0.053005	0.158388	0.000558819		-0.162471	0.219148	0.0754457	0.0798972	0.053005	0.158388	0.000558819
D46	D	WT	1.14664	0.986945	0.969243	1.00634	1.02729	0.080994			1.14664	0.986945	0.969243	1.00634	1.02729	0.080994
D46	E	mutein	-0.128468	0.0582494	0.0713719	0.0545561	0.0139274	0.0952041	1.10474e-05		-0.128468	0.0582494	0.0713719	0.0545561	0.0139274	0.0952041	1.10474e-05
D46	F	mutein	-0.187973	0.0977684	0.088482	0.15443	0.0381768	0.153558	0.00044941		-0.187973	0.0977684	0.088482	0.15443	0.0381768	0.153558	0.00044941
D46	G	mutein	0.0394209	-0.00949735	0.0844081	0.0649907	0.0448306	0.040635	1.85057e-13		0.0394209	-0.00949735	0.0844081	0.0649907	0.0448306	0.040635	1.85057e-13
D46	H	mutein	-0.0668379	0.0822431	0.088482	0.0351777	0.0347662	0.0717937	2.64799e-07		-0.0668379	0.0822431	0.088482	0.0351777	0.0347662	0.0717937	2.64799e-07
D46	I	mutein	-0.181597	0.0187305	0.0892967	0.0500842	-0.00587149	0.120655	8.33867e-05		-0.181597	0.0187305	0.0892967	0.0500842	-0.00587149	0.120655	8.33867e-05
D46	K	mutein	-0.166721	0.151401	0.0982591	0.103748	0.0466717	0.144249	0.000328474		-0.166721	0.151401	0.0982591	0.103748	0.0466717	0.144249	0.000328474
D46	L	mutein	-0.194348	0.00179378	0.0868524	0.0321964	-0.0183764	0.12248	8.85417e-05		-0.194348	0.00179378	0.0868524	0.0321964	-0.0183764	0.12248	8.85417e-05
D46	N	mutein	-0.200724	0.0511925	0.0868524	0.0553015	-0.00184439	0.13354	0.000170523		-0.200724	0.0511925	0.0868524	0.0553015	-0.00184439	0.13354	0.000170523
D46	P	mutein	-0.143344	0.0624836	0.0835934	0.0478482	0.0126452	0.105023	2.88967e-05		-0.143344	0.0624836	0.0835934	0.0478482	0.0126452	0.105023	2.88967e-05
D46	Q	mutein	-0.0902148	0.024376	0.0583357	0.0813878	0.0184712	0.0761472	6.2505e-07		-0.0902148	0.024376	0.0583357	0.0813878	0.0184712	0.0761472	6.2505e-07
D46	R	mutein	-0.183723	0.0921228	0.108851	0.0411403	0.0145979	0.135314	0.000197594		-0.183723	0.0921228	0.108851	0.0411403	0.0145979	0.135314	0.000197594
D46	S	mutein	-0.173097	0.0144963	0.0648538	0.0441216	-0.0124062	0.109102	3.62729e-05		-0.173097	0.0144963	0.0648538	0.0441216	-0.0124062	0.109102	3.62729e-05
D46	T	mutein	-0.0498365	0.0765975	0.0933705	0.0709533	0.0477712	0.0657645	5.79927e-08		-0.0498365	0.0765975	0.0933705	0.0709533	0.0477712	0.0657645	5.79927e-08
D46	V	mutein	-0.168846	0.106237	0.0950001	0.0448669	0.0193144	0.128246	0.000142025		-0.168846	0.106237	0.0950001	0.0448669	0.0193144	0.128246	0.000142025
D46	W	mutein	-0.190098	-0.0292568	0.0819638	0.0523202	-0.0212677	0.121983	8.49729e-05		-0.190098	-0.0292568	0.0819638	0.0523202	-0.0212677	0.121983	8.49729e-05
D46	Y	mutein	-0.185848	0.0271988	0.074631	0.0821331	-0.000471193	0.125955	0.000116001		-0.185848	0.0271988	0.074631	0.0821331	-0.000471193	0.125955	0.000116001
Q74	A	mutein	0.738603	1.01941	0.875545	0.963106	0.899165	0.122317	0.200847		0.738603	1.01941	0.875545	0.963106	0.899165	0.122317	0.200847
Q74	D	mutein	1.3294	1.18454	1.09798	1.12112	1.18326	0.104075	0.0284333		1.3294	1.18454	1.09798	1.12112	1.18326	0.104075	0.0284333
Q74	E	mutein	1.04888	0.953071	0.973316	1.00186	0.994283	0.0415379	0.864566		1.04888	0.953071	0.973316	1.00186	0.994283	0.0415379	0.864566
Q74	F	mutein	1.01063	0.90085	0.824215	0.944473	0.920041	0.0782167	0.138562		1.01063	0.90085	0.824215	0.944473	0.920041	0.0782167	0.138562
Q74	G	mutein	1.06801	0.944603	1.0442	0.866214	0.980756	0.0932105	0.731988		1.06801	0.944603	1.0442	0.866214	0.980756	0.0932105	0.731988
Q74	H	mutein	0.632345	0.425211	0.589562	0.59119	0.559577	0.0917384	0.000378504		0.632345	0.425211	0.589562	0.59119	0.559577	0.0917384	0.000378504
Q74	I	mutein	0.228561	0.504249	0.486902	0.485354	0.426266	0.132081	0.00134088		0.228561	0.504249	0.486902	0.485354	0.426266	0.132081	0.00134088
Q74	K	mutein	0.810859	0.665148	0.843769	0.539762	0.714885	0.140195	0.0202848		0.810859	0.665148	0.843769	0.539762	0.714885	0.140195	0.0202848
Q74	L	mutein	1.03613	1.12808	1.05561	0.79839	1.00455	0.143023	0.955203		1.03613	1.12808	1.05561	0.79839	1.00455	0.143023	0.955203
Q74	M	mutein	1.01275	0.95166	1.03442	1.00634	1.00129	0.0352033	0.967237		1.01275	0.95166	1.03442	1.00634	1.00129	0.0352033	0.967237
Q74	N	mutein	0.897992	1.08856	0.921172	1.01006	0.979447	0.0873212	0.700287		0.897992	1.08856	0.921172	1.01006	0.979447	0.0873212	0.700287
Q74	P	mutein	0.770481	0.864154	0.78918	0.79839	0.805551	0.0407573	4.39691e-05		0.770481	0.864154	0.78918	0.79839	0.805551	0.0407573	4.39691e-05
Q74	Q	WT	1.17851	1.01235	1.03687	1.03615	1.06597	0.0758896			1.17851	1.01235	1.03687	1.03615	1.06597	0.0758896
Q74	R	mutein	0.162681	0.701844	0.843769	0.774539	0.620708	0.310801	0.0907038		NA	0.701844	0.843769	0.774539	0.773384	0.0709697	0.0107663
Q74	S	mutein	1.017	1.08574	1.08331	0.335543	0.880399	0.364631	0.560579		1.017	1.08574	1.08331	NA	1.06202	0.0390042	0.103244
Q74	T	mutein	0.21156	0.356053	0.370391	0.515167	0.363293	0.124085	0.000629385		0.21156	0.356053	0.370391	0.515167	0.363293	0.124085	0.000629385
Q74	V	mutein	0.315694	0.336293	0.386686	0.356412	0.348771	0.030253	6.98937e-14		0.315694	0.336293	0.386686	0.356412	0.348771	0.030253	6.98937e-14
Q74	W	mutein	0.893741	1.04481	0.85762	0.910934	0.926777	0.0817665	0.182638		0.893741	1.04481	0.85762	0.910934	0.926777	0.0817665	0.182638
Q74	Y	mutein	0.795983	1.06881	1.07435	0.96087	0.975002	0.130277	0.738967		0.795983	1.06881	1.07435	0.96087	0.975002	0.130277	0.738967
N75	A	mutein	-0.168846	-0.0193771	0.0909263	0.307221	0.052481	0.200433	0.00164013		-0.168846	-0.0193771	0.0909263	NA	-0.0324324	0.130377	0.0024169
N75	C	mutein	-0.187973	-0.001029	0.0567061	0.0284698	-0.0259565	0.110553	3.83494e-05		-0.187973	-0.001029	0.0567061	0.0284698	-0.0259565	0.110553	3.83494e-05
N75	E	mutein	-0.179472	0.0215532	0.108036	0.0821331	0.00806264	0.13017	0.000150014		-0.179472	0.0215532	0.108036	0.0821331	0.00806264	0.13017	0.000150014
N75	F	mutein	-0.168846	0.0413127	0.125146	0.122381	0.0299984	0.138148	0.000238485		-0.168846	0.0413127	0.125146	0.122381	0.0299984	0.138148	0.000238485
N75	G	mutein	-0.126343	0.0286102	0.127591	0.0649907	0.0237122	0.108067	3.91385e-05		-0.126343	0.0286102	0.127591	0.0649907	0.0237122	0.108067	3.91385e-05
N75	H	mutein	-0.175222	-0.00385179	0.0925558	0.0694626	-0.0042638	0.121156	8.65394e-05		-0.175222	-0.00385179	0.0925558	0.0694626	-0.0042638	0.121156	8.65394e-05
N75	I	mutein	-0.194348	0.00885073	0.07789	0.100021	-0.00189668	0.134048	0.000174682		-0.194348	0.00885073	0.07789	0.100021	-0.00189668	0.134048	0.000174682
N75	K	mutein	-0.132718	0.0102621	0.0632243	0.0433763	-0.00396391	0.0885728	4.4393e-06		-0.132718	0.0102621	0.0632243	0.0433763	-0.00396391	0.0885728	4.4393e-06
N75	L	mutein	-0.170971	0.031433	0.0966296	0.0903317	0.0118557	0.125372	0.000117998		-0.170971	0.031433	0.0966296	0.0903317	0.0118557	0.125372	0.000117998
N75	N	WT	0.736478	0.892381	0.999389	0.998882	0.906783	0.12419			0.736478	0.892381	0.999389	0.998882	0.906783	0.12419
N75	P	mutein	-0.160346	0.0511925	0.0852229	0.0694626	0.0113831	0.115327	6.34489e-05		-0.160346	0.0511925	0.0852229	0.0694626	0.0113831	0.115327	6.34489e-05
N75	Q	mutein	-0.168846	0.0723633	0.07789	0.035923	0.00433252	0.116944	6.86594e-05		-0.168846	0.0723633	0.07789	0.035923	0.00433252	0.116944	6.86594e-05
N75	R	mutein	-0.181597	-0.0221999	0.0876672	0.101512	-0.00365461	0.130903	0.000148722		-0.181597	-0.0221999	0.0876672	0.101512	-0.00365461	0.130903	0.000148722
N75	S	mutein	-0.102966	0.257256	0.219659	0.237161	0.152777	0.171186	0.00120354		-0.102966	0.257256	0.219659	0.237161	0.152777	0.171186	0.00120354
N75	V	mutein	-0.128468	0.0229646	0.0819638	0.122381	0.0247103	0.109976	4.56559e-05		-0.128468	0.0229646	0.0819638	0.122381	0.0247103	0.109976	4.56559e-05
N75	W	mutein	-0.170971	-0.0546619	0.104777	0.0739346	-0.0117304	0.12664	0.000115214		-0.170971	-0.0546619	0.104777	0.0739346	-0.0117304	0.12664	0.000115214
N75	Y	mutein	-0.175222	-0.0320796	0.0892967	0.148467	0.00761558	0.143197	0.000271178		-0.175222	-0.0320796	0.0892967	0.148467	0.00761558	0.143197	0.000271178
W76	A	mutein	-0.15397	0.00743934	0.104777	0.0493389	0.00189635	0.111296	4.56738e-05		-0.15397	0.00743934	0.104777	0.0493389	0.00189635	0.111296	4.56738e-05
W76	C	mutein	-0.15397	0.0483697	0.0762605	0.0791519	0.012453	0.111814	4.9677e-05		-0.15397	0.0483697	0.0762605	0.0791519	0.012453	0.111814	4.9677e-05
W76	D	mutein	-0.162471	-0.001029	0.141442	0.173063	0.0377512	0.153464	0.000447229		-0.162471	-0.001029	0.141442	0.173063	0.0377512	0.153464	0.000447229
W76	E	mutein	1.26352	-0.0024404	0.103962	0.100766	0.366453	0.600085	0.124797		NA	-0.0024404	0.103962	0.100766	0.0674294	0.0605302	9.90799e-06
W76	F	mutein	0.315694	0.696198	0.677557	0.562867	0.563079	0.175143	0.0118668		0.315694	0.696198	0.677557	0.562867	0.563079	0.175143	0.0118668
W76	G	mutein	-0.151845	0.0229646	0.0705571	0.0888411	0.00762949	0.109882	4.20496e-05		-0.151845	0.0229646	0.0705571	0.0888411	0.00762949	0.109882	4.20496e-05
W76	H	mutein	1.21889	0.0822431	0.140627	0.123871	0.391409	0.552202	0.114217		NA	0.0822431	0.140627	0.123871	0.11558	0.030062	1.23493e-12
W76	I	mutein	-0.190098	0.0144963	0.108036	0.0687173	0.000287969	0.132591	0.000164202		-0.190098	0.0144963	0.108036	0.0687173	0.000287969	0.132591	0.000164202
W76	K	mutein	-0.0498365	0.0723633	0.0697424	0.0344324	0.0316754	0.0570275	2.2212e-09		-0.0498365	0.0723633	0.0697424	0.0344324	0.0316754	0.0570275	2.2212e-09
W76	L	mutein	-0.170971	0.0384899	0.0958148	0.133561	0.0242235	0.135873	0.000210513		-0.170971	0.0384899	0.0958148	0.133561	0.0242235	0.135873	0.000210513
W76	M	mutein	-0.160346	0.0271988	0.117813	0.0940583	0.0196813	0.126	0.00012609		-0.160346	0.0271988	0.117813	0.0940583	0.0196813	0.126	0.00012609
W76	N	mutein	-0.151845	0.0653064	0.0876672	0.0560468	0.0142939	0.111552	4.9115e-05		-0.151845	0.0653064	0.0876672	0.0560468	0.0142939	0.111552	4.9115e-05
W76	Q	mutein	-0.183723	0.00602795	0.0624095	0.0813878	-0.00847431	0.121136	8.49759e-05		-0.183723	0.00602795	0.0624095	0.0813878	-0.00847431	0.121136	8.49759e-05
W76	R	mutein	-0.187973	-0.040548	0.0730014	0.042631	-0.0282221	0.116817	5.95549e-05		-0.187973	-0.040548	0.0730014	0.042631	-0.0282221	0.116817	5.95549e-05
W76	S	mutein	-0.179472	0.0257874	0.104777	0.157411	0.0271259	0.147973	0.000352104		-0.179472	0.0257874	0.104777	0.157411	0.0271259	0.147973	0.000352104
W76	T	mutein	-0.141219	-0.0320796	0.0787048	0.103002	0.0021021	0.112188	4.88383e-05		-0.141219	-0.0320796	0.0787048	0.103002	0.0021021	0.112188	4.88383e-05
W76	V	mutein	-0.143344	-0.0391366	0.0664833	0.0530655	-0.015733	0.0971684	1.18925e-05		-0.143344	-0.0391366	0.0664833	0.0530655	-0.015733	0.0971684	1.18925e-05
W76	W	WT	0.93837	1.10832	0.9945	0.958635	0.999957	0.0758809			0.93837	1.10832	0.9945	0.958635	0.999957	0.0758809
W76	Y	mutein	1.05525	1.06457	0.919542	0.989938	1.00733	0.0672868	0.867092		1.05525	1.06457	0.919542	0.989938	1.00733	0.0672868	0.867092
G77	A	mutein	1.02874	-0.0364045	1.14561	1.1164	0.813585	0.568831	0.559825		1.02874	NA	1.14561	1.1164	1.09691	0.0608213	0.0819835
G77	C	mutein	0.647158	0.517342	0.394794	0.488265	0.51189	0.104238	0.000546833		0.647158	0.517342	0.394794	0.488265	0.51189	0.104238	0.000546833
G77	D	mutein	1.07983	1.02993	1.03103	1.08423	1.05626	0.029819	0.0816271		1.07983	1.02993	1.03103	1.08423	1.05626	0.029819	0.0816271
G77	E	mutein	1.04311	1.15153	0.961591	1.03682	1.04826	0.0781748	0.345478		1.04311	1.15153	0.961591	1.03682	1.04826	0.0781748	0.345478
G77	F	mutein	0.294316	0.373293	0.231612	0.164886	0.266027	0.0889197	1.8212e-05		0.294316	0.373293	0.231612	0.164886	0.266027	0.0889197	1.8212e-05
G77	G	WT	1.18999	1.03554	1.01454	1.04529	1.07134	0.0801344			1.18999	1.03554	1.01454	1.04529	1.07134	0.0801344
G77	H	mutein	0.894626	1.21327	0.860037	0.965715	0.983411	0.159427	0.853857		0.894626	1.21327	0.860037	0.965715	0.983411	0.159427	0.853857
G77	I	mutein	1.05428	0.884012	0.663003	0.711752	0.828263	0.178025	0.147141		1.05428	0.884012	0.663003	0.711752	0.828263	0.178025	0.147141
G77	K	mutein	1.02235	0.998129	1.02061	0.865823	0.97673	0.0747563	0.628536		1.02235	0.998129	1.02061	0.865823	0.97673	0.0747563	0.628536
G77	L	mutein	0.976051	0.865305	0.680363	0.904764	0.856621	0.126127	0.101976		0.976051	0.865305	0.680363	0.904764	0.856621	0.126127	0.101976
G77	M	mutein	1.07823	1.2432	1.02235	0.848892	1.04817	0.162602	0.605928		1.07823	1.2432	1.02235	0.848892	1.04817	0.162602	0.605928
G77	N	mutein	0.936137	0.955102	0.873924	1.03513	0.950074	0.0664656	0.276558		0.936137	0.955102	0.873924	1.03513	0.950074	0.0664656	0.276558
G77	P	mutein	-0.0537366	-0.0925275	0.0189544	-0.0365907	-0.0409751	0.0463007	1.56474e-12		-0.0537366	-0.0925275	0.0189544	-0.0365907	-0.0409751	0.0463007	1.56474e-12
G77	Q	mutein	0.861098	1.16463	0.964195	1.15534	1.03632	0.148922	0.670987		0.861098	1.16463	0.964195	1.15534	1.03632	0.148922	0.670987
G77	R	mutein	0.750935	0.723127	0.831393	0.872595	0.794512	0.0694072	0.00215717		0.750935	0.723127	0.831393	0.872595	0.794512	0.0694072	0.00215717
G77	S	mutein	0.94891	0.840985	0.779314	0.738842	0.827012	0.0914757	0.0206949		0.94891	0.840985	0.779314	0.738842	0.827012	0.0914757	0.0206949
G77	T	mutein	0.805218	0.857822	0.632623	0.823496	0.77979	0.100505	0.0125052		0.805218	0.857822	0.632623	0.823496	0.77979	0.100505	0.0125052
G77	V	mutein	0.300702	0.337749	0.244632	0.258006	0.285272	0.0423752	1.40881e-11		0.300702	0.337749	0.244632	0.258006	0.285272	0.0423752	1.40881e-11
G77	W	mutein	0.817991	0.723127	0.552768	0.755773	0.712415	0.113472	0.00798516		0.817991	0.723127	0.552768	0.755773	0.712415	0.113472	0.00798516
G77	Y	mutein	0.527415	0.483669	0.755878	0.445938	0.553225	0.139144	0.00414301		0.527415	0.483669	0.755878	0.445938	0.553225	0.139144	0.00414301
S78	A	mutein	0.992017	0.923299	0.858301	0.845506	0.904781	0.0673968	0.0602608		0.992017	0.923299	0.858301	0.845506	0.904781	0.0673968	0.0602608
S78	D	mutein	0.955296	1.08044	1.00152	1.03344	1.01767	0.0527271	0.64657		0.955296	1.08044	1.00152	1.03344	1.01767	0.0527271	0.64657
S78	E	mutein	0.928154	0.956972	0.882604	0.982646	0.937594	0.0428881	0.0901928		0.928154	0.956972	0.882604	0.982646	0.937594	0.0428881	0.0901928
S78	G	mutein	0.862695	1.01871	1.05533	1.25185	1.04715	0.16	0.608126		0.862695	1.01871	1.05533	1.25185	1.04715	0.16	0.608126
S78	H	mutein	0.846729	0.784862	0.87566	0.857358	0.841152	0.0393833	0.000260897		0.846729	0.784862	0.87566	0.857358	0.841152	0.0393833	0.000260897
S78	I	mutein	0.230453	0.126352	0.154361	0.200441	0.177902	0.04648	2.77701e-11		0.230453	0.126352	0.154361	0.200441	0.177902	0.04648	2.77701e-11
S78	K	mutein	0.773287	0.728739	0.753274	0.860744	0.779011	0.0574535	0.000314194		0.773287	0.728739	0.753274	0.860744	0.779011	0.0574535	0.000314194
S78	L	mutein	0.612033	0.833502	0.704666	0.821803	0.743001	0.104916	0.00843546		0.612033	0.833502	0.704666	0.821803	0.743001	0.104916	0.00843546
S78	M	mutein	0.637578	0.296592	0.474649	0.505196	0.478504	0.140385	0.00246702		0.637578	0.296592	0.474649	0.505196	0.478504	0.140385	0.00246702
S78	N	mutein	0.94891	0.928911	0.93642	1.04021	0.963613	0.0517272	0.348433		0.94891	0.928911	0.93642	1.04021	0.963613	0.0517272	0.348433
S78	P	mutein	0.819588	1.01871	0.858301	0.928467	0.906266	0.087464	0.121358		0.819588	1.01871	0.858301	0.928467	0.906266	0.087464	0.121358
S78	Q	mutein	0.972858	0.966326	0.988499	0.986032	0.978429	0.0105944	0.436785		0.972858	0.966326	0.988499	0.986032	0.978429	0.0105944	0.436785
S78	S	WT	1.1389	1.03554	1.06054	1.10963	1.08615	0.0467282			1.1389	1.03554	1.06054	1.10963	1.08615	0.0467282
S78	T	mutein	0.0197056	0.00849391	0.0892616	0.115787	0.058312	0.0523881	1.64349e-10		0.0197056	0.00849391	0.0892616	0.115787	0.058312	0.0523881	1.64349e-10
S78	V	mutein	0.455569	0.348973	0.443401	0.398532	0.411619	0.0484338	3.26734e-09		0.455569	0.348973	0.443401	0.398532	0.411619	0.0484338	3.26734e-09
S78	W	mutein	0.23205	0.0833246	0.112697	0.058222	0.121573	0.0769418	9.79628e-07		0.23205	0.0833246	0.112697	0.058222	0.121573	0.0769418	9.79628e-07
S78	Y	mutein	1.29058	0.724997	0.747198	0.68297	0.861435	0.287331	0.408739		NA	0.724997	0.747198	0.68297	0.718388	0.03262	2.01542e-06
S102	A	mutein	1.00639	0.986905	0.998047	1.06053	1.01297	0.0326965	0.68264		1.00639	0.986905	0.998047	1.06053	1.01297	0.0326965	0.68264
S102	C	mutein	0.431621	0.371423	0.443401	0.554296	0.450185	0.0762303	1.51771e-05		0.431621	0.371423	0.443401	0.554296	0.450185	0.0762303	1.51771e-05
S102	D	mutein	0.71581	0.97568	0.913852	1.00804	0.903346	0.130988	0.242459		0.71581	0.97568	0.913852	1.00804	0.903346	0.130988	0.242459
S102	E	mutein	0.985631	1.04864	1.04665	0.970794	1.01293	0.0405512	0.704417		0.985631	1.04864	1.04665	0.970794	1.01293	0.0405512	0.704417
S102	F	mutein	0.71581	0.794216	0.683835	0.605088	0.699737	0.0783068	0.000658652		0.71581	0.794216	0.683835	0.605088	0.699737	0.0783068	0.000658652
S102	G	mutein	0.750935	0.908332	0.855697	0.870902	0.846467	0.067419	0.00836548		0.750935	0.908332	0.855697	0.870902	0.846467	0.067419	0.00836548
S102	H	mutein	1.05748	1.17211	1.01541	1.09439	1.08485	0.0665258	0.0839864		1.05748	1.17211	1.01541	1.09439	1.08485	0.0665258	0.0839864
S102	I	mutein	0.726986	0.498635	0.494613	0.564454	0.571172	0.108699	0.00126992		0.726986	0.498635	0.494613	0.564454	0.571172	0.108699	0.00126992
S102	K	mutein	0.627999	0.425675	0.460761	0.322343	0.459195	0.126951	0.00125857		0.627999	0.425675	0.460761	0.322343	0.459195	0.126951	0.00125857
S102	L	mutein	1.21075	0.92704	0.928608	1.00635	1.01819	0.133606	0.812724		1.21075	0.92704	0.928608	1.00635	1.01819	0.133606	0.812724
S102	M	mutein	0.699845	0.876529	0.769766	0.784555	0.782674	0.0726629	0.00216893		0.699845	0.876529	0.769766	0.784555	0.782674	0.0726629	0.00216893
S102	N	mutein	0.795639	0.936394	0.94944	0.903071	0.896136	0.0697847	0.0496193		0.795639	0.936394	0.94944	0.903071	0.896136	0.0697847	0.0496193
S102	P	mutein	0.623209	0.794216	0.755878	0.911536	0.77121	0.118828	0.0219443		0.623209	0.794216	0.755878	0.911536	0.77121	0.118828	0.0219443
S102	R	mutein	0.885047	0.900849	0.578808	0.916616	0.82033	0.16153	0.108216		0.885047	0.900849	0.578808	0.916616	0.82033	0.16153	0.108216
S102	S	WT	0.78127	0.992517	0.967667	1.00635	0.936951	0.105014			0.78127	0.992517	0.967667	1.00635	0.936951	0.105014
S102	T	mutein	1.01277	1.03554	1.02756	0.97418	1.01251	0.0272414	0.679749		1.01277	1.03554	1.02756	0.97418	1.01251	0.0272414	0.679749
S102	V	mutein	0.621613	0.693194	0.532804	0.439166	0.571694	0.110046	0.00137852		0.621613	0.693194	0.532804	0.439166	0.571694	0.110046	0.00137852
S102	W	mutein	0.66951	0.506118	0.551032	0.586464	0.578281	0.0691368	2.45893e-05		0.66951	0.506118	0.551032	0.586464	0.578281	0.0691368	2.45893e-05
S102	Y	mutein	1.01437	1.0767	0.978951	0.95725	1.00682	0.0521993	0.858216		1.01437	1.0767	0.978951	0.95725	1.00682	0.0521993	0.858216
R137	A	mutein	-0.0202086	-0.0494998	0.05541	-0.0061152	-0.00510343	0.0442045	5.91169e-13		-0.0202086	-0.0494998	0.05541	-0.0061152	-0.00510343	0.0442045	5.91169e-13
R137	C	mutein	0.313475	0.171251	0.243764	0.303719	0.258052	0.0655637	2.06573e-07		0.313475	0.171251	0.243764	0.303719	0.258052	0.0655637	2.06573e-07
R137	D	mutein	0.0197056	-0.0476291	-0.00621729	0.213986	0.0449612	0.116045	6.62573e-05		0.0197056	-0.0476291	-0.00621729	0.213986	0.0449612	0.116045	6.62573e-05
R137	G	mutein	-0.0138224	-0.0738198	-0.00100935	-0.0501354	-0.0346967	0.0333644	1.9847e-16		-0.0138224	-0.0738198	-0.00100935	-0.0501354	-0.0346967	0.0333644	1.9847e-16
R137	H	mutein	0.0819719	-0.144909	-0.0131612	-0.117859	-0.0484893	0.103886	1.61871e-05		0.0819719	-0.144909	-0.0131612	-0.117859	-0.0484893	0.103886	1.61871e-05
R137	I	mutein	0.0660062	0.00849391	-0.029653	0.000657133	0.011376	0.0399626	3.81853e-14		0.0660062	0.00849391	-0.029653	0.000657133	0.011376	0.0399626	3.81853e-14
R137	K	mutein	0.0356713	-0.0513706	0.00419859	-0.0518285	-0.0158323	0.0432533	2.6944e-13		0.0356713	-0.0513706	0.00419859	-0.0518285	-0.0158323	0.0432533	2.6944e-13
R137	L	mutein	-0.0313846	-0.0569829	-0.00361332	0.237689	0.036427	0.135933	0.000200249		-0.0313846	-0.0569829	-0.00361332	0.237689	0.036427	0.135933	0.000200249
R137	M	mutein	-0.0377709	-0.105623	0.0206904	0.0142018	-0.0271254	0.0585077	1.30789e-09		-0.0377709	-0.105623	0.0206904	0.0142018	-0.0271254	0.0585077	1.30789e-09
R137	N	mutein	-0.0393675	-0.12433	0.000726628	0.122559	-0.010103	0.102666	1.71204e-05		-0.0393675	-0.12433	0.000726628	0.122559	-0.010103	0.102666	1.71204e-05
R137	P	mutein	-0.00743608	-0.0625952	0.0710338	-0.0755316	-0.0186323	0.0666724	2.77416e-08		-0.00743608	-0.0625952	0.0710338	-0.0755316	-0.0186323	0.0666724	2.77416e-08
R137	Q	mutein	0.187346	0.079583	0.155229	0.098856	0.130253	0.0497881	9.46441e-11		0.187346	0.079583	0.155229	0.098856	0.130253	0.0497881	9.46441e-11
R137	R	WT	0.889837	0.936394	0.957251	0.838734	0.905554	0.0527122			0.889837	0.936394	0.957251	0.838734	0.905554	0.0527122
R137	T	mutein	0.0660062	-0.0551121	0.05107	0.0260534	0.0220044	0.0539887	2.54583e-10		0.0660062	-0.0551121	0.05107	0.0260534	0.0220044	0.0539887	2.54583e-10
R137	V	mutein	0.955296	0.635201	0.626547	0.781169	0.749553	0.15442	0.0408624		0.955296	0.635201	0.626547	0.781169	0.749553	0.15442	0.0408624
R137	W	mutein	-0.0138224	-0.0270507	-0.0227091	-0.0111945	-0.0186941	0.00743708	8.85776e-17		-0.0138224	-0.0270507	-0.0227091	-0.0111945	-0.0186941	0.00743708	8.85776e-17
R137	Y	mutein	0.0101262	-0.0700783	0.00593457	-0.0128875	-0.0167263	0.0369492	2.98171e-15		0.0101262	-0.0700783	0.00593457	-0.0128875	-0.0167263	0.0369492	2.98171e-15
P138	A	mutein	1.08661	1.08337	1.06784	1.05702	1.07371	0.0138168	0.0162691		1.08661	1.08337	1.06784	1.05702	1.07371	0.0138168	0.0162691
P138	C	mutein	0.359101	1.11032	0.93699	1.09503	0.875361	0.35298	0.533228		NA	1.11032	0.93699	1.09503	1.04745	0.0959645	0.496376
P138	D	mutein	1.16051	0.994105	0.946655	0.936192	1.00937	0.103868	0.879199		1.16051	0.994105	0.946655	0.936192	1.00937	0.103868	0.879199
P138	E	mutein	0.336006	0.928418	0.962268	0.995927	0.805655	0.31431	0.305542		NA	0.928418	0.962268	0.995927	0.962204	0.0337549	0.27669
P138	F	mutein	1.22056	1.10022	1.01208	1.24437	1.14431	0.108405	0.067197		1.22056	1.10022	1.01208	1.24437	1.14431	0.108405	0.067197
P138	G	mutein	0.245933	0.963788	0.830672	0.828941	0.717333	0.320551	0.175409		NA	0.963788	0.830672	0.828941	0.874467	0.077359	0.0800215
P138	H	mutein	0.564651	0.724618	0.867103	0.819437	0.743952	0.1334	0.0233269		0.564651	0.724618	0.867103	0.819437	0.743952	0.1334	0.0233269
P138	I	mutein	0.195123	1.00926	0.970447	0.968775	0.785902	0.394296	0.358154		NA	1.00926	0.970447	0.968775	0.982828	0.0229089	0.572524
P138	M	mutein	0.229766	1.11537	0.647775	1.02715	0.755017	0.404683	0.313513		NA	1.11537	0.647775	1.02715	0.930101	0.248448	0.676395
P138	P	WT	0.931868	1.08506	0.976394	1.14391	1.03431	0.0973571			0.931868	1.08506	0.976394	1.14391	1.03431	0.0973571
P138	Q	mutein	0.128146	0.990736	0.963755	0.964702	0.761835	0.422644	0.342685		NA	0.990736	0.963755	0.964702	0.973065	0.0153116	0.351835
P138	R	mutein	-0.165166	0.0525848	0.0849595	0.140631	0.0282523	0.133974	0.000172973		-0.165166	0.0525848	0.0849595	0.140631	0.0282523	0.133974	0.000172973
P138	S	mutein	0.599294	1.04969	0.920633	0.993212	0.890706	0.201328	0.362158		NA	1.04969	0.920633	0.993212	0.987844	0.0646939	0.803124
P138	T	mutein	-0.176714	0.279964	0.166743	0.117551	0.0968862	0.194663	0.00163098		-0.176714	0.279964	0.166743	0.117551	0.0968862	0.194663	0.00163098
P138	V	mutein	1.21594	0.923365	1.01059	1.02444	1.04358	0.123309	0.550305		1.21594	0.923365	1.01059	1.02444	1.04358	0.123309	0.550305
P138	W	mutein	-0.215976	0.0273204	0.0738073	0.360564	0.061429	0.236468	0.00312736		-0.215976	0.0273204	0.0738073	NA	-0.0382827	0.155632	0.00430174
P138	Y	mutein	0.0565505	0.630298	0.92212	0.797716	0.601671	0.382578	0.127753		NA	0.630298	0.92212	0.797716	0.783378	0.146439	0.112842
P139	A	mutein	0.135075	0.808833	0.88569	0.955199	0.696199	0.378829	0.206976		NA	0.808833	0.88569	0.955199	0.88324	0.0732138	0.0826318
P139	D	mutein	-0.185952	-0.05521	0.103547	0.1352	-0.000603735	0.149025	0.000300183		-0.185952	-0.05521	0.103547	0.1352	-0.000603735	0.149025	0.000300183
P139	E	mutein	-0.183642	-0.0585786	0.0492724	0.0876838	-0.0263162	0.121795	6.98957e-05		-0.183642	-0.0585786	0.0492724	0.0876838	-0.0263162	0.121795	6.98957e-05
P139	F	mutein	-0.204428	0.0138461	0.0470419	0.110763	-0.00819423	0.136864	0.00017237		-0.204428	0.0138461	0.0470419	0.110763	-0.00819423	0.136864	0.00017237
P139	G	mutein	0.913392	0.916627	1.04851	1.16699	1.01138	0.121342	0.871581		0.913392	0.916627	1.04851	1.16699	1.01138	0.121342	0.871581
P139	I	mutein	-0.162856	0.0205832	0.113212	0.110763	0.0204255	0.129567	0.000133383		-0.162856	0.0205832	0.113212	0.110763	0.0204255	0.129567	0.000133383
P139	K	mutein	-0.232143	0.00879319	0.0931378	0.0741077	-0.014026	0.14983	0.000294741		-0.232143	0.00879319	0.0931378	0.0741077	-0.014026	0.14983	0.000294741
P139	L	mutein	-0.176714	-0.0518414	0.167486	0.0971871	0.00902953	0.153933	0.000374484		-0.176714	-0.0518414	0.167486	0.0971871	0.00902953	0.153933	0.000374484
P139	M	mutein	-0.185952	-0.05521	0.0678594	0.105333	-0.0169924	0.131873	0.000129791		-0.185952	-0.05521	0.0678594	0.105333	-0.0169924	0.131873	0.000129791
P139	N	mutein	-0.19519	0.0694278	0.114699	0.103975	0.0232279	0.146888	0.000301814		-0.19519	0.0694278	0.114699	0.103975	0.0232279	0.146888	0.000301814
P139	P	WT	0.904154	0.869467	0.937733	0.900894	0.903062	0.0279082			0.904154	0.869467	0.937733	0.900894	0.903062	0.0279082
P139	Q	mutein	-0.19288	-0.0282613	0.0284549	0.0781806	-0.0286266	0.117821	5.31643e-05		-0.19288	-0.0282613	0.0284549	0.0781806	-0.0286266	0.117821	5.31643e-05
P139	R	mutein	-0.227524	-0.0737372	0.0700899	0.0618892	-0.0423205	0.13998	0.000175266		-0.227524	-0.0737372	0.0700899	0.0618892	-0.0423205	0.13998	0.000175266
P139	S	mutein	0.918011	1.00421	1.09535	1.01629	1.00847	0.072596	0.85652		0.918011	1.00421	1.09535	1.01629	1.00847	0.072596	0.85652
P139	T	mutein	0.144313	0.524187	0.746659	0.666027	0.520296	0.266993	0.0342642		NA	0.524187	0.746659	0.666027	0.645624	0.11263	0.0189531
P139	V	mutein	-0.1975	0.0357419	0.0552202	0.0496707	-0.0142167	0.122463	7.65997e-05		-0.1975	0.0357419	0.0552202	0.0496707	-0.0142167	0.122463	7.65997e-05
P139	W	mutein	-0.176714	0.0542691	0.0790117	0.121624	0.0195478	0.133766	0.000165275		-0.176714	0.0542691	0.0790117	0.121624	0.0195478	0.133766	0.000165275
P139	Y	mutein	-0.206738	-0.0333141	0.0515028	0.0890415	-0.0248769	0.1316	0.000124074		-0.206738	-0.0333141	0.0515028	0.0890415	-0.0248769	0.1316	0.000124074
Y140	A	mutein	-0.181333	-0.00973404	0.181612	0.170498	0.0402609	0.171799	0.000746885		-0.181333	-0.00973404	0.181612	0.170498	0.0402609	0.171799	0.000746885
Y140	C	mutein	-0.179023	0.0121618	0.148155	0.162353	0.0359117	0.158479	0.000485707		-0.179023	0.0121618	0.148155	0.162353	0.0359117	0.158479	0.000485707
Y140	D	mutein	-0.165166	0.0071089	0.125108	0.169141	0.0340478	0.149392	0.000347266		-0.165166	0.0071089	0.125108	0.169141	0.0340478	0.149392	0.000347266
Y140	E	mutein	-0.14438	-0.0131026	0.167486	0.139273	0.0373191	0.144793	0.00029271		-0.14438	-0.0131026	0.167486	0.139273	0.0373191	0.144793	0.00029271
Y140	F	mutein	0.345244	0.781884	0.960038	0.987781	0.768737	0.296702	0.217021		NA	0.781884	0.960038	0.987781	0.909901	0.111731	0.295197
Y140	G	mutein	-0.19288	0.0424791	0.134773	0.116194	0.0251413	0.150714	0.00035302		-0.19288	0.0424791	0.134773	0.116194	0.0251413	0.150714	0.00035302
Y140	H	mutein	-0.123594	0.652193	0.340717	0.477319	0.336659	0.332263	0.0264942		NA	0.652193	0.340717	0.477319	0.490077	0.156129	0.0221492
Y140	I	mutein	-0.204428	-0.0434199	0.0462984	0.0741077	-0.0318605	0.125501	8.58439e-05		-0.204428	-0.0434199	0.0462984	0.0741077	-0.0318605	0.125501	8.58439e-05
Y140	K	mutein	-0.167475	-0.0198398	0.0693464	0.0958295	-0.00553484	0.118759	6.24281e-05		-0.167475	-0.0198398	0.0693464	0.0958295	-0.00553484	0.118759	6.24281e-05
Y140	L	mutein	-0.199809	0.0559534	0.131799	0.250597	0.0596352	0.190612	0.00129919		-0.199809	0.0559534	0.131799	0.250597	0.0596352	0.190612	0.00129919
Y140	M	mutein	-0.190571	0.0812178	0.164512	0.124339	0.0448746	0.160606	0.000539333		-0.190571	0.0812178	0.164512	0.124339	0.0448746	0.160606	0.000539333
Y140	N	mutein	-0.155928	0.0138461	0.186817	0.247882	0.0731543	0.182067	0.00111028		-0.155928	0.0138461	0.186817	0.247882	0.0731543	0.182067	0.00111028
Y140	P	mutein	-0.188261	-0.0434199	0.0344027	0.110763	-0.0216288	0.127683	0.00010145		-0.188261	-0.0434199	0.0344027	0.110763	-0.0216288	0.127683	0.00010145
Y140	Q	mutein	-0.19519	0.0121618	0.125851	0.0510283	-0.00153724	0.137453	0.000181886		-0.19519	0.0121618	0.125851	0.0510283	-0.00153724	0.137453	0.000181886
Y140	R	mutein	-0.174404	-0.0484728	0.142951	0.125697	0.0114428	0.151082	0.000339925		-0.174404	-0.0484728	0.142951	0.125697	0.0114428	0.151082	0.000339925
Y140	S	mutein	-0.14438	0.0812178	0.212095	0.216657	0.0913975	0.169266	0.000841716		-0.14438	0.0812178	0.212095	0.216657	0.0913975	0.169266	0.000841716
Y140	T	mutein	-0.188261	-0.0400513	0.11916	0.0781806	-0.00774312	0.137983	0.000182055		-0.188261	-0.0400513	0.11916	0.0781806	-0.00774312	0.137983	0.000182055
Y140	V	mutein	-0.1975	-0.0333141	0.110981	0.1352	0.00384199	0.153463	0.000361105		-0.1975	-0.0333141	0.110981	0.1352	0.00384199	0.153463	0.000361105
Y140	W	mutein	-0.114356	0.586506	0.68718	0.623941	0.445818	0.375753	0.0585484		NA	0.586506	0.68718	0.623941	0.632542	0.0508852	8.0468e-05
Y140	Y	WT	1.21363	1.12043	1.13847	1.03666	1.1273	0.0726679			1.21363	1.12043	1.13847	1.03666	1.1273	0.0726679
F141	A	mutein	-0.139761	0.0913236	0.175664	0.155565	0.0706979	0.144843	0.000335139		-0.139761	0.0913236	0.175664	0.155565	0.0706979	0.144843	0.000335139
F141	C	mutein	0.0126691	0.32544	0.692384	0.672815	0.425827	0.32292	0.0360332		NA	0.32544	0.692384	0.672815	0.563547	0.206438	0.0606668
F141	D	mutein	-0.185952	0.0694278	0.252243	0.348346	0.121016	0.235081	0.00376564		NA	0.0694278	0.252243	0.348346	0.223339	0.141688	0.00617382
F141	E	mutein	-0.185952	0.145221	0.383096	0.34563	0.171999	0.260484	0.00652496		NA	0.145221	0.383096	0.34563	0.291316	0.127901	0.00530409
F141	F	WT	0.950345	0.925049	0.947399	0.918543	0.935334	0.0159017			0.950345	0.925049	0.947399	0.918543	0.935334	0.0159017
F141	G	mutein	-0.19288	-0.0333141	0.112468	0.105333	-0.00209837	0.143805	0.000241209		-0.19288	-0.0333141	0.112468	0.105333	-0.00209837	0.143805	0.000241209
F141	H	mutein	0.0496218	0.4585	0.733276	0.691822	0.483305	0.313401	0.0437554		NA	0.4585	0.733276	0.691822	0.627866	0.148133	0.0384673
F141	I	mutein	0.606222	1.01263	1.00613	1.13576	0.940187	0.230491	0.644738		NA	1.01263	1.00613	1.13576	1.05151	0.0730369	0.362597
F141	K	mutein	-0.167475	0.0222675	0.142951	0.15828	0.0390057	0.150494	0.000369212		-0.167475	0.0222675	0.142951	0.15828	0.0390057	0.150494	0.000369212
F141	L	mutein	1.12125	1.13895	1.192	1.11811	1.14258	0.0342028	0.00035615		1.12125	1.13895	1.192	1.11811	1.14258	0.0342028	0.00035615
F141	N	mutein	-0.118975	0.151958	0.276778	0.287253	0.149254	0.189086	0.00175838		-0.118975	0.151958	0.276778	0.287253	0.149254	0.189086	0.00175838
F141	P	mutein	-0.162856	-0.0215241	0.101316	0.175929	0.0232161	0.148375	0.000320181		-0.162856	-0.0215241	0.101316	0.175929	0.0232161	0.148375	0.000320181
F141	Q	mutein	-0.190571	-0.0131026	0.226221	0.194935	0.0543707	0.194799	0.00140213		-0.190571	-0.0131026	0.226221	0.194935	0.0543707	0.194799	0.00140213
F141	S	mutein	-0.181333	0.0374262	0.245552	0.276392	0.0945093	0.212322	0.00231593		NA	0.0374262	0.245552	0.276392	0.186457	0.129982	0.00400582
F141	T	mutein	-0.0543077	0.121641	0.247782	0.27775	0.148216	0.151013	0.000588002		-0.0543077	0.121641	0.247782	0.27775	0.148216	0.151013	0.000588002
F141	V	mutein	0.125837	0.58819	0.632162	0.88596	0.558037	0.316615	0.066289		NA	0.58819	0.632162	0.88596	0.702104	0.160735	0.0744646
F141	W	mutein	-0.181333	0.0829021	0.304287	0.22616	0.108004	0.213568	0.00248917		NA	0.0829021	0.304287	0.22616	0.20445	0.112278	0.00225521
F141	Y	mutein	0.102741	0.428182	0.68718	0.64159	0.464923	0.266543	0.0252752		NA	0.428182	0.68718	0.64159	0.585651	0.138264	0.0249978
S142	A	mutein	0.950158	0.899443	1.16046	0.972979	0.995761	0.114022	0.950174		0.950158	0.899443	1.16046	0.972979	0.995761	0.114022	0.950174
S142	C	mutein	0.208681	0.508849	0.543597	0.589609	0.462684	0.172536	0.00506239		0.208681	0.508849	0.543597	0.589609	0.462684	0.172536	0.00506239
S142	D	mutein	0.607421	0.909416	0.874675	0.95805	0.83739	0.15708	0.126624		0.607421	0.909416	0.874675	0.95805	0.83739	0.15708	0.126624
S142	E	mutein	1.02408	1.01413	1.03943	1.17541	1.06326	0.075487	0.228693		1.02408	1.01413	1.03943	1.17541	1.06326	0.075487	0.228693
S142	F	mutein	-0.00412903	0.408292	0.68493	0.468388	0.38937	0.287981	0.0215091		NA	0.408292	0.68493	0.468388	0.520537	0.145505	0.0191263
S142	G	mutein	0.916556	1.12216	1.03553	0.921624	0.998968	0.0988059	0.98639		0.916556	1.12216	1.03553	0.921624	0.998968	0.0988059	0.98639
S142	H	mutein	0.58726	0.699991	0.87077	0.731134	0.722289	0.116698	0.0092955		0.58726	0.699991	0.87077	0.731134	0.722289	0.116698	0.0092955
S142	I	mutein	0.257964	0.787251	0.960567	0.885198	0.722745	0.317875	0.178815		NA	0.787251	0.960567	0.885198	0.877672	0.0869029	0.111717
S142	K	mutein	0.455093	0.618548	1.07926	0.787863	0.73519	0.266593	0.139325		0.455093	0.618548	NA	0.787863	0.620501	0.166393	0.0473829
S142	L	mutein	0.425972	0.950137	0.827824	0.640367	0.711075	0.228812	0.0817086		NA	0.950137	0.827824	0.640367	0.806109	0.156022	0.15334
S142	M	mutein	0.520057	0.83379	1.00586	0.777711	0.784354	0.201167	0.117919		NA	0.83379	1.00586	0.777711	0.872453	0.118885	0.192854
S142	N	mutein	0.822471	0.916064	0.846564	0.867881	0.863245	0.0397998	0.00160617		0.822471	0.916064	0.846564	0.867881	0.863245	0.0397998	0.00160617
S142	P	mutein	-0.0556515	0.0501097	0.0782139	0.0605356	0.0333019	0.0604262	7.18008e-10		-0.0556515	0.0501097	0.0782139	0.0605356	0.0333019	0.0604262	7.18008e-10
S142	R	mutein	0.139238	0.465635	0.584201	0.366873	0.388987	0.188721	0.00479433		0.139238	0.465635	0.584201	0.366873	0.388987	0.188721	0.00479433
S142	S	WT	1.13833	1.23103	1.01679	1.04762	1.10844	0.0966451			1.13833	1.23103	1.01679	1.04762	1.10844	0.0966451
S142	T	mutein	0.645503	0.582813	0.950416	0.800403	0.744784	0.164792	0.0459563		0.645503	0.582813	0.950416	0.800403	0.744784	0.164792	0.0459563
S142	V	mutein	0.676864	0.909416	0.99102	0.783086	0.840096	0.138417	0.0980111		0.676864	0.909416	0.99102	0.783086	0.840096	0.138417	0.0980111
S142	W	mutein	0.0877155	0.38253	0.523295	0.506606	0.375036	0.201578	0.00582246		NA	0.38253	0.523295	0.506606	0.47081	0.0769071	0.000504316
S142	Y	mutein	0.1818	0.41411	0.492842	0.390162	0.369728	0.132742	0.000694243		0.1818	0.41411	0.492842	0.390162	0.369728	0.132742	0.000694243
I163	A	mutein	0.761988	0.992521	0.961348	1.22617	0.985507	0.190186	0.892162		0.761988	0.992521	0.961348	1.22617	0.985507	0.190186	0.892162
I163	C	mutein	0.853833	0.938502	0.995705	0.873852	0.915473	0.0645481	0.0870275		0.853833	0.938502	0.995705	0.873852	0.915473	0.0645481	0.0870275
I163	D	mutein	0.504376	1.00748	0.966814	0.80936	0.822007	0.228341	0.217617		NA	1.00748	0.966814	0.80936	0.927885	0.10464	0.361477
I163	E	mutein	0.0137918	0.446521	0.449896	0.634993	0.3863	0.26349	0.0160416		NA	0.446521	0.449896	0.634993	0.51047	0.107853	0.00569986
I163	F	mutein	-0.113894	0.544585	0.487376	0.617078	0.383786	0.336005	0.032913		NA	0.544585	0.487376	0.617078	0.54968	0.0650011	0.000210715
I163	G	mutein	0.961358	0.895288	1.05895	0.89535	0.952737	0.0773521	0.365626		0.961358	0.895288	1.05895	0.89535	0.952737	0.0773521	0.365626
I163	H	mutein	0.461814	1.00582	0.992582	0.983728	0.860985	0.266269	0.376945		NA	1.00582	0.992582	0.983728	0.994042	0.011117	0.848413
I163	I	WT	1.12713	1.0241	1.10893	0.869672	1.03246	0.117443			1.12713	1.0241	1.10893	0.869672	1.03246	0.117443
I163	K	mutein	-0.122855	0.0991416	0.0766522	0.155482	0.0521053	0.121261	6.05875e-05		-0.122855	0.0991416	0.0766522	0.155482	0.0521053	0.121261	6.05875e-05
I163	L	mutein	1.12041	0.829635	1.02772	0.736508	0.928567	0.176359	0.488837		1.12041	0.829635	1.02772	0.736508	0.928567	0.176359	0.488837
I163	M	mutein	0.723907	0.92853	1.0246	0.929387	0.901605	0.126755	0.22631		0.723907	0.92853	1.0246	0.929387	0.901605	0.126755	0.22631
I163	N	mutein	0.985999	0.958447	1.06989	1.21602	1.05759	0.115766	0.419428		0.985999	0.958447	1.06989	1.21602	1.05759	0.115766	0.419428
I163	P	mutein	0.658943	0.756502	0.934019	0.744868	0.773583	0.115467	0.01907		0.658943	0.756502	0.934019	0.744868	0.773583	0.115467	0.01907
I163	Q	mutein	0.564859	0.911909	0.843441	1.01657	0.834195	0.193156	0.184292		0.564859	0.911909	0.843441	1.01657	0.834195	0.193156	0.184292
I163	R	mutein	-0.107174	0.19305	0.201587	0.288049	0.143878	0.172782	0.000974265		-0.107174	0.19305	0.201587	0.288049	0.143878	0.172782	0.000974265
I163	S	mutein	0.768709	1.03906	0.989459	0.907293	0.92613	0.11818	0.318876		0.768709	1.03906	0.989459	0.907293	0.92613	0.11818	0.318876
I163	T	mutein	0.918796	0.96842	1.03475	1.20945	1.03285	0.126952	0.661848		0.918796	0.96842	1.03475	1.20945	1.03285	0.126952	0.661848
I163	V	mutein	0.484215	0.783927	0.894977	0.842203	0.75133	0.183762	0.0673572		0.484215	0.783927	0.894977	0.842203	0.75133	0.183762	0.0673572
I163	W	mutein	-0.00412903	0.104959	0.143805	0.141151	0.0964464	0.0693522	3.15856e-08		-0.00412903	0.104959	0.143805	0.141151	0.0964464	0.0693522	3.15856e-08
I163	Y	mutein	-0.0713323	0.217982	0.251561	0.327461	0.181418	0.174612	0.00120889		-0.0713323	0.217982	0.251561	0.327461	0.181418	0.174612	0.00120889
D164	A	mutein	-0.0108494	0.103297	0.13053	0.0808387	0.0759542	0.0613322	1.60422e-09		-0.0108494	0.103297	0.13053	0.0808387	0.0759542	0.0613322	1.60422e-09
D164	C	mutein	0.0317127	0.0708859	0.0399526	0.111293	0.0634611	0.0360724	3.19228e-15		0.0317127	0.0708859	0.0399526	0.111293	0.0634611	0.0360724	3.19228e-15
D164	D	WT	0.80007	0.929361	0.948074	1.05539	0.933223	0.104704			0.80007	0.929361	0.948074	1.05539	0.933223	0.104704
D164	E	mutein	0.757508	0.842932	0.925429	0.929984	0.863963	0.0814696	0.0322599		0.757508	0.842932	0.925429	0.929984	0.863963	0.0814696	0.0322599
D164	F	mutein	-0.0265301	0.154822	0.147709	0.145331	0.105333	0.0880011	2.19819e-06		-0.0265301	0.154822	0.147709	0.145331	0.105333	0.0880011	2.19819e-06
D164	G	mutein	-0.0713323	0.209671	0.133654	0.187728	0.11493	0.128218	0.000129662		-0.0713323	0.209671	0.133654	0.187728	0.11493	0.128218	0.000129662
D164	H	mutein	0.0675545	0.138201	0.156298	0.208031	0.142521	0.0580806	8.84179e-10		0.0675545	0.138201	0.156298	0.208031	0.142521	0.0580806	8.84179e-10
D164	I	mutein	-0.0780526	0.0850138	0.0672821	0.0927817	0.0417562	0.0805823	3.54976e-07		-0.0780526	0.0850138	0.0672821	0.0927817	0.0417562	0.0805823	3.54976e-07
D164	K	mutein	-0.0130895	0.138201	0.0641587	0.0712843	0.0651386	0.0619044	1.80099e-09		-0.0130895	0.138201	0.0641587	0.0712843	0.0651386	0.0619044	1.80099e-09
D164	L	mutein	-0.0780526	0.039306	0.0532269	0.133388	0.036967	0.087171	1.22038e-06		-0.0780526	0.039306	0.0532269	0.133388	0.036967	0.087171	1.22038e-06
D164	M	mutein	0.00931163	0.132384	0.113352	0.10771	0.0906894	0.0552692	1.3537e-10		0.00931163	0.132384	0.113352	0.10771	0.0906894	0.0552692	1.3537e-10
D164	N	mutein	-0.0466911	0.0667307	0.11179	0.289841	0.105418	0.139865	0.000234037		-0.0466911	0.0667307	0.11179	0.289841	0.105418	0.139865	0.000234037
D164	P	mutein	-0.0108494	0.165626	0.141462	0.234306	0.132636	0.103426	1.97575e-05		-0.0108494	0.165626	0.141462	0.234306	0.132636	0.103426	1.97575e-05
D164	Q	mutein	-0.0713323	0.102466	0.12116	0.0623271	0.0536552	0.0868648	1.28844e-06		-0.0713323	0.102466	0.12116	0.0623271	0.0536552	0.0868648	1.28844e-06
D164	R	mutein	-0.0668521	0.0866759	0.139901	0.110099	0.0674558	0.0921497	3.27585e-06		-0.0668521	0.0866759	0.139901	0.110099	0.0674558	0.0921497	3.27585e-06
D164	S	mutein	-0.0489312	0.173936	0.136777	0.219974	0.120439	0.11793	6.67011e-05		-0.0489312	0.173936	0.136777	0.219974	0.120439	0.11793	6.67011e-05
D164	T	mutein	-0.0668521	0.18474	0.101639	0.0485926	0.0670299	0.105385	1.6703e-05		-0.0668521	0.18474	0.101639	0.0485926	0.0670299	0.105385	1.6703e-05
D164	V	mutein	-0.0175697	0.0683928	0.0750905	0.0438155	0.0424323	0.0422005	5.82134e-14		-0.0175697	0.0683928	0.0750905	0.0438155	0.0424323	0.0422005	5.82134e-14
D164	W	mutein	-0.0623719	0.0791964	0.0438568	0.121445	0.0455315	0.0786174	2.36859e-07		-0.0623719	0.0791964	0.0438568	0.121445	0.0455315	0.0786174	2.36859e-07
D164	Y	mutein	-0.0601318	0.103297	0.193779	0.124431	0.0903436	0.107504	2.34214e-05		-0.0601318	0.103297	0.193779	0.124431	0.0903436	0.107504	2.34214e-05
T165	A	mutein	0.643263	0.740712	0.791905	0.991491	0.791843	0.146685	0.0574287		0.643263	0.740712	0.791905	0.991491	0.791843	0.146685	0.0574287
T165	C	mutein	0.0563539	0.14568	0.247657	0.194894	0.161146	0.0813299	1.00325e-06		0.0563539	0.14568	0.247657	0.194894	0.161146	0.0813299	1.00325e-06
T165	D	mutein	0.0653144	0.118256	0.139901	0.216989	0.135115	0.0629353	5.48161e-09		0.0653144	0.118256	0.139901	0.216989	0.135115	0.0629353	5.48161e-09
T165	E	mutein	-0.0601318	0.222968	0.183628	0.239083	0.146387	0.139635	0.000280102		-0.0601318	0.222968	0.183628	0.239083	0.146387	0.139635	0.000280102
T165	F	mutein	-0.064612	0.123242	0.0953925	0.214003	0.0920064	0.116045	4.98204e-05		-0.064612	0.123242	0.0953925	0.214003	0.0920064	0.116045	4.98204e-05
T165	G	mutein	0.481975	0.742374	0.777069	0.704859	0.676569	0.133039	0.0096292		0.481975	0.742374	0.777069	0.704859	0.676569	0.133039	0.0096292
T165	H	mutein	-0.064612	0.0767033	0.0454185	0.159662	0.054293	0.0927758	3.31249e-06		-0.064612	0.0767033	0.0454185	0.159662	0.054293	0.0927758	3.31249e-06
T165	I	mutein	0.116837	0.347626	0.372592	0.24386	0.270229	0.116466	0.000141162		0.116837	0.347626	0.372592	0.24386	0.270229	0.116466	0.000141162
T165	K	mutein	-0.0220499	0.0617444	0.0743097	0.0635214	0.0443814	0.0446342	2.44378e-13		-0.0220499	0.0617444	0.0743097	0.0635214	0.0443814	0.0446342	2.44378e-13
T165	L	mutein	0.266924	0.591954	0.663847	0.639173	0.540475	0.18479	0.0113017		0.266924	0.591954	0.663847	0.639173	0.540475	0.18479	0.0113017
T165	M	mutein	0.672384	1.02327	0.797371	0.694708	0.796933	0.160407	0.0786551		0.672384	1.02327	0.797371	0.694708	0.796933	0.160407	0.0786551
T165	N	mutein	0.553658	0.867863	0.905908	0.918041	0.811368	0.173131	0.113173		0.553658	0.867863	0.905908	0.918041	0.811368	0.173131	0.113173
T165	P	mutein	0.950158	0.931023	1.05739	0.637381	0.893988	0.179884	0.330884		0.950158	0.931023	1.05739	0.637381	0.893988	0.179884	0.330884
T165	Q	mutein	-0.0623719	0.129059	0.10242	0.233112	0.100555	0.122382	8.29281e-05		-0.0623719	0.129059	0.10242	0.233112	0.100555	0.122382	8.29281e-05
T165	S	mutein	1.09128	1.03823	1.03943	0.863701	1.00816	0.0994321	0.893275		1.09128	1.03823	1.03943	0.863701	1.00816	0.0994321	0.893275
T165	T	WT	0.934477	0.815507	0.92621	1.02732	0.925878	0.0866915			0.934477	0.815507	0.92621	1.02732	0.925878	0.0866915
T165	V	mutein	0.466294	0.522146	0.514706	0.617675	0.530205	0.0633532	1.47763e-06		0.466294	0.522146	0.514706	0.617675	0.530205	0.0633532	1.47763e-06
T165	W	mutein	-0.0175697	0.103297	0.10242	0.140554	0.0821752	0.0688308	2.37243e-08		-0.0175697	0.103297	0.10242	0.140554	0.0821752	0.0688308	2.37243e-08
T165	Y	mutein	-0.0354906	0.0650686	0.0540078	0.104127	0.0469283	0.0590023	4.50152e-10		-0.0354906	0.0650686	0.0540078	0.104127	0.0469283	0.0590023	4.50152e-10
L166	A	mutein	1.08311	1.16065	1.53635	1.05712	1.20931	0.222422	0.155465		1.08311	1.16065	NA	1.05712	1.10029	0.0538607	0.05617
L166	C	mutein	0.772124	0.927047	0.723966	1.07695	0.875023	0.160093	0.216784		0.772124	0.927047	0.723966	1.07695	0.875023	0.160093	0.216784
L166	D	mutein	1.09548	1.14099	0.985896	1.09606	1.07961	0.066011	0.0885276		1.09548	1.14099	0.985896	1.09606	1.07961	0.066011	0.0885276
L166	E	mutein	1.04104	1.03062	0.968971	1.18642	1.05676	0.0921024	0.316481		1.04104	1.03062	0.968971	1.18642	1.05676	0.0921024	0.316481
L166	F	mutein	0.822443	1.05481	1.18819	1.04904	1.02862	0.151738	0.73597		0.822443	1.05481	1.18819	1.04904	1.02862	0.151738	0.73597
L166	G	mutein	1.22086	0.957287	0.932704	1.0483	1.03979	0.130556	0.593512		1.22086	0.957287	0.932704	1.0483	1.03979	0.130556	0.593512
L166	H	mutein	1.20107	1.04952	0.953658	0.988062	1.04808	0.10943	0.455626		1.20107	1.04952	0.953658	0.988062	1.04808	0.10943	0.455626
L166	I	mutein	0.932978	0.924779	0.990732	1.1967	1.0113	0.12704	0.873832		0.932978	0.924779	0.990732	1.1967	1.0113	0.12704	0.873832
L166	K	mutein	0.665714	0.89076	0.926257	1.09238	0.893778	0.175614	0.315417		0.665714	0.89076	0.926257	1.09238	0.893778	0.175614	0.315417
L166	L	WT	1.14003	1.07522	1.04876	1.00349	1.06687	0.0570569			1.14003	1.07522	1.04876	1.00349	1.06687	0.0570569
L166	M	mutein	0.736654	0.819697	0.615164	1.00422	0.793935	0.163427	0.0827911		0.736654	0.819697	0.615164	1.00422	0.793935	0.163427	0.0827911
L166	N	mutein	1.04929	0.924023	0.966554	1.12397	1.01596	0.088827	0.756655		1.04929	0.924023	0.966554	1.12397	1.01596	0.088827	0.756655
L166	P	mutein	0.367103	0.491599	0.32422	0.60237	0.446323	0.125944	0.00180776		0.367103	0.491599	0.32422	0.60237	0.446323	0.125944	0.00180776
L166	Q	mutein	1.10703	0.953507	1.09631	1.31057	1.11685	0.146888	0.210208		1.10703	0.953507	1.09631	1.31057	1.11685	0.146888	0.210208
L166	R	mutein	0.923079	1.01777	1.0673	1.11516	1.03082	0.0821009	0.52921		0.923079	1.01777	1.0673	1.11516	1.03082	0.0821009	0.52921
L166	S	mutein	1.08641	1.11226	1.04957	1.21654	1.11619	0.071673	0.0366297		1.08641	1.11226	1.04957	1.21654	1.11619	0.071673	0.0366297
L166	T	mutein	0.944526	0.886224	0.983478	1.0674	0.970408	0.0760174	0.51876		0.944526	0.886224	0.983478	1.0674	0.970408	0.0760174	0.51876
L166	V	mutein	1.03774	1.02457	1.04473	1.11663	1.05592	0.0413273	0.0767228		1.03774	1.02457	1.04473	1.11663	1.05592	0.0413273	0.0767228
L166	W	mutein	0.99402	0.980722	1.00604	1.13646	1.02931	0.0721778	0.504726		0.99402	0.980722	1.00604	1.13646	1.02931	0.0721778	0.504726
L166	Y	mutein	0.848839	0.995842	1.02942	1.04463	0.979682	0.0895783	0.696467		0.848839	0.995842	1.02942	1.04463	0.979682	0.0895783	0.696467
D167	A	mutein	0.0445717	0.0833657	0.051812	0.0359543	0.0539259	0.0206692	2.3299e-19		0.0445717	0.0833657	0.051812	0.0359543	0.0539259	0.0206692	2.3299e-19
D167	C	mutein	0.113037	0.0992414	0.0469763	0.0190573	0.0695781	0.0440901	8.63307e-10		0.113037	0.0992414	0.0469763	0.0190573	0.0695781	0.0440901	8.63307e-10
D167	D	WT	0.966798	0.963335	0.970583	0.983654	0.971093	0.00888213			0.966798	0.963335	0.970583	0.983654	0.971093	0.00888213
D167	E	mutein	0.139434	0.169548	0.265386	0.357731	0.233025	0.0989739	0.000153818		0.139434	0.169548	0.265386	0.357731	0.233025	0.0989739	0.000153818
D167	F	mutein	0.064369	0.0879016	0.0719605	0.0433008	0.066883	0.0185293	8.43761e-20		0.064369	0.0879016	0.0719605	0.0433008	0.066883	0.0185293	8.43761e-20
D167	G	mutein	0.146033	0.196764	0.12757	0.160845	0.157803	0.0293243	9.46551e-15		0.146033	0.196764	0.12757	0.160845	0.157803	0.0293243	9.46551e-15
D167	H	mutein	0.16748	0.0327146	0.0502001	0.0087722	0.0647918	0.0705336	3.53365e-06		0.16748	0.0327146	0.0502001	0.0087722	0.0647918	0.0705336	3.53365e-06
D167	I	mutein	0.0594197	0.151405	0.0429466	0.000691042	0.0636155	0.0635379	9.37e-07		0.0594197	0.151405	0.0429466	0.000691042	0.0636155	0.0635379	9.37e-07
D167	K	mutein	0.0165254	0.0508583	0.0614833	0.00216034	0.0327568	0.0280028	3.16484e-16		0.0165254	0.0508583	0.0614833	0.00216034	0.0327568	0.0280028	3.16484e-16
D167	L	mutein	0.0618943	0.0939495	0.0614833	0.0315464	0.0622184	0.0254839	2.74395e-17		0.0618943	0.0939495	0.0614833	0.0315464	0.0622184	0.0254839	2.74395e-17
D167	M	mutein	0.0371477	0.0342265	0.02441	0.0241999	0.029996	0.00667936	4.8049e-19		0.0371477	0.0342265	0.02441	0.0241999	0.029996	0.00667936	4.8049e-19
D167	N	mutein	0.0651939	0.0848777	0.0461704	0.0359543	0.0580491	0.0216033	5.23236e-19		0.0651939	0.0848777	0.0461704	0.0359543	0.0580491	0.0216033	5.23236e-19
D167	Q	mutein	0.049521	0.0334706	0.0598714	0.0653403	0.0520508	0.0140166	3.74814e-20		0.049521	0.0334706	0.0598714	0.0653403	0.0520508	0.0140166	3.74814e-20
D167	R	mutein	0.019825	0.0538822	0.0421407	-0.0169406	0.0247268	0.0311634	1.06993e-14		0.019825	0.0538822	0.0421407	-0.0169406	0.0247268	0.0311634	1.06993e-14
D167	S	mutein	0.0957148	0.0312026	0.0663189	-0.0176752	0.0438903	0.0487856	7.78313e-09		0.0957148	0.0312026	0.0663189	-0.0176752	0.0438903	0.0487856	7.78313e-09
D167	T	mutein	0.0882908	0.0690019	0.0219922	0.0161187	0.0488509	0.0353759	1.07185e-12		0.0882908	0.0690019	0.0219922	0.0161187	0.0488509	0.0353759	1.07185e-12
D167	V	mutein	0.0148756	0.0485903	0.0147388	-0.00739012	0.0177036	0.0230974	1.02724e-18		0.0148756	0.0485903	0.0147388	-0.00739012	0.0177036	0.0230974	1.02724e-18
D167	W	mutein	0.0354979	0.0621981	0.0542298	0.0153841	0.0418274	0.0208814	2.19179e-19		0.0354979	0.0621981	0.0542298	0.0153841	0.0418274	0.0208814	2.19179e-19
D167	Y	mutein	0.019825	0.0606861	0.0453645	0.00803755	0.0334783	0.0239109	3.08015e-18		0.019825	0.0606861	0.0453645	0.00803755	0.0334783	0.0239109	3.08015e-18
Y168	A	mutein	0.064369	0.130237	0.0767961	-0.00371686	0.0669213	0.0550837	1.01393e-07		0.064369	0.130237	0.0767961	-0.00371686	0.0669213	0.0550837	1.01393e-07
Y168	C	mutein	0.0148756	0.0531262	0.0236041	-0.00077826	0.0227069	0.0226497	7.21479e-19		0.0148756	0.0531262	0.0236041	-0.00077826	0.0227069	0.0226497	7.21479e-19
Y168	D	mutein	0.0437468	0.0561502	0.0203803	0.00362965	0.0309767	0.0235012	1.9307e-18		0.0437468	0.0561502	0.0203803	0.00362965	0.0309767	0.0235012	1.9307e-18
Y168	E	mutein	0.0297236	0.128725	0.0800199	-0.026491	0.0529943	0.0666457	1.66828e-06		0.0297236	0.128725	0.0800199	-0.026491	0.0529943	0.0666457	1.66828e-06
Y168	F	mutein	0.799346	1.11453	1.30344	0.847744	1.01626	0.236345	0.900092		0.799346	1.11453	NA	0.847744	0.92054	0.169736	0.504259
Y168	G	mutein	0.155107	0.106045	0.0904971	0.132928	0.121144	0.028633	2.47561e-15		0.155107	0.106045	0.0904971	0.132928	0.121144	0.028633	2.47561e-15
Y168	H	mutein	0.150158	0.350229	0.154166	0.196843	0.212849	0.0939918	9.84266e-05		0.150158	0.350229	0.154166	0.196843	0.212849	0.0939918	9.84266e-05
Y168	I	mutein	0.105613	0.106801	0.0606773	0.12852	0.100403	0.0285003	1.54537e-15		0.105613	0.106801	0.0606773	0.12852	0.100403	0.0285003	1.54537e-15
Y168	L	mutein	0.102314	0.0553942	0.0187685	0.0315464	0.0520057	0.0368135	4.03475e-12		0.102314	0.0553942	0.0187685	0.0315464	0.0520057	0.0368135	4.03475e-12
Y168	M	mutein	0.0412721	0.06371	0.0421407	0.00950685	0.0391574	0.0223261	7.06904e-19		0.0412721	0.06371	0.0421407	0.00950685	0.0391574	0.0223261	7.06904e-19
Y168	N	mutein	0.0173503	0.0440544	0.038111	0.0374236	0.0342348	0.0116434	5.42168e-20		0.0173503	0.0440544	0.038111	0.0374236	0.0342348	0.0116434	5.42168e-20
Y168	P	mutein	0.0330232	0.0402744	0.0389169	0.0469741	0.0397972	0.00572704	8.40203e-19		0.0330232	0.0402744	0.0389169	0.0469741	0.0397972	0.00572704	8.40203e-19
Y168	Q	mutein	0.0915904	0.0962175	0.0824377	0.00803755	0.0695708	0.0414198	1.63402e-10		0.0915904	0.0962175	0.0824377	0.00803755	0.0695708	0.0414198	1.63402e-10
Y168	R	mutein	0.079217	0.122677	0.0590654	-0.0272257	0.0584334	0.0629738	8.03467e-07		0.079217	0.122677	0.0590654	-0.0272257	0.0584334	0.0629738	8.03467e-07
Y168	T	mutein	0.150982	0.150649	0.120317	0.0653403	0.121822	0.0403061	1.27139e-10		0.150982	0.150649	0.120317	0.0653403	0.121822	0.0403061	1.27139e-10
Y168	V	mutein	0.0907655	0.202056	0.0832436	0.165988	0.135513	0.0579973	3.77987e-07		0.0907655	0.202056	0.0832436	0.165988	0.135513	0.0579973	3.77987e-07
Y168	W	mutein	0.287089	0.265559	0.223477	0.48703	0.315789	0.117178	0.000614147		0.287089	0.265559	0.223477	0.48703	0.315789	0.117178	0.000614147
Y168	Y	WT	0.976697	1.09563	1.06327	0.946187	1.02045	0.07051			0.976697	1.09563	1.06327	0.946187	1.02045	0.07051
E169	A	mutein	0.960199	1.20223	0.976225	1.21727	1.08898	0.13974	0.296025		0.960199	1.20223	0.976225	1.21727	1.08898	0.13974	0.296025
E169	C	mutein	0.692935	0.970894	0.840827	0.884476	0.847283	0.11623	0.0727132		0.692935	0.970894	0.840827	0.884476	0.847283	0.11623	0.0727132
E169	D	mutein	0.865337	1.00189	1.00846	0.666285	0.885493	0.160342	0.249861		0.865337	1.00189	1.00846	0.666285	0.885493	0.160342	0.249861
E169	E	WT	0.91648	0.865812	0.917391	1.06667	0.941588	0.086801			0.91648	0.865812	0.917391	1.06667	0.941588	0.086801
E169	G	mutein	0.728405	0.977698	0.85211	1.04463	0.900711	0.13987	0.252824		0.728405	0.977698	0.85211	1.04463	0.900711	0.13987	0.252824
E169	H	mutein	0.608796	0.804577	0.744114	0.927086	0.771143	0.132317	0.035692		0.608796	0.804577	0.744114	0.927086	0.771143	0.132317	0.035692
E169	I	mutein	0.948651	1.02911	1.02619	1.00716	1.00278	0.0373738	0.91842		0.948651	1.02911	1.02619	1.00716	1.00278	0.0373738	0.91842
E169	K	mutein	0.712732	1.03591	0.768292	1.03361	0.887636	0.171394	0.282998		0.712732	1.03591	0.768292	1.03361	0.887636	0.171394	0.282998
E169	M	mutein	0.9536	0.98677	0.922227	0.94031	0.950727	0.0272528	0.050775		0.9536	0.98677	0.922227	0.94031	0.950727	0.0272528	0.050775
E169	N	mutein	0.825742	0.861276	0.869841	1.07034	0.906801	0.110687	0.191269		0.825742	0.861276	0.869841	1.07034	0.906801	0.110687	0.191269
E169	P	mutein	0.534556	0.713859	0.598239	0.744892	0.647887	0.0984398	0.00280991		0.534556	0.713859	0.598239	0.744892	0.647887	0.0984398	0.00280991
E169	Q	mutein	0.862862	1.04498	0.840827	1.31645	1.01628	0.220036	0.892787		0.862862	1.04498	0.840827	NA	0.916223	0.112051	0.323336
E169	S	mutein	1.00392	1.00113	1.00282	0.957941	0.991454	0.0223709	0.699991		1.00392	1.00113	1.00282	0.957941	0.991454	0.0223709	0.699991
E169	T	mutein	0.633543	0.837841	0.740084	1.15483	0.841574	0.224884	0.254221		0.633543	0.837841	0.740084	NA	0.737156	0.10218	0.0362633
E169	V	mutein	0.937102	1.24985	0.932704	1.17319	1.07321	0.162754	0.43937		0.937102	1.24985	0.932704	1.17319	1.07321	0.162754	0.43937
E169	W	mutein	0.954425	1.00265	0.950435	1.00129	0.977198	0.0286514	0.349869		0.954425	1.00265	0.950435	1.00129	0.977198	0.0286514	0.349869
E169	Y	mutein	0.73253	0.989794	0.838409	1.18201	0.935686	0.195225	0.560714		0.73253	0.989794	0.838409	1.18201	0.935686	0.195225	0.560714
H170	A	mutein	1.0266	1.20243	0.952632	0.789148	0.992702	0.171439	0.938823		1.0266	1.20243	0.952632	0.789148	0.992702	0.171439	0.938823
H170	C	mutein	0.890062	0.913655	0.966667	0.784721	0.888776	0.0764093	0.0511617		0.890062	0.913655	0.966667	0.784721	0.888776	0.0764093	0.0511617
H170	D	mutein	1.05674	1.05476	1.05244	0.939678	1.0259	0.0575114	0.494179		1.05674	1.05476	1.05244	0.939678	1.0259	0.0575114	0.494179
H170	E	mutein	1.1259	1.09496	1.05633	0.909793	1.04675	0.0956339	0.419581		1.1259	1.09496	1.05633	0.909793	1.04675	0.0956339	0.419581
H170	F	mutein	1.28637	1.15239	0.948734	0.741554	1.03226	0.23839	0.806212		1.28637	1.15239	0.948734	NA	1.12916	0.170013	0.317502
H170	G	mutein	0.95301	0.985028	1.07271	0.972883	0.995907	0.0528744	0.907434		0.95301	0.985028	1.07271	0.972883	0.995907	0.0528744	0.907434
H170	H	WT	0.883855	0.995693	0.809944	0.941891	0.907846	0.0796588			0.883855	0.995693	0.809944	0.941891	0.907846	0.0796588
H170	K	mutein	1.23052	1.07117	0.937818	0.7814	1.00523	0.191264	0.960539		1.23052	1.07117	0.937818	0.7814	1.00523	0.191264	0.960539
H170	L	mutein	0.759731	0.981746	0.818521	0.775866	0.833966	0.101594	0.0378125		0.759731	0.981746	0.818521	0.775866	0.833966	0.101594	0.0378125
H170	M	mutein	0.980495	1.02523	0.988499	0.912007	0.976557	0.0472356	0.481606		0.980495	1.02523	0.988499	0.912007	0.976557	0.0472356	0.481606
H170	N	mutein	0.878536	0.985848	0.803706	0.946319	0.903602	0.0799931	0.0882759		0.878536	0.985848	0.803706	0.946319	0.903602	0.0799931	0.0882759
H170	P	mutein	0.924639	1.07773	0.767839	0.754836	0.881261	0.15202	0.217154		0.924639	1.07773	0.767839	0.754836	0.881261	0.15202	0.217154
H170	Q	mutein	1.15959	0.962878	0.936258	0.921968	0.995173	0.110913	0.939248		1.15959	0.962878	0.936258	0.921968	0.995173	0.110913	0.939248
H170	R	mutein	1.04256	1.06953	0.896492	0.770332	0.944727	0.138908	0.493846		1.04256	1.06953	0.896492	0.770332	0.944727	0.138908	0.493846
H170	S	mutein	0.0903476	0.0489708	0.105079	-0.0365508	0.0519617	0.0636091	2.40077e-07		0.0903476	0.0489708	0.105079	-0.0365508	0.0519617	0.0636091	2.40077e-07
H170	V	mutein	0.794309	0.951392	0.746007	0.636405	0.782028	0.130816	0.0382753		0.794309	0.951392	0.746007	0.636405	0.782028	0.130816	0.0382753
H170	W	mutein	0.753525	0.933344	0.82008	0.577743	0.771173	0.148793	0.0490566		0.753525	0.933344	0.82008	0.577743	0.771173	0.148793	0.0490566
H170	Y	mutein	1.06915	1.06378	0.744448	0.775866	0.913313	0.177328	0.405206		1.06915	1.06378	0.744448	0.775866	0.913313	0.177328	0.405206
L194	A	mutein	0.172801	0.158902	0.177593	0.101804	0.152775	0.0348933	1.68707e-13		0.172801	0.158902	0.177593	0.101804	0.152775	0.0348933	1.68707e-13
L194	C	mutein	0.137337	0.0489708	0.165117	-0.0310166	0.0801022	0.0891067	1.97019e-05		0.137337	0.0489708	0.165117	-0.0310166	0.0801022	0.0891067	1.97019e-05
L194	D	mutein	0.126698	0.0973734	0.0676527	0.324277	0.154	0.116049	0.000205542		0.126698	0.0973734	0.0676527	0.324277	0.154	0.116049	0.000205542
L194	E	mutein	-0.00185889	-0.0256841	-0.00330164	-0.116243	-0.0367719	0.0540918	5.52242e-09		-0.00185889	-0.0256841	-0.00330164	-0.116243	-0.0367719	0.0540918	5.52242e-09
L194	G	mutein	0.566452	0.514948	0.445816	0.192564	0.429945	0.165792	0.00456332		0.566452	0.514948	0.445816	0.192564	0.429945	0.165792	0.00456332
L194	H	mutein	0.0735022	-0.0527568	0.0193102	-0.0918926	-0.0129592	0.0737817	1.51496e-06		0.0735022	-0.0527568	0.0193102	-0.0918926	-0.0129592	0.0737817	1.51496e-06
L194	I	mutein	0.439668	0.510026	0.409169	0.283324	0.410547	0.0947481	0.000224283		0.439668	0.510026	0.409169	0.283324	0.410547	0.0947481	0.000224283
L194	K	mutein	0.0203061	-0.0166599	0.0317857	-0.101854	-0.0166055	0.0604745	6.35119e-08		0.0203061	-0.0166599	0.0317857	-0.101854	-0.0166055	0.0604745	6.35119e-08
L194	L	WT	1.04078	1.02112	0.923003	0.97731	0.990555	0.052269			1.04078	1.02112	0.923003	0.97731	0.990555	0.052269
L194	M	mutein	0.053997	0.00877198	0.0949428	-0.0177346	0.0349943	0.0497422	1.29866e-09		0.053997	0.00877198	0.0949428	-0.0177346	0.0349943	0.0497422	1.29866e-09
L194	N	mutein	0.071729	-0.0109172	0.0559569	-0.0863584	0.00760257	0.0721618	1.25196e-06		0.071729	-0.0109172	0.0559569	-0.0863584	0.00760257	0.0721618	1.25196e-06
L194	P	mutein	0.0344917	-0.0068153	0.123792	-0.0918926	0.0148941	0.0896616	1.5399e-05		0.0344917	-0.0068153	0.123792	-0.0918926	0.0148941	0.0896616	1.5399e-05
L194	Q	mutein	0.0140999	-0.0568587	0.00527526	-0.132845	-0.0425822	0.067957	3.99151e-07		0.0140999	-0.0568587	0.00527526	-0.132845	-0.0425822	0.067957	3.99151e-07
L194	R	mutein	-0.0169311	-0.0224026	0.00683469	-0.0498328	-0.020583	0.0232661	5.14021e-19		-0.0169311	-0.0224026	0.00683469	-0.0498328	-0.020583	0.0232661	5.14021e-19
L194	S	mutein	0.225998	0.297547	0.478564	0.0962694	0.274594	0.15947	0.00177373		0.225998	0.297547	0.478564	0.0962694	0.274594	0.15947	0.00177373
L194	T	mutein	0.257029	0.2836	0.250107	0.223555	0.253573	0.0246756	2.56809e-16		0.257029	0.2836	0.250107	0.223555	0.253573	0.0246756	2.56809e-16
L194	V	mutein	0.41573	0.354974	0.436459	0.402863	0.402506	0.0345791	1.15272e-11		0.41573	0.354974	0.436459	0.402863	0.402506	0.0345791	1.15272e-11
L194	W	mutein	0.067296	-0.0289656	0.0263276	-0.115136	-0.0126195	0.0789097	3.51495e-06		0.067296	-0.0289656	0.0263276	-0.115136	-0.0126195	0.0789097	3.51495e-06
L194	Y	mutein	0.0273989	-0.0166599	0.0489394	-0.0863584	-0.00666998	0.0597303	5.35411e-08		0.0273989	-0.0166599	0.0489394	-0.0863584	-0.00666998	0.0597303	5.35411e-08
M195	A	mutein	0.965423	1.03097	0.787332	0.695067	0.869698	0.155405	0.192008		0.965423	1.03097	0.787332	0.695067	0.869698	0.155405	0.192008
M195	C	mutein	0.715401	0.631443	0.790451	0.784721	0.730504	0.0743287	0.00128733		0.715401	0.631443	0.790451	0.784721	0.730504	0.0743287	0.00128733
M195	D	mutein	0.153296	-0.00353377	0.0458206	-0.0642217	0.0328403	0.0920547	2.12825e-05		0.153296	-0.00353377	0.0458206	-0.0642217	0.0328403	0.0920547	2.12825e-05
M195	E	mutein	0.802288	0.649491	0.880898	0.822353	0.788758	0.0986521	0.0155189		0.802288	0.649491	0.880898	0.822353	0.788758	0.0986521	0.0155189
M195	F	mutein	0.358101	0.395993	0.280516	0.387367	0.355494	0.0525503	1.02559e-07		0.358101	0.395993	0.280516	0.387367	0.355494	0.0525503	1.02559e-07
M195	G	mutein	1.07181	0.98913	1.06881	0.864413	0.998542	0.0972724	0.979356		1.07181	0.98913	1.06881	0.864413	0.998542	0.0972724	0.979356
M195	H	mutein	0.943258	1.07527	1.03216	0.77808	0.957193	0.131452	0.572208		0.943258	1.07527	1.03216	0.77808	0.957193	0.131452	0.572208
M195	I	mutein	0.432575	0.505104	0.532364	0.341987	0.453008	0.085156	0.000136806		0.432575	0.505104	0.532364	0.341987	0.453008	0.085156	0.000136806
M195	K	mutein	1.03812	1.03343	0.816961	0.996126	0.97116	0.104503	0.636068		1.03812	1.03343	0.816961	0.996126	0.97116	0.104503	0.636068
M195	L	mutein	0.876762	1.01046	1.04854	0.923075	0.964709	0.0787154	0.467025		0.876762	1.01046	1.04854	0.923075	0.964709	0.0787154	0.467025
M195	M	WT	1.02305	1.02769	1.11949	0.99834	1.04214	0.0531507			1.02305	1.02769	1.11949	0.99834	1.04214	0.0531507
M195	N	mutein	1.19594	0.912834	1.08362	0.722738	0.978784	0.206605	0.85252		1.19594	0.912834	1.08362	NA	1.06413	0.142555	0.520996
M195	P	mutein	0.076162	-0.0347083	0.0255479	-0.0586875	0.00207851	0.0607864	7.86744e-08		0.076162	-0.0347083	0.0255479	-0.0586875	0.00207851	0.0607864	7.86744e-08
M195	Q	mutein	0.974289	1.00226	1.15536	0.810178	0.98552	0.141417	0.855275		0.974289	1.00226	1.15536	0.810178	0.98552	0.141417	0.855275
M195	R	mutein	0.0566568	0.0432281	0.0621946	-0.107388	0.0136728	0.0810993	5.46562e-06		0.0566568	0.0432281	0.0621946	-0.107388	0.0136728	0.0810993	5.46562e-06
M195	S	mutein	0.96099	0.980106	0.963548	0.806857	0.927875	0.0811223	0.178728		0.96099	0.980106	0.963548	0.806857	0.927875	0.0811223	0.178728
M195	T	mutein	1.09487	1.06543	0.993177	0.981737	1.0338	0.0550454	0.364032		1.09487	1.06543	0.993177	0.981737	1.0338	0.0550454	0.364032
M195	V	mutein	0.724267	0.813568	0.831776	0.647473	0.754271	0.0853017	0.00445606		0.724267	0.813568	0.831776	0.647473	0.754271	0.0853017	0.00445606
M195	W	mutein	0.670185	0.843102	0.741329	0.630871	0.721371	0.0931434	0.0043027		0.670185	0.843102	0.741329	0.630871	0.721371	0.0931434	0.0043027
M195	Y	mutein	0.993794	0.912014	0.695325	0.804644	0.851444	0.129738	0.101216		0.993794	0.912014	0.695325	0.804644	0.851444	0.129738	0.101216
H196	A	mutein	0.0282855	-0.0199414	0.00995356	-0.0730764	-0.0136947	0.0442974	3.55809e-11		0.0282855	-0.0199414	0.00995356	-0.0730764	-0.0136947	0.0442974	3.55809e-11
H196	C	mutein	0.0309453	0.0276408	0.145624	-0.07529	0.0322301	0.0902618	1.77326e-05		0.0309453	0.0276408	0.145624	-0.07529	0.0322301	0.0902618	1.77326e-05
H196	E	mutein	0.00168751	0.00713122	-0.00330164	-0.0874652	-0.020487	0.0448549	4.82349e-11		0.00168751	0.00713122	-0.00330164	-0.0874652	-0.020487	0.0448549	4.82349e-11
H196	F	mutein	0.062863	0.00631083	-0.00797994	-0.0730764	-0.00297063	0.0558573	1.42004e-08		0.062863	0.00631083	-0.00797994	-0.0730764	-0.00297063	0.0558573	1.42004e-08
H196	G	mutein	-0.00185889	-0.051116	-0.0118785	-0.0874652	-0.0380797	0.039189	5.97778e-13		-0.00185889	-0.051116	-0.0118785	-0.0874652	-0.0380797	0.039189	5.97778e-13
H196	H	WT	1.05231	0.955494	1.14756	1.08246	1.05946	0.0798976			1.05231	0.955494	1.14756	1.08246	1.05946	0.0798976
H196	I	mutein	0.0912342	0.064558	-0.0196757	-0.0885721	0.0118861	0.0819724	6.09944e-06		0.0912342	0.064558	-0.0196757	-0.0885721	0.0118861	0.0819724	6.09944e-06
H196	K	mutein	0.0203061	-0.0289656	0.00761441	-0.0874652	-0.0221276	0.0483079	3.78199e-10		0.0203061	-0.0289656	0.00761441	-0.0874652	-0.0221276	0.0483079	3.78199e-10
H196	L	mutein	0.0885744	0.0268204	0.0177507	-0.035444	0.0244254	0.0508256	2.0253e-09		0.0885744	0.0268204	0.0177507	-0.035444	0.0244254	0.0508256	2.0253e-09
H196	M	mutein	0.0194195	-0.0494752	-0.00564079	-0.00334577	-0.00976057	0.0287915	4.83565e-17		0.0194195	-0.0494752	-0.00564079	-0.00334577	-0.00976057	0.0287915	4.83565e-17
H196	N	mutein	0.124925	-0.0224026	0.011513	-0.112922	0.000278254	0.0983054	3.24935e-05		0.124925	-0.0224026	0.011513	-0.112922	0.000278254	0.0983054	3.24935e-05
H196	P	mutein	0.0362649	-0.0117376	0.0707715	-0.109602	-0.00357576	0.0783645	3.38409e-06		0.0362649	-0.0117376	0.0707715	-0.109602	-0.00357576	0.0783645	3.38409e-06
H196	Q	mutein	0.0176463	-0.0388102	0.0146319	-0.0708627	-0.0193487	0.0430339	1.41532e-11		0.0176463	-0.0388102	0.0146319	-0.0708627	-0.0193487	0.0430339	1.41532e-11
H196	R	mutein	-0.0160445	-0.0141987	0.00293611	-0.106281	-0.0333971	0.0493353	6.00924e-10		-0.0160445	-0.0141987	0.00293611	-0.106281	-0.0333971	0.0493353	6.00924e-10
H196	S	mutein	0.124925	0.0538931	0.0255479	-0.0952131	0.0272882	0.091743	2.01316e-05		0.124925	0.0538931	0.0255479	-0.0952131	0.0272882	0.091743	2.01316e-05
H196	V	mutein	0.0619764	-0.0486548	0.0216493	-0.161623	-0.0316631	0.0979607	2.76713e-05		0.0619764	-0.0486548	0.0216493	-0.161623	-0.0316631	0.0979607	2.76713e-05
H196	W	mutein	0.0229659	-0.0248637	0.132369	-0.116243	0.00355713	0.103488	4.94054e-05		0.0229659	-0.0248637	0.132369	-0.116243	0.00355713	0.103488	4.94054e-05
H196	Y	mutein	0.0185329	0.0079516	-0.000962482	-0.0442987	-0.00469416	0.0275793	1.7292e-17		0.0185329	0.0079516	-0.000962482	-0.0442987	-0.00469416	0.0275793	1.7292e-17
D197	A	mutein	0.0957684	0.407205	0.400503	0.412339	0.328954	0.155533	0.00126128		0.0957684	0.407205	0.400503	0.412339	0.328954	0.155533	0.00126128
D197	C	mutein	0.0726077	0.188516	0.159328	0.104614	0.131266	0.0523329	2.71564e-11		0.0726077	0.188516	0.159328	0.104614	0.131266	0.0523329	2.71564e-11
D197	D	WT	1.27696	0.998567	0.959737	0.904429	1.03492	0.165919			1.27696	0.998567	0.959737	0.904429	1.03492	0.165919
D197	E	mutein	0.520381	0.669304	0.558319	0.580436	0.58211	0.0631986	2.94181e-06		0.520381	0.669304	0.558319	0.580436	0.58211	0.0631986	2.94181e-06
D197	G	mutein	0.246313	0.435872	0.296102	0.363537	0.335456	0.0823958	3.78151e-06		0.246313	0.435872	0.296102	0.363537	0.335456	0.0823958	3.78151e-06
D197	H	mutein	-0.0277552	0.0410852	0.088109	-0.02417	0.0193172	0.0557168	3.27346e-11		-0.0277552	0.0410852	0.088109	-0.02417	0.0193172	0.0557168	3.27346e-11
D197	I	mutein	-0.0663563	0.0885907	0.0945834	-0.0797504	0.00926683	0.0952438	2.41091e-06		-0.0663563	0.0885907	0.0945834	-0.0797504	0.00926683	0.0952438	2.41091e-06
D197	K	mutein	-0.18988	0.0623807	0.152045	-0.12313	-0.0246462	0.158949	0.000277377		-0.18988	0.0623807	0.152045	-0.12313	-0.0246462	0.158949	0.000277377
D197	L	mutein	-0.116538	0.0746666	0.0735414	0.00972043	0.0103476	0.0898716	1.03032e-06		-0.116538	0.0746666	0.0735414	0.00972043	0.0103476	0.0898716	1.03032e-06
D197	M	mutein	-0.101097	0.104153	0.114816	-0.0539937	0.0159695	0.109767	1.47277e-05		-0.101097	0.104153	0.114816	-0.0539937	0.0159695	0.109767	1.47277e-05
D197	N	mutein	-0.1976	0.0713904	0.112388	-0.0458599	-0.0149204	0.139028	0.000113035		-0.1976	0.0713904	0.112388	-0.0458599	-0.0149204	0.139028	0.000113035
D197	P	mutein	0.0726077	0.417853	0.421545	0.537056	0.362265	0.200879	0.00516726		NA	0.417853	0.421545	0.537056	0.458818	0.0677814	9.92458e-05
D197	Q	mutein	-0.0161749	0.117258	0.103486	-0.0743279	0.0325602	0.0931026	2.00903e-06		-0.0161749	0.117258	0.103486	-0.0743279	0.0325602	0.0931026	2.00903e-06
D197	R	mutein	-0.139699	0.0804001	0.117244	-0.00248014	0.0138664	0.113964	2.17801e-05		-0.139699	0.0804001	0.117244	-0.00248014	0.0138664	0.113964	2.17801e-05
D197	S	mutein	0.308075	0.42932	0.377842	0.34727	0.365627	0.0511705	8.04956e-10		0.308075	0.42932	0.377842	0.34727	0.365627	0.0511705	8.04956e-10
D197	T	mutein	0.107349	0.125448	0.10996	-0.0106139	0.0830359	0.0629421	1.53214e-09		0.107349	0.125448	0.10996	-0.0106139	0.0830359	0.0629421	1.53214e-09
D197	V	mutein	-0.089517	0.0844954	0.0970114	0.0137873	0.0264442	0.0855509	5.19296e-07		-0.089517	0.0844954	0.0970114	0.0137873	0.0264442	0.0855509	5.19296e-07
D197	W	mutein	-0.1783	0.0517329	0.14557	-0.0702611	-0.0128144	0.141348	0.000129273		-0.1783	0.0517329	0.14557	-0.0702611	-0.0128144	0.141348	0.000129273
D197	Y	mutein	-0.147419	0.127086	0.109151	0.000231095	0.0222625	0.126247	6.03118e-05		-0.147419	0.127086	0.109151	0.000231095	0.0222625	0.126247	6.03118e-05
V198	A	mutein	-0.0393356	0.48174	0.36894	0.530278	0.335405	0.258808	0.0117103		NA	0.48174	0.36894	0.530278	0.460319	0.0827746	0.000686711
V198	C	mutein	-0.020035	0.322842	0.259683	0.230686	0.198294	0.150552	0.000518178		-0.020035	0.322842	0.259683	0.230686	0.198294	0.150552	0.000518178
V198	D	mutein	-0.101097	0.14183	0.193319	0.108681	0.085683	0.129298	9.9858e-05		-0.101097	0.14183	0.193319	0.108681	0.085683	0.129298	9.9858e-05
V198	E	mutein	0.48178	0.706981	0.494383	0.656351	0.584874	0.113778	0.00136183		0.48178	0.706981	0.494383	0.656351	0.584874	0.113778	0.00136183
V198	G	mutein	0.0533072	0.353966	0.372177	0.302534	0.270496	0.147765	0.000672137		0.0533072	0.353966	0.372177	0.302534	0.270496	0.147765	0.000672137
V198	H	mutein	-0.104957	0.0754857	0.126147	-0.052638	0.0110092	0.107878	1.18116e-05		-0.104957	0.0754857	0.126147	-0.052638	0.0110092	0.107878	1.18116e-05
V198	I	mutein	-0.108818	0.282708	0.29772	0.318802	0.197603	0.204816	0.00258118		NA	0.282708	0.29772	0.318802	0.299743	0.0181316	1.38322e-13
V198	L	mutein	-0.135838	0.0599235	0.18118	-0.0323038	0.0182403	0.134885	0.000102902		-0.135838	0.0599235	0.18118	-0.0323038	0.0182403	0.134885	0.000102902
V198	M	mutein	0.0224263	0.210631	0.111579	0.0571671	0.100451	0.0821071	4.4439e-07		0.0224263	0.210631	0.111579	0.0571671	0.100451	0.0821071	4.4439e-07
V198	N	mutein	0.435458	0.798716	0.574505	0.771578	0.645064	0.171783	0.0191808		0.435458	0.798716	0.574505	0.771578	0.645064	0.171783	0.0191808
V198	P	mutein	0.902532	0.986281	0.94436	0.973565	0.951685	0.037172	0.204751		0.902532	0.986281	0.94436	0.973565	0.951685	0.037172	0.204751
V198	Q	mutein	0.512661	0.770049	0.585835	0.805469	0.668503	0.141647	0.0111555		0.512661	0.770049	0.585835	0.805469	0.668503	0.141647	0.0111555
V198	R	mutein	-0.155139	0.0812191	0.0970114	-0.0512824	-0.00704772	0.119034	3.04969e-05		-0.155139	0.0812191	0.0970114	-0.0512824	-0.00704772	0.119034	3.04969e-05
V198	S	mutein	0.678646	0.980547	0.914415	0.805469	0.844769	0.132197	0.0940517		0.678646	0.980547	0.914415	0.805469	0.844769	0.132197	0.0940517
V198	V	WT	1.15344	1.07965	1.03662	1.03321	1.07573	0.0559505			1.15344	1.07965	1.03662	1.03321	1.07573	0.0559505
V198	W	mutein	0.470199	0.633266	0.49762	0.543834	0.53623	0.0714715	6.93916e-06		0.470199	0.633266	0.49762	0.543834	0.53623	0.0714715	6.93916e-06
V198	Y	mutein	-0.128118	0.0828572	0.0694948	-0.104152	-0.0199794	0.111594	1.47176e-05		-0.128118	0.0828572	0.0694948	-0.104152	-0.0199794	0.111594	1.47176e-05
H199	C	mutein	-0.170579	0.0631998	0.0962021	-0.0756836	-0.0217153	0.124081	4.22245e-05		-0.170579	0.0631998	0.0962021	-0.0756836	-0.0217153	0.124081	4.22245e-05
H199	D	mutein	0.728827	0.889632	0.986444	1.05626	0.91529	0.141847	0.332873		0.728827	0.889632	0.986444	1.05626	0.91529	0.141847	0.332873
H199	E	mutein	0.528101	0.82165	0.699139	0.861049	0.727485	0.149737	0.0270527		0.528101	0.82165	0.699139	0.861049	0.727485	0.149737	0.0270527
H199	F	mutein	0.277194	0.468635	0.536467	0.404206	0.421625	0.110397	0.000224621		0.277194	0.468635	0.536467	0.404206	0.421625	0.110397	0.000224621
H199	G	mutein	0.0687476	0.788068	0.646533	0.824447	0.581949	0.350636	0.095222		NA	0.788068	0.646533	0.824447	0.753016	0.0939937	0.0216417
H199	H	WT	0.84463	0.946966	1.03743	0.954587	0.945903	0.0789725			0.84463	0.946966	1.03743	0.954587	0.945903	0.0789725
H199	I	mutein	-0.104957	0.530883	0.548607	0.664484	0.409754	0.348218	0.0404743		NA	0.530883	0.548607	0.664484	0.581325	0.0725614	0.00065282
H199	K	mutein	1.8637	1.12143	1.02853	1.10235	1.279	0.391853	0.250147		NA	1.12143	1.02853	1.10235	1.0841	0.0490636	0.0812425
H199	L	mutein	-0.0624962	0.308099	0.186845	0.207641	0.160022	0.15751	0.000569243		-0.0624962	0.308099	0.186845	0.207641	0.160022	0.15751	0.000569243
H199	M	mutein	0.362116	0.663571	0.75579	0.80818	0.647414	0.199372	0.0325573		0.362116	0.663571	0.75579	0.80818	0.647414	0.199372	0.0325573
H199	N	mutein	0.439319	0.706981	0.470104	0.664484	0.570222	0.13509	0.00330989		0.439319	0.706981	0.470104	0.664484	0.570222	0.13509	0.00330989
H199	P	mutein	-0.0663563	0.279432	0.271013	0.176462	0.165138	0.161235	0.000669276		-0.0663563	0.279432	0.271013	0.176462	0.165138	0.161235	0.000669276
H199	Q	mutein	0.972014	0.886355	0.896611	0.927474	0.920614	0.0384658	0.0467558		0.972014	0.886355	0.896611	0.927474	0.920614	0.0384658	0.0467558
H199	R	mutein	0.547402	0.922394	1.12888	0.856982	0.863915	0.240733	0.34504		NA	0.922394	1.12888	0.856982	0.96942	0.141919	0.75362
H199	S	mutein	0.48178	0.929766	0.922508	0.901718	0.808943	0.218432	0.177862		NA	0.929766	0.922508	0.901718	0.917997	0.014558	0.0227841
H199	W	mutein	0.4895	0.516959	0.52109	0.607548	0.533774	0.0511418	3.42281e-08		0.4895	0.516959	0.52109	0.607548	0.533774	0.0511418	3.42281e-08
H199	Y	mutein	0.721107	0.860145	0.940313	0.794624	0.829047	0.0934226	0.0225098		0.721107	0.860145	0.940313	0.794624	0.829047	0.0934226	0.0225098
		WT	0.724967	0.974814	0.966211	1.10777	0.943441	0.159414			0.724967	0.974814	0.966211	1.10777	0.943441	0.159414

## Sheet: Initial CMB test
		PesCDAnm			empty plasmid			glucosaminehydrochlorid [µM]
		CMB 1:5	CMB 1:10	CMB 1:20	CMB 1:5	CMB 1:10	CMB 1:20	15	50	100
fluorescence values	rep. 1	266.881	182.647	116.397	116.329	59.743	58.777	131.683	276.185	497.509
	rep. 2	227.95	153.586	88.593	76.078	62.219	56.499	113.877	278.244	525.921
	rep. 3	260.248	189.327	133.004	63.992	66.776	48.511	122.3	281.238	457.973
	avg							122.62	278.556	493.801
	SD							8.90731	2.54088	34.1254
glucosamine values based on standard	rep. 1	47.7921	28.4839	13.298	13.2824	0.311741	0.0903131
	rep. 2	38.8683	21.8225	6.92477	4.05607	0.879292	-0.431853
	rep. 3	46.2717	30.0151	17.1047	1.2857	1.92385	-2.26287
	avg	44.3107	26.7739	12.4425	6.20807	1.0383	-0.868137
	SD	4.77417	4.35579	5.14361	6.28123	0.817733	1.23577
