# Supplementary material for: Engineering of a chitin deacetylase to generate tailor-made chitosan polymers
Source: PLoS Biol. 2024 Jan 18;22(1):e3002459. doi: 10.1371/journal.pbio.3002459 (PMC10796014; doi:10.1371/journal.pbio.3002459)
Supplement: S2 Data — This spreadsheet contains the results for all substrates and binding modes divided into separate sheets within one excel document. Each sheet contains the RMSF, hydrogen bond occupancy, and BFE results for all replicates of this substrate/binding mode combination. Further information can be found in the spreadsheet itself. (XLSX) [file pbio.3002459.s014.xlsx]

## Sheet: Description
This spreadsheet contains all values which were calculated from the MD simulations. All values for one substrate and binding mode (for example AaAA) are given in one sheet. The substrates are indicated by their pattern (for example AAAA or AAAD) with the subsite 0 sugar unit highlighted with lower case ‘ a ‘ or ‘ d ‘. For each binding mode, three conformations were used from the docking (for exam…

## Sheet: AaAA
RMSF [nm]		residue	conf1 1st	conf1 2nd	conf1 3rd	conf4 1st	conf4 2nd	conf4 3rd	conf6 1st	conf6 2nd	conf6 3rd	average	SD	subsite
		ROH	0.3523	0.2598	0.3499	0.3436	0.2907	0.3125	0.2821	0.2674	0.2782	0.304056	0.036564	2
		4YB	0.35	0.2146	0.2743	0.2814	0.2374	0.2569	0.2326	0.2263	0.2668	0.260033	0.040738	2
		4YB	0.1259	0.105	0.1314	0.1442	0.1255	0.1275	0.1282	0.1182	0.1132	0.124344	0.0112292	1
		4YB	0.052	0.0522	0.0606	0.0636	0.0525	0.053	0.063	0.058	0.0541	0.0565556	0.00480159	0
		0YB	0.0922	0.0981	0.0984	0.1066	0.1211	0.097	0.0921	0.1019	0.116	0.1026	0.010161	-1
hydrogen bond occupany	donor	acceptor	conf1 1st	conf1 2nd	conf1 3rd	conf4 1st	conf4 2nd	conf4 3rd	conf6 1st	conf6 2nd	conf6 3rd	average	SD	subsite	corrected res. number
	TYR124-Main-N	4YB4-Side-O2N	0.9538	0.9539	0.9543	0.9567	0.948	0.953	0.9551	0.9511	0.9576	0.953722	0.00271448	0	TYR140		hydrogen bonds per sugar (indicated by subsite)
	4YB4-Side-O3	ASP31-Side-OD2	0.9666	0.9263	0.9286	0.8938	0.9117	0.9483	0.9607	0.9223	0.9307	0.932111	0.021852	0	ASP47		subsite:	-3	-2	-1	0	1	2	3	total
	ASN59-Side-ND2	0YB5-Side-O3	0.8113	0.6299	0.0092	0.1784	0.5566	0.4555	0.7651	0.0209	0.7751	0.466889	0.303481	-1	ASN75		average occupancy			1.82116	1.94768	0.488389	0.0673222		4.32454
	0YB5-Side-O4	ASN59-Side-OD1	0.7917	0.667	0.2062	0.0254	0.576	0.4456	0.7755	0.0326	0.434	0.439333	0.278662	-1	ASN75		SD			1.53248	0.106549	0.692568	0.148744		2.48034
	4YB3-Side-O6	ASP148-Side-OD2	0.7071	0.1038	0.0129	0.0085	0.019	0.8742	0.1599	0.2992	0.0001	0.242744	0.309184	1	ASP164
	4YB3-Side-O6	ASP148-Side-OD1	0.0004	0.0284	0.0012	0.6576	0.9004	0	0.0103	0	0.1154	0.190411	0.321642	1	ASP164		hydrogen bonds per residues and subsite					corrected res. number
	HIS183-Side-NE2	0YB5-Side-O2N	0.016	0.0157	0.2036	0.583	0.0202	0.0211	0.0221	0.3066	0.0884	0.141856	0.183756	-1	HIS199		subsite	residue	occupancy	SD
	TRP60-Side-NE1	0YB5-Side-O3	0.2399	0.078	0.026	0.0244	0.0963	0.1773	0.1267	0.1686	0.0924	0.1144	0.0673686	-1	TRP76		-1	ASN59	1.19591	0.832387		ASN75
	0YB5-Side-O6	ASN59-Side-OD1	0.0264	0.0604	0.077	0.1457	0.0721	0.0838	0.0371	0.121	0.1384	0.0846556	0.0399949	-1	ASN75			TRP60	0.161511	0.122047		TRP76
	TYR124-Side-OH	0YB5-Side-O6	0.2181	0.0731	0.0023	0.0028	0.1042	0.1238	0.1137	0.0093	0.0781	0.0806	0.0664622	-1	TYR140			HIS183	0.1436	0.187028		HIS199
	0YB5-Side-O6	ASN56-Side-OD1	0.0132	0.04	0.1241	0.2498	0.0905	0.0127	0.0229	0.0932	0.0497	0.0773444	0.0713114	-1	ASN72			ASN56	0.107467	0.0954106		ASN72
	ASN59-Side-ND2	0YB5-Side-O6	0.0329	0.0076	0.3243	0.0936	0.0078	0.0119	0.0154	0.059	0.0133	0.0628667	0.0963784	-1	ASN75			ASP31	0.0807556	0.192731		ASP47
	HIS180-Side-NE2	4YB4-Side-O4	0.254	0.0323	0	0.0035	0.0362	0.0959	0.0099	0.0366	0.0059	0.0527	0.0764167	0	HIS196			HIS87	0.0354111	0.0177402		HIS103
	0YB5-Side-O4	ASN59-Side-ND2	0.0845	0.0885	0.0059	0.0017	0.0567	0.0571	0.0952	0.0046	0.0365	0.0478556	0.035419	-1	ASN75			TYR124	0.0945111	0.0797493		TYR140
	ASN59-Side-ND2	0YB5-Side-O4	0.0246	0.0451	0.0724	0.0614	0.0082	0.0193	0.0162	0.0495	0.0936	0.0433667	0.0271585	-1	ASN75			HIS180	0.00191111	0.00519518		HIS196
	0YB5-Side-O3	ASP31-Side-OD2	0	0.0009	0	0.2963	0.0022	0.0014	0	0.0288	0.0004	0.0366667	0.0922141	-1	ASP47			GLN58	3.33333e-05	6.66667e-05		GLN74
	0YB5-Side-O6	ASP31-Side-OD2	0.0007	0.0023	0.2988	0.0028	0.0023	0.0024	0.0003	0.0005	0.0011	0.0345778	0.0934208	-1	ASP47			ASP157	4.44444e-05	0.000125708		ASP173
	TYR152-Side-OH	4YB3-Side-O6	0.0074	0.036	0.0081	0.0488	0.0163	0.0069	0.0124	0.1131	0.0323	0.0312556	0.0321586	1	TYR168
	ASN56-Side-ND2	0YB5-Side-O6	0.0112	0.0671	0.0539	0.0012	0.038	0.0025	0.0564	0.0103	0.0264	0.0296667	0.0236825	-1	ASN72		0	TYR124	0.962078	0.00656276		TYR140
	4YB2-Side-N2	PHE125-Main-O	0.2075	0	0	0	0	0	0	0	0	0.0230556	0.065211	2	PHE141			ASP31	0.932111	0.021852		ASP47
	0YB5-Side-O6	ASN59-Side-ND2	0.0117	0.0182	0.0263	0.046	0.0077	0.0063	0.011	0.0267	0.0161	0.0188889	0.0118171	-1	ASN75			HIS180	0.0527444	0.0765122		HIS196
	0YB5-Side-O4	TRP60-Side-NE1	0.0061	0.0074	0.0027	0.006	0.0098	0.0439	0.0128	0.0683	0.0102	0.0185778	0.0210425	-1	TRP76			TYR152	0.000577778	0.00115049		TYR168
	0YB5-Side-O3	ASN59-Side-OD1	0.0448	0.0251	0.0008	0.0203	0.0551	0.0043	0.0066	0	0.0051	0.0180111	0.0190153	-1	ASN75			ASP148	0.000144444	0.000408551		ASP164
	HIS87-Side-ND1	0YB5-Side-O6	0.0207	0.0327	0.0036	0.0011	0.016	0.0227	0.0375	0.0036	0.0233	0.0179111	0.012284	-1	HIS103			GLU153	2.22222e-05	6.28539e-05		GLU169
	4YB2-Side-O3	TYR152-Side-OH	0.0001	0.0091	0.0001	0.0002	0.003	0.0003	0.0748	0.0213	0.0327	0.0157333	0.0235281	2	TYR168
	0YB5-Side-O6	TYR124-Side-OH	0.0466	0.0125	0.0017	0.0008	0.0184	0.02	0.0125	0.0029	0.0098	0.0139111	0.0132871	-1	TYR140		1	ASP148	0.433156	0.630826		ASP164
	ASN59-Side-ND2	0YB5-Side-O2N	0.0433	0.0198	0	0	0.0474	0.0033	0.0013	0	0.0004	0.0128333	0.0183914	-1	ASN75			TYR124	0.0131	0.0166438		TYR140
	4YB3-Side-O6	TYR124-Main-O	0.005	0.0552	0.0021	0.0042	0.003	0.0026	0.0145	0.017	0.0083	0.0124333	0.0159398	1	TYR140			TYR152	0.0414444	0.0434266		TYR168
	0YB5-Side-O6	HIS87-Side-ND1	0.0139	0.0133	0.0108	0.0148	0.0061	0.0167	0.0137	0.015	0.0073	0.0124	0.00339967	-1	HIS103			PHE125	0.000566667	0.00132581		PHE141
	TRP60-Side-NE1	0YB5-Side-O4	0.0287	0.0049	0.0016	0.002	0.014	0.0176	0.0062	0.0256	0.0055	0.0117889	0.00962213	-1	TRP76			GLU153	4.44444e-05	0.000125708		GLU169
	TRP60-Side-NE1	0YB5-Side-O2N	0.0473	0.0017	0.0015	0.0004	0.0108	0.016	0.0065	0	0.0062	0.0100444	0.0140945	-1	TRP76			SER126	7.77778e-05	0.000219989		SER142
	0YB5-Side-O6	ASP31-Side-OD1	0.0062	0.0103	0.0248	0.0075	0.0081	0.0013	0.0084	0.0085	0.0065	0.00906667	0.00604005	-1	ASP47
	TYR124-Main-N	4YB4-Side-N2	0.004	0.0081	0.0138	0.0078	0.005	0.0042	0.0104	0.0041	0.0066	0.00711111	0.00314376	0	TYR140		2	ASP148	0.0170889	0.0427161		ASP164
	ASP148-Main-N	4YB2-Side-O2N	0.0442	0	0	0.0002	0.0145	0.0005	0	0	0	0.0066	0.0140323	2	ASP164			TYR124	0.00318889	0.00189458		TYR140
	4YB2-Side-O3	ASP148-Side-OD1	0	0	0	0	0.054	0	0	0	0	0.006	0.0169706	2	ASP164			PHE125	0.0246667	0.0673256		PHE141
	0YB5-Side-O6	HIS87-Side-NE2	0.0044	0.0073	0.0083	0.0075	0.0027	0.0024	0.0047	0.0042	0.0041	0.00506667	0.00200942	-1	HIS103			TYR152	0.0179556	0.0284218		TYR168
	TRP60-Side-NE1	0YB5-Side-O6	0.0004	0	0.0143	0.0131	0.0004	0.0004	0.0001	0.0114	0	0.00445556	0.00603584	-1	TRP76			ASN146	0.00101111	0.00285985		ASN162
	4YB3-Side-O6	TYR152-Side-OH	0.0001	0.0055	0.0011	0.0009	0.0039	0.0001	0.0082	0.0061	0.0125	0.00426667	0.004005	1	TYR168			SER126	0.0006	0.00169706		SER142
	4YB2-Side-O6	TYR124-Main-O	0.0048	0.0001	0.0053	0.0042	0.0021	0.0043	0.0004	0.0032	0.0031	0.00305556	0.00175316	2	TYR140			ASN144	0.00273333	0.00363705		ASN160
	ASN144-Side-ND2	4YB2-Side-O2N	0	0	0.0092	0.0029	0.0021	0.001	0	0.0079	0	0.00256667	0.00335956	2	ASN160			ALA145	2.22222e-05	6.28539e-05		ALA161
	ASP148-Main-N	4YB2-Side-O6	0.0201	0	0	0	0	0	0	0	0	0.00223333	0.00631682	2	ASP164			ASN165	3.33333e-05	6.66667e-05		ASN181
	TYR152-Side-OH	4YB3-Side-O2N	0.0022	0.0018	0	0.0001	0.0001	0.0038	0.009	0.0007	0.0008	0.00205556	0.00272116	1	TYR168			GLU153	2.22222e-05	6.28539e-05		GLU169
	TYR152-Side-OH	4YB3-Side-O3	0.0041	0.0005	0	0.0008	0.0002	0.0043	0.0034	0.0028	0.0006	0.00185556	0.00166674	1	TYR168
	4YB3-Side-O3	TYR152-Side-OH	0.0089	0	0	0.0016	0.0013	0.0019	0.0014	0.0013	0.0002	0.00184444	0.00258505	1	TYR168
	0YB5-Side-O3	TRP60-Side-NE1	0.0013	0.0005	0.0002	0.0012	0.0009	0.0016	0.0001	0.0092	0.0012	0.0018	0.00266083	-1	TRP76
	HIS183-Side-NE2	0YB5-Side-O3	0	0	0.0098	0.0019	0	0	0	0.0018	0.0009	0.0016	0.0029937	-1	HIS199
	4YB2-Side-N2	ASP148-Side-OD1	0	0	0.0126	0	0	0	0	0	0	0.0014	0.0039598	2	ASP164
	TYR152-Side-OH	4YB2-Side-O3	0	0.0001	0	0	0	0	0.0094	0.0002	0.0028	0.00138889	0.00296065	2	TYR168
	HIS180-Side-NE2	0YB5-Side-O2N	0	0	0.0111	0.0001	0.0002	0	0	0	0	0.00126667	0.00347723	-1	HIS196
	TYR124-Side-OH	4YB4-Side-O6	0.0006	0.0012	0.0007	0.0013	0.0026	0.0014	0.001	0.0003	0.0019	0.00122222	0.000662953	0	TYR140
	0YB5-Side-O3	ASN59-Side-ND2	0.0018	0.0015	0	0.0003	0.0057	0.0001	0.0002	0	0	0.00106667	0.00176005	-1	ASN75
	4YB2-Side-O6	PHE125-Main-O	0.0016	0	0.0043	0.0011	0.0005	0.001	0.0001	0.0004	0	0.001	0.00127715	2	PHE141
	ROH1-Side-O1	ASN146-Main-O	0.0086	0	0	0	0	0	0	0	0	0.000955556	0.00270272	2	ASN162
	4YB2-Side-O3	ASP148-Side-OD2	0.0046	0.0002	0.0002	0	0	0.0003	0.0007	0.0006	0.0008	0.000822222	0.00136364	2	ASP164
	4YB3-Side-N2	TYR124-Main-O	0.001	0.002	0.0008	0.0005	0.0016	0	0.0001	0	0	0.000666667	0.000703957	1	TYR140
	HIS180-Side-NE2	0YB5-Side-O3	0	0	0	0.0055	0.0001	0	0	0.0002	0	0.000644444	0.00171795	-1	HIS196
	4YB3-Side-O6	PHE125-Main-N	0	0.0043	0	0.0002	0	0	0.0001	0.0004	0.0001	0.000566667	0.00132581	1	PHE141
	ROH1-Side-O1	PHE125-Main-O	0.002	0	0.0006	0.0009	0	0	0	0.0014	0	0.000544444	0.000704132	2	PHE141
	0YB5-Side-O6	ASN56-Side-ND2	0.0002	0.001	0.0002	0.0001	0.0005	0	0.0013	0.0002	0.0006	0.000455556	0.00041663	-1	ASN72
	0YB5-Side-O6	ASP31-Main-O	0	0	0.0005	0.0034	0	0.0001	0	0	0	0.000444444	0.00105632	-1	ASP47
	TRP60-Main-N	0YB5-Side-O4	0	0.0001	0	0	0	0	0	0.0035	0	0.0004	0.00109646	-1	TRP76
	TYR152-Side-OH	4YB4-Side-O6	0.0016	0	0	0.0016	0.0001	0.0002	0	0	0	0.000388889	0.000650546	0	TYR168
	4YB2-Side-N2	TYR152-Side-OH	0	0	0	0	0	0	0.0007	0	0.0024	0.000344444	0.000758816	2	TYR168
	4YB2-Side-O6	SER126-Side-OG	0	0	0.0025	0	0	0	0	0	0	0.000277778	0.000785674	2	SER142
	SER126-Side-OG	4YB2-Side-O6	0	0	0.0021	0	0	0	0	0	0	0.000233333	0.000659966	2	SER142
	TYR152-Side-OH	4YB2-Side-O4	0	0	0	0	0	0	0.0012	0.0001	0.0004	0.000188889	0.000378431	2	TYR168
	4YB4-Side-O6	TYR152-Side-OH	0.0015	0	0	0.0001	0	0	0	0	0	0.000177778	0.000468515	0	TYR168
	TYR152-Side-OH	4YB2-Side-O2N	0	0	0	0	0	0	0	0	0.0016	0.000177778	0.000502831	2	TYR168
	TYR152-Side-OH	4YB3-Side-O5	0	0.0004	0	0	0	0	0.0001	0.0008	0.0001	0.000155556	0.000258677	1	TYR168
	0YB5-Side-O4	ASN59-Main-O	0	0	0.001	0.0001	0.0002	0	0	0	0	0.000144444	0.00030952	-1	ASN75
	4YB4-Side-N2	ASP148-Side-OD1	0	0	0	0.0013	0	0	0	0	0	0.000144444	0.000408551	0	ASP164
	4YB2-Side-O3	TYR124-Main-O	0.0002	0.0001	0.0001	0	0.0001	0.0001	0	0.0005	0.0001	0.000133333	0.000141421	2	TYR140
	ROH1-Side-O1	ASN144-Side-OD1	0	0	0	0.0004	0.0002	0.0006	0	0	0	0.000133333	0.000210819	2	ASN160
	HIS183-Side-NE2	0YB5-Side-N2	0	0	0.0006	0.0001	0	0	0	0.0001	0.0001	0.0001	0.000182574	-1	HIS199
	4YB3-Side-N2	SER126-Side-OG	0	0	0.0007	0	0	0	0	0	0	7.77778e-05	0.000219989	1	SER142
	4YB2-Side-O3	PHE125-Main-O	0.0002	0	0.0004	0	0	0	0	0	0	6.66667e-05	0.000133333	2	PHE141
	4YB2-Side-O6	ASN146-Main-O	0.0005	0	0	0	0	0	0	0	0	5.55556e-05	0.000157135	2	ASN162
	4YB2-Side-N2	SER126-Side-OG	0.0005	0	0	0	0	0	0	0	0	5.55556e-05	0.000157135	2	SER142
	TYR152-Side-OH	4YB2-Side-O6	0	0	0.0004	0	0	0	0.0001	0	0	5.55556e-05	0.000125708	2	TYR168
	4YB2-Side-O6	TYR152-Side-OH	0	0	0.0004	0	0	0	0	0	0	4.44444e-05	0.000125708	2	TYR168
	HIS180-Side-NE2	4YB4-Side-O3	0.0003	0.0001	0	0	0	0	0	0	0	4.44444e-05	9.55814e-05	0	HIS196
	0YB5-Side-O3	HIS183-Side-NE2	0	0	0.0003	0.0001	0	0	0	0	0	4.44444e-05	9.55814e-05	-1	HIS199
	0YB5-Side-O6	HIS87-Main-O	0	0.0001	0.0001	0	0	0	0.0001	0	0	3.33333e-05	4.71405e-05	-1	HIS103
	ASN144-Side-ND2	ROH1-Side-O1	0	0	0.0002	0.0001	0	0	0	0	0	3.33333e-05	6.66667e-05	2	ASN160
	ASN165-Side-ND2	4YB2-Side-O2N	0	0	0	0.0002	0	0.0001	0	0	0	3.33333e-05	6.66667e-05	2	ASN181
	0YB5-Side-O6	GLN58-Main-O	0	0	0	0	0.0001	0	0	0.0002	0	3.33333e-05	6.66667e-05	-1	GLN74
	0YB5-Side-O3	ASP157-Side-OD1	0	0	0	0	0	0	0.0003	0	0	3.33333e-05	9.42809e-05	-1	ASP173
	4YB4-Side-O6	TYR124-Side-OH	0.0001	0	0	0	0.0001	0	0	0	0	2.22222e-05	4.1574e-05	0	TYR140
	4YB2-Side-N2	ASP148-Side-OD2	0	0	0.0001	0	0	0	0.0001	0	0	2.22222e-05	4.1574e-05	2	ASP164
	ALA145-Main-N	4YB2-Side-O2N	0	0	0.0002	0	0	0	0	0	0	2.22222e-05	6.28539e-05	2	ALA161
	4YB2-Side-O6	SER126-Main-N	0	0	0.0002	0	0	0	0	0	0	2.22222e-05	6.28539e-05	2	SER142
	4YB3-Side-N2	GLU153-Side-OE2	0	0	0	0	0	0	0.0002	0	0	2.22222e-05	6.28539e-05	1	GLU169
	TYR152-Side-OH	4YB2-Side-N2	0	0	0	0	0	0	0.0001	0	0.0001	2.22222e-05	4.1574e-05	2	TYR168
	0YB5-Side-O4	TRP60-Main-N	0	0	0	0	0	0	0	0.0002	0	2.22222e-05	6.28539e-05	-1	TRP76
	4YB2-Side-O3	GLU153-Side-OE2	0	0	0	0	0	0	0	0	0.0002	2.22222e-05	6.28539e-05	2	GLU169
	TYR152-Side-OH	4YB4-Side-O5	0.0001	0	0	0	0	0	0	0	0	1.11111e-05	3.1427e-05	0	TYR168
	4YB2-Side-O6	ASP148-Main-N	0.0001	0	0	0	0	0	0	0	0	1.11111e-05	3.1427e-05	2	ASP164
	0YB5-Side-O6	TRP60-Side-NE1	0.0001	0	0	0	0	0	0	0	0	1.11111e-05	3.1427e-05	-1	TRP76
	4YB3-Side-O3	GLU153-Side-OE1	0	0.0001	0	0	0	0	0	0	0	1.11111e-05	3.1427e-05	1	GLU169
	SER126-Side-OG	4YB2-Side-O3	0	0	0.0001	0	0	0	0	0	0	1.11111e-05	3.1427e-05	2	SER142
	4YB4-Side-O6	GLU153-Side-OE2	0	0	0	0	0.0001	0	0	0	0	1.11111e-05	3.1427e-05	0	GLU169
	4YB4-Side-O6	GLU153-Side-OE1	0	0	0	0	0.0001	0	0	0	0	1.11111e-05	3.1427e-05	0	GLU169
	4YB3-Side-N2	GLU153-Side-OE1	0	0	0	0	0	0	0.0001	0	0	1.11111e-05	3.1427e-05	1	GLU169
	0YB5-Side-O3	ASP157-Side-OD2	0	0	0	0	0	0	0.0001	0	0	1.11111e-05	3.1427e-05	-1	ASP173
	0YB5-Side-O6	TRP60-Main-N	0	0	0	0	0	0	0	0.0001	0	1.11111e-05	3.1427e-05	-1	TRP76
	4YB3-Side-N2	TYR152-Side-OH	0	0	0	0	0	0	0	0	0.0001	1.11111e-05	3.1427e-05	1	TYR168
binding free energy [kcal/mol)	total delta	residue	conf1 1st	conf1 2nd	conf1 3rd	conf4 1st	conf4 2nd	conf4 3rd	conf6 1st	conf6 2nd	conf6 3rd	average	SD	subsite	corrected res. number
		THR 8	0.0231745	0.0214257	0.0133541	0.0193539	0.0210038	0.0175389	0.0176458	0.0200261	0.0171234	0.0189607	0.00291239		THR33
		ASP 21	-1.52314	-1.47563	-1.07037	-1.50863	-1.43234	-1.61428	-1.26784	-1.43331	-1.47069	-1.4218	0.16109		ASP46
		ASP 22	-15.1064	-14.5555	-10.4789	-14.2725	-14.2257	-15.2673	-14.703	-14.5664	-14.3149	-14.1656	1.42871		ASP47
		PHE 25	-0.0690495	-0.0912574	-0.0431386	-0.0516337	-0.0602871	-0.0856832	-0.126933	-0.122723	-0.0957348	-0.0829378	0.0296412		PHE50
		ASN 47	-0.0239221	-0.181459	-0.363424	-0.727942	-0.25789	-0.265464	-0.12133	-0.429753	-0.187477	-0.284296	0.206032		ASN72
		GLN 49	0.17256	0.171791	0.132487	0.150016	0.174017	0.193292	0.157784	0.176521	0.158738	0.165245	0.0176427		GLN74
		ASN 50	-2.29145	-1.49247	-0.815981	-0.457162	-1.45785	-1.01265	-1.67781	-0.339818	-1.47406	-1.22436	0.624063		ASN75
		TRP 51	-1.17735	-0.853813	-1.19953	-1.05874	-1.03504	-1.47349	-0.957171	-1.79504	-1.07096	-1.18013	0.289061		TRP76
		GLY 52	-0.0228614	-0.0285644	-0.00367327	-0.00275248	-0.0239802	-0.021198	-0.0307624	0.00170206	-0.0329604	-0.0183389	0.0131947		GLY77
		SER 53	0.0359208	0.0384455	0.0273465	0.0319109	0.0362079	0.0375446	0.0414752	0.042703	0.0367129	0.0364741	0.0046558		SER78
		HID 74	-3.70473	-3.6875	-3.28416	-3.54054	-3.49349	-3.68215	-3.8407	-3.69619	-3.70424	-3.62596	0.162786		HID99
		SER 77	0.23469	0.217304	0.173005	0.212087	0.230497	0.218902	0.228629	0.215095	0.233382	0.218177	0.0188854		SER102
		HID 78	-4.38884	-4.13263	-3.83607	-4.13744	-4.14862	-4.28145	-4.21578	-4.08379	-4.18172	-4.15626	0.151122		HID103
		ALA 79	-0.0561287	-0.0500495	-0.0301089	-0.0426139	-0.0560495	-0.0633168	-0.0533762	-0.0416733	-0.0580495	-0.0501518	0.0102897		ALA104
		ARG 112	1.35679	1.42094	1.02366	1.32077	1.36315	1.47319	1.38146	1.25439	1.44957	1.33821	0.135359		ARG137
		PRO 113	-0.762005	-0.862074	-0.745567	-0.772847	-0.816169	-0.778692	-0.776901	-0.67817	-0.760358	-0.772532	0.0498365		PRO138
		PRO 114	0.352644	0.284338	0.233129	0.308624	0.286772	0.321188	0.302239	0.350832	0.395257	0.315002	0.0472015		PRO139
		TYR 115	-3.66092	-3.04133	-3.40081	-3.39929	-3.62591	-3.40741	-3.40165	-3.03465	-3.22105	-3.35478	0.222182		TYR140
		PHE 116	-3.52553	-3.07572	-2.87348	-3.06797	-3.16074	-2.81216	-2.92988	-2.91049	-2.85277	-3.02319	0.221762		PHE141
		SER 117	-0.0469321	0.15854	0.114639	0.111243	0.166424	0.13922	0.13951	0.092718	0.17007	0.116159	0.0665965		SER142
		ASN 135	0.221181	0.143306	0.0652141	0.128184	0.132812	0.101761	0.148744	0.163309	0.183926	0.14316	0.0451485		ASN160
		ALA 136	0.00823449	-0.018251	-0.0205141	-0.0231406	0.00251789	-0.0038084	-0.0388836	-0.00338336	-0.0139757	-0.012356	0.0146745		ALA161
		ASN 137	0.0837433	0.0448191	0.0336946	0.0679791	0.0476884	0.0220443	0.021191	0.0204846	0.0317814	0.0414918	0.0221443		ASN162
		ILE 138	-0.213212	0.0421104	0.0106846	-0.082774	-0.317004	-0.025349	0.0369321	0.048638	0.0205224	-0.0532723	0.129394		ILE163
		ASP 139	-1.18469	0.445365	0.384218	-0.719073	-2.02133	-0.793445	0.290944	0.164781	0.368339	-0.340543	0.879318		ASP164
		THR 140	0.17596	0.162881	0.0822574	0.172307	0.148614	0.208475	0.153079	0.186	0.202129	0.165745	0.0373155		THR165
		LEU 141	-0.465092	-0.227824	-0.135217	-0.808458	-0.699142	-0.977282	-0.408387	-0.403896	-0.301655	-0.491884	0.280032		LEU166
		ASP 142	-0.801421	-0.628588	-0.17403	-0.504439	-0.455382	-0.762849	-0.322446	-0.472683	-0.402061	-0.502656	0.202036		ASP167
		TYR 143	-3.72117	-5.04407	-1.1973	-3.61819	-4.54713	-4.23957	-5.02541	-4.94975	-5.61314	-4.2173	1.30653		TYR168
		GLU 144	0.103738	1.01317	0.146892	0.181078	0.146504	0.125731	0.218576	0.374303	0.229744	0.282194	0.285676		GLU169
		HIE 145	0.0236182	0.0130928	0.0301584	0.0311025	0.0430693	0.0294938	0.0579225	0.0315936	0.0563926	0.0351604	0.0147394		HIE170
		ASP 146	0.0590603	0.0787505	0.0444752	0.101233	0.138891	0.0440187	0.084348	0.113791	0.176373	0.0934379	0.0443551		ASP171
		VAL 167	0.0962079	0.0635347	0.0495743	0.0621287	0.0410693	0.092297	0.0730693	0.0824257	0.0693861	0.0699659	0.0183921		VAL192
		SER 168	0.0619406	0.0737822	0.0668515	0.0794455	0.193535	0.0993069	0.0810198	0.0907921	0.0974554	0.0937921	0.039546		SER193
		LEU 169	-0.50694	-0.234718	-0.110121	-0.291877	-0.462095	-0.347327	-0.227764	-0.244863	-0.20189	-0.291955	0.126995		LEU194
		MET 170	0.0339406	0.15096	0.0932475	0.0767723	0.0505149	0.106436	0.171287	0.0804356	0.107386	0.0967756	0.0439627		MET195
		HIP 171	1.55378	1.10155	0.62841	1.43965	1.00647	1.56416	0.831105	1.38058	0.93716	1.16032	0.337763		HIP196
		ASP 172	-0.185584	-0.037505	0.00768317	-0.0490396	-0.020703	-0.161475	0.00121244	-0.0634455	0.0299457	-0.0532123	0.0743761		ASP197
		VAL 173	-0.502215	-0.629369	-0.177389	-0.13664	-0.461278	-0.698002	-0.570428	-0.561415	-0.22884	-0.44062	0.207388		VAL198
		HIE 174	-0.514568	-0.284408	-0.755322	-1.29857	-0.102489	-0.541287	-0.134438	-0.693625	-0.179329	-0.500448	0.384588		HIE199
		ZN 214	47.6921	48.1712	46.6463	47.5263	47.3744	48.1577	48.8925	48.3449	48.9892	47.9772	0.748888		Zn
		ROH 215	0.10909	0.0644008	0.0997585	0.0731902	0.0755002	0.0681892	0.0587327	0.0624143	0.0434554	0.072748	0.0203403	2	ROH
		4YB 216	-0.331411	0.867368	0.643304	0.684295	0.482551	0.733579	0.351118	0.766679	0.42848	0.513996	0.359201	2	4YB
		SUM 215+216	-0.22232	0.931769	0.743063	0.757485	0.558051	0.801768	0.40985	0.829094	0.471935	0.586744	0.34955	2	red. end 4YB
		4YB 217	-7.22327	-4.53381	-3.63536	-6.49984	-7.54619	-7.06033	-6.03031	-5.16145	-5.39484	-5.89838	1.32192	1	4YB
		4YB 218	-37.7764	-38.3249	-34.1024	-37.5692	-38.612	-37.9339	-36.5266	-37.405	-37.6919	-37.3269	1.34416	0	4YB
		0YB 219	-4.52847	-2.9847	-2.51764	-2.53693	-3.31023	-3.37433	-3.19367	-1.36388	-3.27042	-3.00892	0.851962	-1	0YB
	total delta		-38.9913	-28.9158	-17.4396	-31.4893	-37.0128	-35.0549	-29.7522	-27.4504	-29.1097	-30.5796	6.33506

## Sheet: AaAD
RMSF [nm]		residue	conf2 1st	conf2 2nd	conf2 3rd	conf3 1st	conf3 2nd	conf3 3rd	conf6 1st	conf6 2nd	conf6 3rd	average	SD	subsite
		ROH	0.2677	0.3363	0.4221	0.3961	0.3123	0.2959	0.3183	0.3109	0.2954	0.328333	0.0499031	2
		4Yn	0.222	0.2703	0.3155	0.2905	0.2521	0.2509	0.2595	0.2648	0.2502	0.263978	0.0266522	2
		4YB	0.1192	0.1443	0.1464	0.1348	0.1381	0.1409	0.1424	0.1539	0.1482	0.140911	0.00988869	1
		4YB	0.0487	0.0676	0.0587	0.0542	0.0582	0.0546	0.064	0.0613	0.0628	0.0589	0.00578597	0
		0YB	0.0925	0.1261	0.0793	0.0919	0.0992	0.1204	0.1271	0.109	0.0835	0.103222	0.0181748	-1
hydrogen bond occupany	donor	acceptor	conf2 1st	conf2 2nd	conf2 3rd	conf3 1st	conf3 2nd	conf3 3rd	conf6 1st	conf6 2nd	conf6 3rd	average	SD	subsite	corrected res. number
	TYR124-Main-N	4YB4-Side-O2N	0.9576	0.8088	0.9432	0.8669	0.9387	0.9503	0.9454	0.9619	0.9494	0.924689	0.0488445	0	TYR140		hydrogen bonds per sugar (indicated by subsite)
	4YB4-Side-O3	ASP31-Side-OD2	0.9326	0.9494	0.9271	0.9405	0.9473	0.837	0.915	0.8707	0.91	0.9144	0.0355923	0	ASP47		subsite:	-3	-2	-1	0	1	2	3	total
	4YB3-Side-O6	ASP148-Side-OD2	0.3021	0.4462	0.5119	0.6882	0.5936	0.6902	0.0909	0.4929	0.3593	0.463922	0.18198	1	ASP164		average occupancy			1.98719	1.95719	0.576589	0.0892556		4.61022
	HIS183-Side-NE2	0YB5-Side-O2N	0.0699	0.2164	0.5766	0.6772	0.0022	0.5047	0.0495	0.6449	0.8695	0.401211	0.302426	-1	HIS199		SD			1.74275	0.235879	0.375126	0.142873		2.49663
	0YB5-Side-O4	ASN59-Side-OD1	0.8263	0.3132	0.0905	0.0243	0.7326	0.3133	0.7687	0.1173	0.2053	0.376833	0.296888	-1	ASN75
	ASN59-Side-ND2	0YB5-Side-O3	0.7431	0.3943	0.0052	0.0097	0.7669	0.3058	0.6582	0.0776	0.1577	0.3465	0.293068	-1	ASN75		hydrogen bonds per residues and subsite					corrected res. number
	0YB5-Side-O6	ASN59-Side-OD1	0.028	0.1464	0.2354	0.3066	0.0327	0.1864	0.0173	0.0862	0.0873	0.125144	0.0953641	-1	ASN75		subsite	residue	occupancy	SD
	0YB5-Side-O6	ASN56-Side-OD1	0.0528	0.0899	0.2566	0.0421	0.0131	0.1149	0.0991	0.196	0.2132	0.119744	0.0792338	-1	ASN72		-1	ASN59	1.08836	0.962371		ASN75
	HIS180-Side-NE2	4YB4-Side-O4	0.0303	0.0389	0.4079	0.0537	0.0226	0.0065	0.345	0.0363	0.0279	0.107678	0.144922	0	HIS196			HIS183	0.410378	0.320797		HIS199
	0YB5-Side-O3	ASP31-Side-OD2	0	0.1837	0	0.2577	0	0.0671	0	0.2864	0	0.0883222	0.113761	-1	ASP47			TRP60	0.135033	0.129544		TRP76
	TRP60-Side-NE1	0YB5-Side-O3	0.0799	0.1611	0.0927	0.0148	0.1833	0.0184	0.1723	0.0269	0.0425	0.0879889	0.0646579	-1	TRP76			ASN56	0.149656	0.114407		ASN72
	4YB3-Side-O6	ASP148-Side-OD1	0.0006	0	0.0004	0.0001	0.1657	0	0.5015	0	0.0002	0.0742778	0.159619	1	ASP164			ASP31	0.101467	0.119725		ASP47
	ASN59-Side-ND2	0YB5-Side-O4	0.0247	0.0748	0.0578	0.1048	0.0204	0.0436	0.0055	0.2563	0.0383	0.0695778	0.0718512	-1	ASN75			HIS87	0.0303111	0.0192084		HIS103
	TYR124-Side-OH	0YB5-Side-O6	0.105	0.0573	0.0012	0.0042	0.153	0.0376	0.1649	0.0001	0.008	0.0590333	0.0623981	-1	TYR140			TYR124	0.0697222	0.0716882		TYR140
	ASN59-Side-ND2	0YB5-Side-O6	0.0218	0.0363	0.1848	0.0471	0.0179	0.0276	0.0107	0.0745	0.0246	0.0494778	0.0510795	-1	ASN75			HIS180	0.0017	0.00393757		HIS196
	0YB5-Side-O4	ASN59-Side-ND2	0.1023	0.0273	0.0084	0.0039	0.1	0.0423	0.0672	0.0071	0.0339	0.0436	0.0360439	-1	ASN75			GLN58	0.000566667	0.00107497		GLN74
	ASP148-Main-N	ROH1-Side-O1	0	0.0339	0.0572	0.226	0.0051	0	0.0142	0	0	0.0373778	0.0692426	2	ASP164
	0YB5-Side-O6	ASN59-Side-ND2	0.0111	0.0379	0.0932	0.0744	0.0041	0.0443	0.0021	0.0213	0.0273	0.0350778	0.0296083	-1	ASN75		0	TYR124	0.933222	0.0529571		TYR140
	ASN56-Side-ND2	0YB5-Side-O6	0.0878	0.0008	0.0097	0.0002	0.0201	0.0044	0.0704	0.026	0.0267	0.0273444	0.0295194	-1	ASN72			ASP31	0.9144	0.0355923		ASP47
	0YB5-Side-O3	ASN59-Side-OD1	0.0043	0.0236	0.0003	0	0.0111	0.0133	0.1484	0.0203	0.0026	0.0248778	0.0444058	-1	ASN75			GLU153	2.22222e-05	6.28539e-05		GLU169
	4Yn2-Side-N2	ASN146-Main-O	0	0.0563	0.034	0.0711	0.0048	0	0.0191	0	0	0.0205889	0.0257199	2	ASN162			HIS180	0.1078	0.145234		HIS196
	TYR152-Side-OH	4YB3-Side-O6	0.0266	0.0009	0.0052	0.0085	0.0356	0.0054	0.014	0.0242	0.0591	0.0199444	0.0176339	1	TYR168			TYR152	0.00118889	0.00120785		TYR168
	TRP60-Side-NE1	0YB5-Side-O2N	0.0062	0.0128	0	0	0.0461	0.0073	0.0951	0	0	0.0186111	0.0303817	-1	TRP76			ASP148	0.000555556	0.000824771		ASP164
	ASN59-Side-ND2	0YB5-Side-O2N	0.0007	0.0022	0	0	0.0079	0.0003	0.1377	0	0	0.0165333	0.0429068	-1	ASN75
	0YB5-Side-O6	HIS87-Side-ND1	0.0133	0.0155	0.0121	0.0213	0.0186	0.0135	0.0077	0.0027	0.0161	0.0134222	0.00526873	-1	HIS103		1	ASP148	0.5382	0.3416		ASP164
	TRP60-Side-NE1	0YB5-Side-O4	0.0006	0.0264	0.0283	0.0326	0.0043	0	0.0036	0.0191	0.0025	0.0130444	0.0126142	-1	TRP76			TYR124	0.00841111	0.00544777		TYR140
	0YB5-Side-O6	ASP31-Side-OD1	0.0164	0.0081	0.0142	0.0106	0.0049	0.0067	0.0084	0.0128	0.0169	0.011	0.00406175	-1	ASP47			TYR152	0.0291889	0.026358		TYR168
	0YB5-Side-O6	TYR124-Side-OH	0.0159	0.0148	0.0009	0.003	0.0253	0.0093	0.0243	0.0002	0.0025	0.0106889	0.00929007	-1	TYR140			PHE125	0.0003	0.000440883		PHE141
	HIS87-Side-ND1	0YB5-Side-O6	0.0296	0.0046	0.0002	0.0031	0.0176	0.0051	0.0282	0.0004	0.0027	0.0101667	0.0111314	-1	HIS103			SER126	0.000488889	0.00128014		SER142
	HIS183-Side-NE2	0YB5-Side-O3	0	0.0097	0.0591	0.0068	0	0.0021	0	0.0026	0.0003	0.00895556	0.0180203	-1	HIS199
	0YB5-Side-O4	TRP60-Side-NE1	0.0051	0.027	0.0142	0.0058	0.0139	0.0015	0.0013	0.0064	0.0051	0.00892222	0.00773129	-1	TRP76		2	ALA145	0.00215556	0.00436942		ALA161
	4YB3-Side-O6	TYR124-Main-O	0.0153	0.0089	0.0049	0.0021	0.0061	0.0103	0.0049	0.0081	0.0039	0.00716667	0.00376534	1	TYR140			TYR124	0.00677778	0.00284413		TYR140
	TYR124-Main-N	4YB4-Side-N2	0.0051	0.0072	0.0095	0.0042	0.0043	0.0025	0.0106	0.0087	0.008	0.00667778	0.00260759	0	TYR140			PHE125	0.00751111	0.0108288		PHE141
	0YB5-Side-O6	HIS87-Side-NE2	0.0098	0.0048	0.0071	0.0058	0.0071	0.0045	0.0058	0.003	0.012	0.00665556	0.00261963	-1	HIS103			TYR152	0.000877778	0.00190079		TYR168
	4Yn2-Side-O6	TYR124-Main-O	0.0016	0.0075	0.0076	0.0097	0.0045	0.0057	0.0067	0.0071	0.0067	0.00634444	0.00214275	2	TYR140			ASP148	0.0464	0.0848021		ASP164
	4Yn2-Side-O6	PHE125-Main-O	0.0015	0.0198	0.0028	0.0125	0.001	0.0038	0.0028	0.0041	0.003	0.0057	0.00591664	2	PHE141			HIS154	1.11111e-05	3.1427e-05		HIS170
	TRP60-Side-NE1	0YB5-Side-O6	0.0001	0	0.0038	0.001	0	0	0.0002	0.0004	0.0418	0.00525556	0.0129713	-1	TRP76			ASN146	0.0222444	0.0303683		ASN162
	4Yn2-Side-O3	ASP148-Side-OD2	0.0219	0.0001	0.0006	0.0007	0.0023	0.0016	0.0003	0.0001	0.0019	0.00327778	0.00662768	2	ASP164			SER126	0.00247778	0.00615663		SER142
	4YB3-Side-O3	TYR152-Side-OH	0.0006	0.0002	0.0006	0.0024	0.0073	0.0023	0.0094	0.0027	0.0038	0.00325556	0.00297774	1	TYR168			ILE147	0.000477778	0.000782841		ILE163
	TYR152-Side-OH	4YB3-Side-O3	0.0012	0.0001	0.0009	0.0015	0.0029	0.0018	0.0076	0.0054	0.0051	0.00294444	0.00238193	1	TYR168			THR127	0.000244444	0.000596542		THR143
	ASP148-Main-N	4Yn2-Side-N2	0.0004	0.0008	0.0033	0.0072	0.0052	0.0005	0.0064	0.0003	0	0.00267778	0.00273527	2	ASP164			ASN144	6.66667e-05	0.000160948		ASN160
	0YB5-Side-O6	ASN56-Side-ND2	0.0003	0	0.0034	0	0.0005	0.0003	0	0.0183	0.0003	0.00256667	0.00565371	-1	ASN72			GLU153	1.11111e-05	3.1427e-05		GLU169
	4Yn2-Side-N2	ALA145-Main-O	0.0002	0.0135	0.0013	0.0016	0.0001	0.0002	0.0012	0.0002	0.0001	0.00204444	0.00408877	2	ALA161
	0YB5-Side-O6	ASP31-Side-OD2	0.0024	0.0022	0.0057	0.0022	0.0001	0.0005	0.0009	0.0011	0.0024	0.00194444	0.00156142	-1	ASP47
	TYR124-Side-OH	4YB4-Side-O6	0.0005	0.0045	0.0008	0.0011	0.0002	0.0006	0.0022	0.0036	0.0031	0.00184444	0.00147355	0	TYR140
	SER126-Side-OG	4Yn2-Side-O6	0	0.0013	0	0.0135	0.0002	0	0	0	0	0.00166667	0.00420291	2	SER142
	4Yn2-Side-N2	PHE125-Main-O	0	0	0.014	0.0001	0	0.0001	0.0004	0	0	0.00162222	0.00437792	2	PHE141
	4YB3-Side-O6	TYR152-Side-OH	0.0061	0.0002	0.0009	0.0001	0.0013	0.0002	0.0003	0.0037	0.0011	0.00154444	0.00192418	1	TYR168
	TYR152-Side-OH	4YB3-Side-O2N	0.0017	0	0.0004	0.0005	0.0026	0.0005	0.0047	0.0013	0.0015	0.00146667	0.00137356	1	TYR168
	ASN146-Side-ND2	4Yn2-Side-N2	0	0.0128	0	0	0	0	0	0	0	0.00142222	0.00402265	2	ASN162
	4Yn2-Side-N2	ASP148-Main-N	0.0001	0.0014	0.0018	0.0066	0.0009	0	0.0007	0	0	0.00127778	0.00198258	2	ASP164
	4Yn2-Side-O3	ASP148-Side-OD1	0	0	0	0	0.0099	0	0.0008	0	0	0.00118889	0.00308993	2	ASP164
	0YB5-Side-O3	TRP60-Side-NE1	0.0005	0.0016	0.0011	0.0011	0.0007	0.0001	0.0038	0.0001	0.0014	0.00115556	0.00106051	-1	TRP76
	HIS180-Side-NE2	0YB5-Side-O2N	0	0.0002	0.01	0	0	0	0	0.0001	0	0.00114444	0.0031316	-1	HIS196
	4YB3-Side-N2	TYR124-Main-O	0.0001	0.0034	0.0006	0.0019	0.0001	0.001	0.0006	0.0013	0.0001	0.00101111	0.00102246	1	TYR140
	4Yn2-Side-O3	TYR152-Side-OH	0.006	0	0	0	0.0001	0.0003	0.0002	0.0009	0.0002	0.000855556	0.00183794	2	TYR168
	4Yn2-Side-O6	SER126-Side-OG	0	0.0007	0.0002	0.0057	0.0001	0	0	0	0	0.000744444	0.00176516	2	SER142
	TYR152-Side-OH	4YB4-Side-O6	0.0001	0.0007	0.0001	0.0009	0.0002	0.0002	0.002	0.0018	0.0002	0.000688889	0.000699912	0	TYR168
	0YB5-Side-O6	GLN58-Main-O	0	0	0	0	0	0.0008	0.0006	0.0035	0.0002	0.000566667	0.00107497	-1	GLN74
	4YB4-Side-N2	ASP148-Side-OD2	0	0	0.0025	0	0.0014	0.0008	0	0.0002	0.0001	0.000555556	0.000824771	0	ASP164
	0YB5-Side-O3	ASN59-Side-ND2	0.0003	0.0001	0	0	0.0004	0	0.0026	0.0012	0	0.000511111	0.000823872	-1	ASN75
	4YB3-Side-N2	SER126-Side-OG	0	0.0003	0	0.0041	0	0	0	0	0	0.000488889	0.00128014	1	SER142
	HIS180-Side-NE2	0YB5-Side-O3	0	0.001	0	0.0021	0	0.0005	0	0.0008	0	0.000488889	0.000678961	-1	HIS196
	4Yn2-Side-N2	ILE147-Main-N	0	0.0012	0.0006	0.0024	0	0	0.0001	0	0	0.000477778	0.000782841	2	ILE163
	4YB4-Side-O6	TYR152-Side-OH	0	0.0007	0.0002	0.0007	0	0	0.0013	0.0006	0.0004	0.000433333	0.000413656	0	TYR168
	4Yn2-Side-O3	TYR124-Main-O	0.0002	0	0.0015	0.0003	0.0005	0.0001	0.0005	0	0	0.000344444	0.000449966	2	TYR140
	4YB3-Side-O6	PHE125-Main-N	0.0014	0.0002	0.0002	0	0	0.0002	0.0003	0.0003	0	0.000288889	0.000409456	1	PHE141
	ASP148-Main-N	4Yn2-Side-O3	0	0	0	0.0005	0.0003	0	0.0014	0	0	0.000244444	0.000442496	2	ASP164
	4YB3-Side-N2	TYR124-Side-OH	0	0.002	0	0	0	0	0	0	0	0.000222222	0.000628539	1	TYR140
	0YB5-Side-O6	ASP31-Main-O	0	0	0.0002	0	0	0	0	0.001	0.0006	0.0002	0.000339935	-1	ASP47
	0YB5-Side-O4	ASN59-Main-O	0	0	0.0003	0	0	0.0004	0	0.0003	0.0007	0.000188889	0.000237788	-1	ASN75
	4Yn2-Side-N2	ASN146-Side-OD1	0	0.0014	0.0001	0	0	0	0	0	0	0.000166667	0.000437163	2	ASN162
	HIS183-Side-NE2	0YB5-Side-N2	0	0.0001	0.0008	0.0002	0	0	0	0	0.0002	0.000144444	0.000245452	-1	HIS199
	4Yn2-Side-N2	ASP148-Main-O	0	0	0.0005	0.0002	0.0001	0.0002	0.0002	0.0001	0	0.000144444	0.000149897	2	ASP164
	HIS180-Side-NE2	4YB4-Side-O3	0	0	0.0001	0	0	0	0.001	0	0	0.000122222	0.000311904	0	HIS196
	ROH1-Side-O1	ALA145-Main-O	0	0.0009	0.0001	0	0	0	0	0	0	0.000111111	0.000280652	2	ALA161
	THR127-Main-N	4Yn2-Side-O6	0	0.0007	0	0.0002	0	0	0	0	0	0.0001	0.000221108	2	THR143
	ROH1-Side-O1	PHE125-Main-O	0	0	0.0009	0	0	0	0	0	0	0.0001	0.000282843	2	PHE141
	4Yn2-Side-O6	THR127-Side-OG1	0	0.0007	0	0.0001	0	0	0	0	0	8.88889e-05	0.000218299	2	THR143
	4Yn2-Side-O3	PHE125-Main-O	0	0	0.0008	0	0	0	0	0	0	8.88889e-05	0.000251416	2	PHE141
	ROH1-Side-O1	ASP148-Main-N	0	0.0006	0.0001	0	0	0	0	0	0	7.77778e-05	0.000187248	2	ASP164
	4Yn2-Side-N2	ASP148-Side-OD2	0	0	0	0	0.0006	0	0	0	0.0001	7.77778e-05	0.000187248	2	ASP164
	0YB5-Side-O3	HIS183-Side-NE2	0	0.0002	0.0001	0.0003	0	0	0	0	0	6.66667e-05	0.000105409	-1	HIS199
	TYR152-Side-OH	4YB4-Side-O5	0	0	0.0001	0	0.0001	0.0003	0.0001	0	0	6.66667e-05	9.42809e-05	0	TYR168
	0YB5-Side-O6	HIS87-Main-O	0	0	0	0	0	0	0	0	0.0006	6.66667e-05	0.000188562	-1	HIS103
	4Yn2-Side-O6	SER126-Main-N	0	0	0	0.0005	0	0	0	0	0	5.55556e-05	0.000157135	2	SER142
	0YB5-Side-O3	HIS180-Side-NE2	0	0	0	0.0001	0	0.0001	0	0.0003	0	5.55556e-05	9.55814e-05	-1	HIS196
	TRP60-Main-N	0YB5-Side-O4	0	0	0	0.0001	0	0	0	0.0003	0	4.44444e-05	9.55814e-05	-1	TRP76
	TYR152-Side-OH	4YB3-Side-O5	0.0002	0	0	0	0	0	0	0	0.0001	3.33333e-05	6.66667e-05	1	TYR168
	TYR124-Side-OH	4Yn2-Side-O6	0	0.0003	0	0	0	0	0	0	0	3.33333e-05	9.42809e-05	2	TYR140
	ASP148-Main-N	4Yn2-Side-O6	0	0	0.0003	0	0	0	0	0	0	3.33333e-05	9.42809e-05	2	ASP164
	ASN144-Side-ND2	4Yn2-Side-N2	0	0	0.0001	0	0	0	0	0	0.0002	3.33333e-05	6.66667e-05	2	ASN160
	4Yn2-Side-O3	ASN146-Main-O	0	0.0002	0	0	0	0	0	0	0	2.22222e-05	6.28539e-05	2	ASN162
	THR127-Main-N	4Yn2-Side-O5	0	0.0002	0	0	0	0	0	0	0	2.22222e-05	6.28539e-05	2	THR143
	ASN144-Side-ND2	ROH1-Side-O1	0	0	0.0002	0	0	0	0	0	0	2.22222e-05	6.28539e-05	2	ASN160
	ROH1-Side-O1	TYR124-Main-O	0	0	0.0002	0	0	0	0	0	0	2.22222e-05	6.28539e-05	2	TYR140
	4Yn2-Side-N2	TYR124-Main-O	0	0	0.0002	0	0	0	0	0	0	2.22222e-05	6.28539e-05	2	TYR140
	THR127-Side-OG1	4Yn2-Side-O5	0	0	0	0.0002	0	0	0	0	0	2.22222e-05	6.28539e-05	2	THR143
	0YB5-Side-O6	ASN59-Main-O	0	0	0	0	0	0	0	0.0002	0	2.22222e-05	6.28539e-05	-1	ASN75
	4YB4-Side-O6	GLU153-Side-OE1	0.0001	0	0	0	0	0	0	0	0	1.11111e-05	3.1427e-05	0	GLU169
	TYR152-Side-OH	4Yn2-Side-O3	0.0001	0	0	0	0	0	0	0	0	1.11111e-05	3.1427e-05	2	TYR168
	HIS154-Side-NE2	4Yn2-Side-O6	0.0001	0	0	0	0	0	0	0	0	1.11111e-05	3.1427e-05	2	HIS170
	TYR152-Side-OH	4Yn2-Side-O4	0.0001	0	0	0	0	0	0	0	0	1.11111e-05	3.1427e-05	2	TYR168
	ASP148-Main-N	4Yn2-Side-O5	0	0.0001	0	0	0	0	0	0	0	1.11111e-05	3.1427e-05	2	ASP164
	4YB3-Side-N2	PHE125-Main-O	0	0.0001	0	0	0	0	0	0	0	1.11111e-05	3.1427e-05	1	PHE141
	4Yn2-Side-O6	ASN146-Side-OD1	0	0.0001	0	0	0	0	0	0	0	1.11111e-05	3.1427e-05	2	ASN162
	ASN146-Side-ND2	4Yn2-Side-O3	0	0.0001	0	0	0	0	0	0	0	1.11111e-05	3.1427e-05	2	ASN162
	4Yn2-Side-N2	ASN146-Side-ND2	0	0.0001	0	0	0	0	0	0	0	1.11111e-05	3.1427e-05	2	ASN162
	TYR124-Main-N	4YB3-Side-O6	0	0.0001	0	0	0	0	0	0	0	1.11111e-05	3.1427e-05	1	TYR140
	4Yn2-Side-O6	TYR124-Side-OH	0	0.0001	0	0	0	0	0	0	0	1.11111e-05	3.1427e-05	2	TYR140
	4Yn2-Side-N2	ASN144-Side-ND2	0	0	0.0001	0	0	0	0	0	0	1.11111e-05	3.1427e-05	2	ASN160
	THR127-Side-OG1	4Yn2-Side-O6	0	0	0	0.0001	0	0	0	0	0	1.11111e-05	3.1427e-05	2	THR143
	ROH1-Side-O1	ASN146-Main-O	0	0	0	0.0001	0	0	0	0	0	1.11111e-05	3.1427e-05	2	ASN162
	0YB5-Side-O6	TRP60-Side-NE1	0	0	0	0.0001	0	0	0	0	0	1.11111e-05	3.1427e-05	-1	TRP76
	4Yn2-Side-N2	ASP148-Side-OD1	0	0	0	0	0.0001	0	0	0	0	1.11111e-05	3.1427e-05	2	ASP164
	4Yn2-Side-O3	SER126-Side-OG	0	0	0	0	0	0	0.0001	0	0	1.11111e-05	3.1427e-05	2	SER142
	HIS180-Side-NE2	0YB5-Side-N2	0	0	0	0	0	0	0.0001	0	0	1.11111e-05	3.1427e-05	-1	HIS196
	4Yn2-Side-O6	GLU153-Side-OE1	0	0	0	0	0	0	0.0001	0	0	1.11111e-05	3.1427e-05	2	GLU169
	0YB5-Side-O3	ASN59-Main-O	0	0	0	0	0	0	0	0.0001	0	1.11111e-05	3.1427e-05	-1	ASN75
	4YB4-Side-O6	GLU153-Side-OE2	0	0	0	0	0	0	0	0	0.0001	1.11111e-05	3.1427e-05	0	GLU169
	4YB4-Side-O6	TYR124-Side-OH	0	0	0	0	0	0	0	0	0.0001	1.11111e-05	3.1427e-05	0	TYR140
binding free energy [kcal/mol)	total delta	residue	conf2 1st	conf2 2nd	conf2 3rd	conf3 1st	conf3 2nd	conf3 3rd	conf6 1st	conf6 2nd	conf6 3rd	average	SD	subsite	corrected res. number
		THR 8	0.0242182	0.0262182	0.02004	0.0149239	0.00675248	0.0166931	0.0188911	0.0194653	0.0186238	0.0184251	0.00558736		THR33
		ASP 21	-1.42852	-1.31601	-1.54798	-1.42909	-1.54495	-1.52907	-1.64336	-1.5524	-1.52044	-1.50131	0.0954321		ASP46
		ASP 22	-14.8214	-14.3983	-12.3479	-14.8853	-15.0548	-14.0861	-14.7034	-14.227	-13.5638	-14.232	0.845481		ASP47
		PHE 25	-0.087	-0.0597327	-0.0675248	-0.0609901	-0.080099	-0.0541386	-0.0632871	-0.0897151	-0.0504851	-0.0681081	0.01422		PHE50
		ASN 47	-0.159011	-0.411433	-0.399331	-0.500629	-0.105718	-0.514297	-0.202992	-0.139255	-0.793772	-0.358493	0.227582		ASN72
		GLN 49	0.176406	0.158099	0.13697	0.177718	0.182995	0.178907	0.168643	0.163749	0.167182	0.167852	0.0140923		GLN74
		ASN 50	-1.64115	-0.926732	-0.61977	-0.262042	-1.66856	-0.761529	-2.21329	-0.605189	-0.664758	-1.04034	0.645673		ASN75
		TRP 51	-0.946005	-1.21341	-1.16732	-1.11056	-1.20591	-0.927136	-1.03806	-1.10792	-1.14468	-1.09567	0.104907		TRP76
		GLY 52	-0.0355545	-0.018297	-0.00918812	-0.00377228	-0.0265545	-0.0161881	-0.030901	-0.0224527	-0.00327723	-0.018465	0.0115426		GLY77
		SER 53	0.0388713	0.0338713	0.0267624	0.0326535	0.0374257	0.0372574	0.040198	0.0395941	0.033505	0.035571	0.00430162		SER78
		HID 74	-3.62712	-3.50083	-3.45343	-3.57872	-3.66969	-3.4287	-3.43844	-3.38814	-3.61475	-3.5222	0.102126		HID99
		SER 77	0.229384	0.211221	0.223439	0.210855	0.223778	0.213791	0.216979	0.212515	0.215639	0.217511	0.00653674		SER102
		HID 78	-4.1166	-3.92814	-3.50603	-3.89882	-4.29999	-4.09844	-4.38424	-3.80452	-4.07563	-4.01249	0.265247		HID103
		ALA 79	-0.0412772	-0.0502574	-0.0454653	-0.0475248	-0.0600198	-0.045505	-0.0637129	-0.0602079	-0.0309208	-0.0494323	0.010469		ALA104
		ARG 112	1.39923	1.06994	1.20507	1.35995	1.34289	1.36504	1.37789	1.28457	1.3047	1.30103	0.104743		ARG137
		PRO 113	-0.906895	-0.611536	-0.766131	-0.734762	-0.722591	-0.785781	-0.856395	-0.782209	-0.763499	-0.769978	0.0831111		PRO138
		PRO 114	0.337218	0.324268	0.305872	0.335564	0.372693	0.400683	0.356654	0.192456	0.21003	0.315049	0.0702911		PRO139
		TYR 115	-3.09799	-3.59449	-3.45675	-3.25025	-3.22744	-3.03614	-3.32651	-3.25315	-3.48933	-3.30356	0.183065		TYR140
		PHE 116	-3.01127	-3.21771	-3.31365	-3.6124	-2.64971	-3.09796	-3.38746	-2.85536	-2.95425	-3.1222	0.294104		PHE141
		SER 117	0.181707	-0.057101	0.0761751	-0.123231	0.119585	0.116846	0.0984322	0.127782	0.12204	0.0735817	0.0983631		SER142
		ASN 135	0.110419	0.191908	0.169463	0.241505	0.192871	0.206047	0.20873	0.165099	0.157234	0.182586	0.0374615		ASN160
		ALA 136	-0.0431006	0.0485328	-0.0154728	-0.0273579	-0.0220567	-0.0146122	-0.00279634	-0.0150468	-0.0191387	-0.0123388	0.0253261		ALA161
		ASN 137	0.0490412	0.053923	0.0678139	0.0762554	0.10713	0.0790431	0.0639763	0.0483437	0.0512438	0.0663079	0.0191588		ASN162
		ILE 138	0.0260661	-0.004626	0.0218914	-0.170237	-0.0206547	0.018948	-0.00714158	0.0419648	0.0500002	-0.00486546	0.0661867		ILE163
		ASP 139	-0.20752	-0.750625	-0.600442	-1.2461	-1.05543	-1.16179	-0.939388	-0.457463	-0.0412234	-0.717775	0.424276		ASP164
		THR 140	0.218881	0.131564	0.126723	0.161257	0.170535	0.187416	0.166832	0.166653	0.17002	0.166653	0.0274774		THR165
		LEU 141	-0.425086	-0.249671	-0.403814	-0.331395	-0.616563	-0.712244	-0.451364	-0.470868	-0.358606	-0.446623	0.142371		LEU166
		ASP 142	-0.476745	-0.399446	-0.439634	-0.530119	-0.692594	-0.562687	-0.691554	-0.485208	-0.509412	-0.531933	0.102499		ASP167
		TYR 143	-5.14779	-2.44134	-2.42749	-2.6908	-3.95916	-4.01126	-3.29332	-3.85106	-3.32158	-3.46042	0.887199		TYR168
		GLU 144	0.371677	0.123437	0.174135	0.176484	0.152449	0.301576	0.132219	0.313518	0.237049	0.220283	0.0896426		GLU169
		HIE 145	0.0430595	0.0273465	0.0331188	0.0293564	0.0233663	0.0296615	0.0266558	0.0297256	0.02606	0.0298167	0.00568258		HIE170
		ASP 146	0.0636309	0.048804	0.0447392	0.044149	0.0498717	0.0859205	0.0393553	0.0956492	0.0827541	0.0616527	0.021176		ASP171
		VAL 167	0.0637426	0.0532277	0.0724356	0.086802	0.070802	0.0722079	0.0516634	0.0766733	0.0666832	0.0682486	0.0110588		VAL192
		SER 168	0.0914158	0.194347	0.080703	0.0828911	0.0754158	0.072495	0.144347	0.0904554	0.0829901	0.101673	0.0408087		SER193
		LEU 169	-0.266006	-0.67121	-0.372917	-0.66331	-0.171209	-0.266385	-0.435861	-0.30074	-0.306027	-0.38374	0.176551		LEU194
		MET 170	0.104386	0.0105347	0.0268812	-0.0206535	0.125594	0.0746337	0.018901	0.0414158	-0.00124752	0.0422717	0.0493617		MET195
		HIP 171	0.978685	1.13092	1.27001	1.54644	0.946989	1.17264	1.97226	1.58556	1.30536	1.32321	0.328435		HIP196
		ASP 172	-0.0202277	-0.198871	-0.0195842	-0.148317	-0.104614	-0.0415149	-0.127762	-0.128614	-0.209248	-0.110972	0.0714345		ASP197
		VAL 173	-0.528138	-0.270881	-0.497441	-0.293204	-0.496098	-0.177709	-0.467694	-0.419915	-0.235832	-0.376324	0.132063		VAL198
		HIE 174	-0.199769	-0.778189	-1.31483	-1.43582	-0.472072	-1.13996	-0.451093	-1.29521	-1.44332	-0.947806	0.479242		HIE199
		ZN 214	47.7587	47.4249	46.6073	46.9389	48.2374	47.3681	47.685	46.3789	47.5371	47.3262	0.58803		Zn
		ROH 215	-0.00114733	-0.0748618	0.000797703	-0.456251	-0.00867765	-0.0249381	-0.0482455	-0.0193211	-0.00988609	-0.0713923	0.146371	2	ROH
		4Yn 216	0.954814	0.87293	0.822336	0.873038	1.07651	1.09944	1.04088	1.09529	1.09977	0.992779	0.112834	2	4Yn
		SUM 215+216	0.953667	0.798068	0.823133	0.416787	1.06783	1.0745	0.992638	1.07597	1.08988	0.921387	0.21874	2	red. end 4Yn
		4YB 217	-5.77899	-5.26563	-5.86768	-6.52857	-6.53289	-6.60541	-6.27652	-5.84266	-5.17582	-5.98602	0.537851	1	4YB
		4YB 218	-37.8701	-35.6577	-36.8615	-36.2073	-37.8625	-38.321	-37.8591	-37.7089	-36.4431	-37.199	0.927992	0	4YB
		0YB 219	-3.61323	-3.00056	-1.43728	-1.86784	-3.84279	-2.68299	-3.98534	-2.99238	-2.54346	-2.8851	0.863949	-1	0YB
	total delta		-32.4844	-28.2089	-26.6893	-30.9099	-33.8898	-32.2318	-33.686	-30.8257	-27.6689	-30.7327	2.64931

## Sheet: AaDA
RMSF [nm]		residue	conf1 1st	conf1 2nd	conf1 3rd	conf2 1st	conf2 2nd	conf2 3rd	conf8 1st	conf8 2nd	conf8 3rd	average	SD	subsite
		ROH	0.3298	0.3888	0.3362	0.4069	0.2849	0.3314	0.307	0.4085	0.2866	0.342233	0.0483133	2
		4YB	0.2947	0.3585	0.292	0.3643	0.2466	0.27	0.2617	0.3516	0.2275	0.296322	0.0508237	2
		4Yn	0.1	0.1037	0.1046	0.1702	0.0935	0.104	0.086	0.1121	0.0848	0.106544	0.0255175	1
		4YB	0.0532	0.0546	0.0551	0.0856	0.0502	0.0513	0.0443	0.0481	0.046	0.0542667	0.0123225	0
		0YB	0.0787	0.1028	0.1138	0.0966	0.0901	0.1012	0.0871	0.0989	0.0979	0.0963444	0.0100917	-1
hydrogen bond occupany	donor	acceptor	conf1 1st	conf1 2nd	conf1 3rd	conf2 1st	conf2 2nd	conf2 3rd	conf8 1st	conf8 2nd	conf8 3rd	average	SD	subsite	corrected res. number
	4YB4-Side-O3	ASP31-Side-OD2	0.9097	0.899	0.9244	0.9428	0.9374	0.8439	0.9381	0.9353	0.9121	0.915856	0.0291543	0	ASP47		hydrogen bonds per sugar (indicated by subsite)
	TYR124-Main-N	4YB4-Side-O2N	0.9603	0.8156	0.9266	0.3671	0.9615	0.9526	0.966	0.956	0.9296	0.870589	0.183358	0	TYR140		subsite:	-3	-2	-1	0	1	2	3	total
	4Yn3-Side-O6	ASP148-Side-OD2	0.3219	0.1736	0.0729	0.2191	0.1526	0.7886	0.8203	0.56	0.9167	0.4473	0.308831	1	ASP164		average occupancy			1.66418	1.8326	0.528433	0.236156		4.26137
	0YB5-Side-O4	ASN59-Side-OD1	0.0922	0.4116	0.1816	0.0001	0.6611	0.485	0.2486	0.5743	0.0656	0.302233	0.225338	-1	ASN75		SD			1.64108	0.256199	0.411867	0.362017		2.67116
	ASN59-Side-ND2	0YB5-Side-O3	0.0476	0.2726	0.204	0	0.7007	0.422	0.1069	0.5253	0.1248	0.2671	0.223139	-1	ASN75
	HIS183-Side-NE2	0YB5-Side-O2N	0.3222	0.1833	0.2094	0.607	0.0001	0.0106	0.0782	0.0372	0.6944	0.238044	0.242562	-1	HIS199		hydrogen bonds per residues and subsite					corrected res. number
	4YB2-Side-O6	TYR124-Main-O	0.4431	0.4906	0.1926	0.0056	0.0014	0.0031	0.0015	0.0005	0.0018	0.126689	0.191404	2	TYR140		subsite	residue	occupancy	SD
	TRP60-Side-NE1	0YB5-Side-O3	0.1361	0.064	0.0791	0.1219	0.2616	0.1355	0.0619	0.1417	0.0264	0.114244	0.0646974	-1	TRP76		-1	ASN59	0.866122	0.679908		ASN75
	0YB5-Side-O3	ASP31-Side-OD2	0	0	0.1038	0.0784	0.0001	0	0	0.0011	0.7631	0.105167	0.235632	-1	ASP47			ASP31	0.139167	0.286438		ASP47
	0YB5-Side-O6	ASN59-Side-OD1	0.0657	0.0728	0.1425	0.0002	0.0528	0.0303	0.1667	0.1522	0.1846	0.0964222	0.0623469	-1	ASN75			TRP60	0.178344	0.142386		TRP76
	0YB5-Side-O6	ASN56-Side-OD1	0.1061	0.0255	0.0937	0.3173	0.0197	0.0186	0.1219	0.0276	0.1155	0.0939889	0.0891671	-1	ASN72			ASN56	0.130811	0.137889		ASN72
	ASN59-Side-ND2	0YB5-Side-O4	0.1595	0.2096	0.0687	0.0045	0.1258	0.0776	0.0629	0.0319	0.0202	0.0845222	0.0641576	-1	ASN75			HIS183	0.241889	0.248136		HIS199
	ASN59-Side-ND2	0YB5-Side-O6	0.0288	0.0654	0.0879	0.0029	0.0417	0.0154	0.055	0.0357	0.1288	0.0512889	0.0365627	-1	ASN75			TYR124	0.0473778	0.0605378		TYR140
	TYR124-Side-OH	0YB5-Side-O6	0.0016	0.0181	0.0032	0.0002	0.1335	0.063	0.0127	0.1292	0.001	0.0402778	0.0520533	-1	TYR140			HIS87	0.0438667	0.0393537		HIS103
	HIS180-Side-NE2	4YB4-Side-O4	0.0287	0.014	0.0038	0.0874	0.0181	0.0867	0.0669	0.0164	0.0055	0.0363889	0.0322746	0	HIS196			GLN58	0.0118778	0.0335601		GLN74
	4YB2-Side-N2	PHE125-Main-O	0.0359	0.0333	0.0807	0.0576	0	0	0	0.1172	0	0.0360778	0.0397902	2	PHE141			HIS180	0.00453333	0.012334		HIS196
	ASN56-Side-ND2	0YB5-Side-O6	0.014	0.0546	0.0435	0.1441	0.0096	0.0009	0.0223	0.0089	0.0055	0.0337111	0.042565	-1	ASN72			TYR152	0.000188889	0.000534258		TYR168
	TYR152-Side-OH	4Yn3-Side-O6	0.0684	0.0278	0.0008	0.0347	0.0095	0.0914	0.0484	0.0192	0.0012	0.0334889	0.0292868	1	TYR168
	0YB5-Side-O4	TRP60-Side-NE1	0.0243	0.0246	0.0316	0.1236	0.0156	0.0281	0.0074	0.0298	0.0006	0.0317333	0.0339677	-1	TRP76		0	TYR124	0.877889	0.188869		TYR140
	0YB5-Side-O4	ASN59-Side-ND2	0.0129	0.0429	0.005	0	0.105	0.0336	0.0237	0.0528	0.004	0.0311	0.0313518	-1	ASN75			ASP31	0.915856	0.0291543		ASP47
	0YB5-Side-O6	ASN59-Side-ND2	0.0222	0.0117	0.0155	0.0004	0.0131	0.0078	0.0173	0.0449	0.0789	0.0235333	0.0227517	-1	ASN75			HIS180	0.0364111	0.0323375		HIS196
	4YB2-Side-O3	ASP148-Side-OD2	0.0219	0.0832	0.0005	0	0	0	0.0939	0.0002	0.0003	0.0222222	0.0361709	2	ASP164			TYR152	0.000744444	0.00117069		TYR168
	TRP60-Side-NE1	0YB5-Side-O4	0.0497	0.0101	0.0038	0.0505	0.0033	0.0119	0.0036	0.0089	0.0293	0.0190111	0.0182183	-1	TRP76			PHE125	1.11111e-05	3.1427e-05		PHE141
	0YB5-Side-O6	ASP31-Side-OD1	0.0111	0.0188	0.0131	0.0774	0.0024	0.0094	0.0132	0.0099	0.0125	0.0186444	0.0211689	-1	ASP47			ASP148	0.00168889	0.0046362		ASP164
	4Yn3-Side-O6	TYR124-Main-O	0.0078	0.0526	0.0124	0.0417	0.0171	0.0067	0.0075	0.0196	0.0008	0.0184667	0.0164298	1	TYR140
	HIS87-Side-ND1	0YB5-Side-O6	0.0027	0.015	0.0065	0.0777	0.0244	0.0093	0.0038	0.009	0.0018	0.0166889	0.0225726	-1	HIS103		1	ASP148	0.4497	0.313944		ASP164
	0YB5-Side-O6	ASP31-Side-OD2	0.0015	0.0012	0.0921	0.0008	0.0015	0.0011	0.0285	0.0016	0.0053	0.0148444	0.0285772	-1	ASP47			GLU153	0.00122222	0.00287318		GLU169
	0YB5-Side-O6	HIS87-Side-ND1	0.0157	0.0212	0.0185	0.02	0.014	0.0088	0.0066	0.0137	0.0115	0.0144444	0.00468262	-1	HIS103			TYR152	0.0452889	0.0422399		TYR168
	0YB5-Side-O6	HIS87-Side-NE2	0.0053	0.0296	0.007	0.0385	0.0036	0.0046	0.0039	0.0066	0.0153	0.0127111	0.0120569	-1	HIS103			TYR124	0.0314556	0.051747		TYR140
	4Yn3-Side-N2	TYR124-Side-OH	0	0.0026	0	0.1087	0	0	0	0	0	0.0123667	0.0340686	1	TYR140			PHE125	0.000755556	0.00103155		PHE141
	0YB5-Side-O6	GLN58-Main-O	0	0	0.0001	0.0822	0	0	0	0	0	0.00914444	0.0258291	-1	GLN74			SER126	1.11111e-05	3.1427e-05		SER142
	4Yn3-Side-O6	TYR152-Side-OH	0.03	0.0068	0.0005	0.0192	0.0048	0.0003	0.0166	0.0008	0	0.00877778	0.0101161	1	TYR168
	TRP60-Side-NE1	0YB5-Side-O2N	0	0.0001	0.002	0.0002	0.0196	0.0489	0.0006	0.0059	0	0.00858889	0.0154584	-1	TRP76		2	ASP148	0.0273222	0.0451408		ASP164
	0YB5-Side-O3	ASN59-Side-OD1	0.0003	0.002	0.0307	0	0.003	0.0184	0.0014	0.0042	0.0143	0.00825556	0.0100269	-1	ASN75			ASN144	0.00523333	0.00630538		ASN160
	4YB2-Side-O3	TYR124-Main-O	0.0166	0.0105	0.0351	0.0037	0	0.0003	0	0	0	0.00735556	0.0112776	2	TYR140			PHE125	0.0455333	0.0526875		PHE141
	0YB5-Side-O6	TYR124-Side-OH	0.0008	0.0026	0.0007	0.0001	0.0212	0.0136	0.003	0.019	0.0013	0.00692222	0.00804664	-1	TYR140			TYR124	0.141178	0.22273		TYR140
	TYR124-Side-OH	4YB2-Side-O6	0	0	0	0.0553	0	0	0	0	0	0.00614444	0.0173791	2	TYR140			SER126	0.0059	0.0100865		SER142
	TYR124-Main-N	4YB4-Side-N2	0.0033	0.0053	0.0156	0.0067	0.0066	0.0016	0.0047	0.0034	0.0049	0.00578889	0.00379193	0	TYR140			ASP89	0.00143333	0.0032992		ASP105
	ASN144-Side-ND2	4YB2-Side-O2N	0.0004	0	0	0.0169	0.0028	0.0152	0.0058	0	0.0054	0.00516667	0.0062111	2	ASN160			TYR152	0.00434444	0.00929036		TYR168
	ASP148-Main-N	4YB2-Side-O2N	0	0.0001	0	0.0088	0	0.0012	0.0279	0.0009	0.0058	0.00496667	0.00862645	2	ASP164			ASN128	0.000188889	0.00047053		ASN144
	4YB2-Side-O6	PHE125-Main-O	0.0071	0.0046	0.0066	0.0056	0.0003	0.0012	0.0015	0.0006	0.0098	0.00414444	0.00319865	2	PHE141			GLU153	0.00494444	0.0118436		GLU169
	4YB2-Side-O3	TYR152-Side-OH	0	0.0003	0	0.0012	0.0055	0.0005	0.0265	0.0007	0	0.00385556	0.00817165	2	TYR168			ASN165	4.44444e-05	6.84935e-05		ASN181
	4YB2-Side-N2	SER126-Side-OG	0.0071	0.0076	0.019	0.0001	0	0	0	0.0004	0	0.0038	0.00614076	2	SER142			THR127	1.11111e-05	3.1427e-05		THR143
	HIS183-Side-NE2	0YB5-Side-O3	0.0009	0	0.0049	0.0157	0	0	0.0029	0	0.0077	0.00356667	0.00499466	-1	HIS199			HIS154	2.22222e-05	6.28539e-05		HIS170
	0YB5-Side-O6	ASN56-Side-ND2	0.0003	0.0061	0.0002	0.0197	0	0	0.0017	0	0	0.00311111	0.00615728	-1	ASN72
	HIS180-Side-NE2	0YB5-Side-O2N	0	0	0.027	0.0003	0.0001	0	0	0.0001	0	0.00305556	0.00846616	-1	HIS196
	4YB2-Side-O6	GLU153-Side-OE2	0	0	0	0	0.0006	0	0.0249	0	0	0.00283333	0.00780399	2	GLU169
	0YB5-Side-O3	TRP60-Side-NE1	0.0004	0.0001	0.0014	0.0157	0.0003	0.0044	0.0001	0.002	0.0003	0.00274444	0.00476541	-1	TRP76
	ROH1-Side-O1	PHE125-Main-O	0.0006	0.0016	0.0018	0.0078	0	0.0055	0.0004	0.0028	0.0042	0.00274444	0.00247436	2	PHE141
	4YB2-Side-O3	PHE125-Main-O	0	0	0	0.023	0	0	0	0.0001	0	0.00256667	0.00722434	2	PHE141
	4Yn3-Side-O6	ASP148-Side-OD1	0	0	0.0046	0.0001	0	0.0001	0.0163	0	0.0005	0.0024	0.00511295	1	ASP164
	GLN58-Side-NE2	0YB5-Side-O6	0	0	0	0.0204	0	0	0	0	0	0.00226667	0.0064111	-1	GLN74
	4YB2-Side-O6	GLU153-Side-OE1	0	0	0	0	0.0077	0	0.0113	0	0	0.00211111	0.00403965	2	GLU169
	4Yn3-Side-O3	TYR152-Side-OH	0.0004	0.0009	0	0.0032	0.0014	0.0045	0.0017	0.0037	0.0004	0.0018	0.00152753	1	TYR168
	TRP60-Side-NE1	0YB5-Side-O6	0	0.0001	0.0002	0	0	0	0.0002	0.0004	0.0143	0.00168889	0.00446055	-1	TRP76
	4YB4-Side-N2	ASP148-Side-OD2	0	0	0	0	0	0.0002	0	0.0002	0.0148	0.00168889	0.0046362	0	ASP164
	TYR124-Side-OH	4YB4-Side-O6	0.0009	0.0059	0.0003	0.0026	0.0014	0.0007	0.0006	0.0006	0.0005	0.0015	0.00168787	0	TYR140
	ASN59-Side-ND2	0YB5-Side-O2N	0	0	0	0	0.0002	0.0125	0	0.0005	0	0.00146667	0.00390413	-1	ASN75
	HIS180-Side-NE2	0YB5-Side-O3	0	0	0	0.0007	0	0	0	0.0002	0.0122	0.00145556	0.003805	-1	HIS196
	TYR152-Side-OH	4Yn3-Side-O3	0.0001	0.0016	0	0.0005	0.0005	0.0022	0.0006	0.0031	0.0007	0.00103333	0.000986577	1	TYR168
	4Yn3-Side-O6	PHE125-Main-N	0.0003	0.0029	0	0.0001	0.002	0.0002	0	0.0012	0	0.000744444	0.00100012	1	PHE141
	4YB2-Side-O6	SER126-Side-OG	0.0034	0	0.0003	0.0026	0	0.0002	0	0	0	0.000722222	0.00123628	2	SER142
	4YB2-Side-N2	ASP89-Side-OD1	0.0002	0.0062	0	0	0	0	0	0	0	0.000711111	0.00194162	2	ASP105
	0YB5-Side-O6	ASP31-Main-O	0	0.0034	0	0.0009	0	0	0	0	0.0003	0.000511111	0.00105982	-1	ASP47
	4YB2-Side-O6	SER126-Main-N	0.0022	0.0006	0.0012	0.0002	0	0	0	0	0	0.000466667	0.000724185	2	SER142
	4Yn3-Side-N2	GLU153-Side-OE2	0.0027	0.0012	0	0	0	0	0	0.0001	0	0.000444444	0.000879534	1	GLU169
	4Yn3-Side-O3	GLU153-Side-OE2	0.0035	0.0003	0	0	0	0	0	0	0	0.000422222	0.00109217	1	GLU169
	ROH1-Side-O1	SER126-Side-OG	0.0014	0.0016	0.0006	0	0	0	0	0	0	0.0004	0.000618241	2	SER142
	4Yn3-Side-N2	TYR124-Main-O	0	0	0.0001	0.0015	0	0	0.0002	0.0002	0.0016	0.0004	0.000620036	1	TYR140
	4YB2-Side-N2	ASP89-Side-OD2	0.0003	0.0019	0.0011	0	0	0	0	0	0	0.000366667	0.000641179	2	ASP105
	TYR152-Side-OH	4YB4-Side-O6	0	0	0.0004	0.0011	0	0	0	0	0.0018	0.000366667	0.000614636	0	TYR168
	4YB4-Side-O6	TYR152-Side-OH	0	0.0001	0.0001	0.0015	0	0.0005	0	0	0.001	0.000355556	0.000514482	0	TYR168
	TYR124-Side-OH	4YB2-Side-O3	0	0	0	0.0027	0	0	0	0	0	0.0003	0.000848528	2	TYR140
	4YB2-Side-O6	TYR124-Side-OH	0	0	0	0.0026	0	0	0	0	0	0.000288889	0.000817101	2	TYR140
	GLN58-Side-NE2	0YB5-Side-O4	0	0	0	0.0025	0	0	0	0	0	0.000277778	0.000785674	-1	GLN74
	4YB2-Side-O3	SER126-Side-OG	0	0	0	0.0024	0	0	0	0	0	0.000266667	0.000754247	2	SER142
	4YB2-Side-O3	TYR124-Side-OH	0	0	0	0.0023	0	0	0	0	0	0.000255556	0.00072282	2	TYR140
	TYR152-Side-OH	4YB2-Side-O3	0	0	0	0	0	0	0.0018	0.0002	0.0002	0.000244444	0.000556	2	TYR168
	4Yn3-Side-N2	GLU153-Side-OE1	0.0018	0.0001	0	0	0.0001	0	0	0.0001	0	0.000233333	0.000555778	1	GLU169
	TRP60-Main-N	0YB5-Side-O4	0	0	0	0.0017	0	0	0.0002	0	0	0.000211111	0.000530083	-1	TRP76
	0YB5-Side-N2	TYR152-Main-O	0	0	0	0	0.0017	0	0	0	0	0.000188889	0.000534258	-1	TYR168
	4YB2-Side-O6	TYR152-Side-OH	0	0	0	0	0.0014	0	0.0001	0.0002	0	0.000188889	0.000433191	2	TYR168
	TYR124-Side-OH	4Yn3-Side-N2	0	0	0	0.0016	0	0	0	0	0	0.000177778	0.000502831	1	TYR140
	TYR152-Side-OH	4Yn3-Side-O5	0.0003	0.0001	0	0	0	0.0002	0.0008	0	0	0.000155556	0.000249938	1	TYR168
	TYR124-Side-OH	0YB5-Side-O4	0	0	0	0	0	0	0.0002	0	0.0011	0.000144444	0.000343547	-1	TYR140
	0YB5-Side-O3	HIS183-Side-NE2	0	0	0.0001	0.0012	0	0	0	0	0	0.000144444	0.000374496	-1	HIS199
	HIS183-Side-NE2	0YB5-Side-N2	0.0002	0	0.0005	0.0005	0	0	0	0	0	0.000133333	0.00020548	-1	HIS199
	ROH1-Side-O1	ASP89-Side-OD2	0	0.0007	0.0005	0	0	0	0	0	0	0.000133333	0.000253859	2	ASP105
	4YB2-Side-N2	TYR124-Side-OH	0	0.0006	0	0.0006	0	0	0	0	0	0.000133333	0.000249444	2	TYR140
	4Yn3-Side-O3	GLU153-Side-OE1	0.0011	0	0	0	0	0	0	0	0	0.000122222	0.000345697	1	GLU169
	0YB5-Side-O3	ASN59-Side-ND2	0	0.0001	0.0003	0	0	0.0003	0	0.0003	0.0001	0.000122222	0.000131468	-1	ASN75
	ASN128-Side-ND2	ROH1-Side-O1	0	0	0.0009	0.0002	0	0	0	0	0	0.000122222	0.000281968	2	ASN144
	4YB2-Side-O6	ASP148-Side-OD2	0.0009	0	0	0.0001	0	0	0	0	0	0.000111111	0.000280652	2	ASP164
	4YB2-Side-O6	ASP89-Side-OD1	0	0.0006	0.0003	0	0	0	0	0	0	0.0001	0.0002	2	ASP105
	0YB5-Side-O4	GLN58-Main-O	0	0	0	0.0009	0	0	0	0	0	0.0001	0.000282843	-1	GLN74
	SER126-Side-OG	4YB2-Side-O3	0	0	0	0.0009	0	0	0	0	0	0.0001	0.000282843	2	SER142
	SER126-Side-OG	4YB2-Side-O6	0.0005	0	0	0.0003	0	0	0	0	0	8.88889e-05	0.000172848	2	SER142
	ASN144-Side-ND2	ROH1-Side-O1	0.0001	0	0.0001	0	0	0.0003	0	0.0001	0	6.66667e-05	9.42809e-05	2	ASN160
	ROH1-Side-O1	ASP89-Side-OD1	0.0002	0.0003	0.0001	0	0	0	0	0	0	6.66667e-05	0.000105409	2	ASP105
	0YB5-Side-O6	GLN58-Side-OE1	0	0	0	0.0006	0	0	0	0	0	6.66667e-05	0.000188562	-1	GLN74
	ASN128-Side-ND2	4YB2-Side-O2N	0	0	0	0.0004	0	0	0	0	0	4.44444e-05	0.000125708	2	ASN144
	TRP60-Side-NE1	0YB5-Side-N2	0	0	0	0	0.0004	0	0	0	0	4.44444e-05	0.000125708	-1	TRP76
	ASN165-Side-ND2	4YB2-Side-O2N	0	0	0	0	0	0.0001	0	0.0001	0.0002	4.44444e-05	6.84935e-05	2	ASN181
	0YB5-Side-O4	TRP60-Main-N	0.0001	0	0	0	0	0	0.0003	0	0	4.44444e-05	9.55814e-05	-1	TRP76
	SER126-Side-OG	4YB2-Side-O5	0.0003	0	0	0	0	0	0	0	0	3.33333e-05	9.42809e-05	2	SER142
	0YB5-Side-O6	TRP60-Side-NE1	0.0002	0	0	0	0	0	0	0.0001	0	3.33333e-05	6.66667e-05	-1	TRP76
	4YB2-Side-O6	ASP89-Side-OD2	0	0.0003	0	0	0	0	0	0	0	3.33333e-05	9.42809e-05	2	ASP105
	TYR152-Side-OH	4YB2-Side-O6	0	0	0	0	0.0001	0	0	0.0002	0	3.33333e-05	6.66667e-05	2	TYR168
	0YB5-Side-O4	TYR124-Side-OH	0	0	0	0	0	0	0	0	0.0003	3.33333e-05	9.42809e-05	-1	TYR140
	4YB2-Side-O3	ASP89-Side-OD1	0	0.0002	0	0	0	0	0	0	0	2.22222e-05	6.28539e-05	2	ASP105
	0YB5-Side-O6	HIS87-Main-O	0	0.0001	0	0	0	0	0	0.0001	0	2.22222e-05	4.1574e-05	-1	HIS103
	ASN59-Side-ND2	0YB5-Side-O5	0	0	0.0001	0	0	0.0001	0	0	0	2.22222e-05	4.1574e-05	-1	ASN75
	4Yn3-Side-O3	TYR124-Side-OH	0	0	0	0.0002	0	0	0	0	0	2.22222e-05	6.28539e-05	1	TYR140
	ROH1-Side-O1	ASN128-Side-OD1	0	0	0	0.0002	0	0	0	0	0	2.22222e-05	6.28539e-05	2	ASN144
	0YB5-Side-O6	ASN59-Main-O	0	0	0	0.0002	0	0	0	0	0	2.22222e-05	6.28539e-05	-1	ASN75
	TYR152-Side-OH	4YB2-Side-O4	0	0	0	0	0.0002	0	0	0	0	2.22222e-05	6.28539e-05	2	TYR168
	TYR152-Side-OH	4Yn3-Side-N2	0	0	0	0	0.0001	0	0.0001	0	0	2.22222e-05	4.1574e-05	1	TYR168
	TYR152-Side-OH	4YB4-Side-O5	0	0	0	0	0	0.0001	0.0001	0	0	2.22222e-05	4.1574e-05	0	TYR168
	HIS180-Side-NE2	4YB4-Side-O3	0	0	0	0	0	0.0002	0	0	0	2.22222e-05	6.28539e-05	0	HIS196
	HIS154-Side-NE2	4YB2-Side-O6	0	0	0	0	0	0	0	0.0002	0	2.22222e-05	6.28539e-05	2	HIS170
	0YB5-Side-O3	HIS180-Side-NE2	0	0	0	0	0	0	0	0	0.0002	2.22222e-05	6.28539e-05	-1	HIS196
	4YB2-Side-N2	TYR124-Main-O	0.0001	0	0	0	0	0	0	0	0	1.11111e-05	3.1427e-05	2	TYR140
	SER126-Side-OG	ROH1-Side-O1	0.0001	0	0	0	0	0	0	0	0	1.11111e-05	3.1427e-05	2	SER142
	4YB4-Side-O6	TYR124-Side-OH	0	0.0001	0	0	0	0	0	0	0	1.11111e-05	3.1427e-05	0	TYR140
	ASP148-Main-N	4YB2-Side-O6	0	0	0.0001	0	0	0	0	0	0	1.11111e-05	3.1427e-05	2	ASP164
	4Yn3-Side-N2	SER126-Side-OG	0	0	0	0.0001	0	0	0	0	0	1.11111e-05	3.1427e-05	1	SER142
	TYR124-Main-N	4Yn3-Side-O6	0	0	0	0.0001	0	0	0	0	0	1.11111e-05	3.1427e-05	1	TYR140
	0YB5-Side-O4	GLN58-Side-NE2	0	0	0	0.0001	0	0	0	0	0	1.11111e-05	3.1427e-05	-1	GLN74
	TYR124-Side-OH	4Yn3-Side-O3	0	0	0	0.0001	0	0	0	0	0	1.11111e-05	3.1427e-05	1	TYR140
	0YB5-Side-O4	GLN58-Side-OE1	0	0	0	0.0001	0	0	0	0	0	1.11111e-05	3.1427e-05	-1	GLN74
	0YB5-Side-O6	ASN59-Main-N	0	0	0	0.0001	0	0	0	0	0	1.11111e-05	3.1427e-05	-1	ASN75
	PHE125-Main-N	4Yn3-Side-O6	0	0	0	0.0001	0	0	0	0	0	1.11111e-05	3.1427e-05	1	PHE141
	PHE125-Main-N	4YB4-Side-N2	0	0	0	0.0001	0	0	0	0	0	1.11111e-05	3.1427e-05	0	PHE141
	ASP148-Main-N	ROH1-Side-O1	0	0	0	0.0001	0	0	0	0	0	1.11111e-05	3.1427e-05	2	ASP164
	0YB5-Side-O4	ASN59-Main-O	0	0	0	0.0001	0	0	0	0	0	1.11111e-05	3.1427e-05	-1	ASN75
	SER126-Main-N	4YB2-Side-O3	0	0	0	0.0001	0	0	0	0	0	1.11111e-05	3.1427e-05	2	SER142
	0YB5-Side-O3	ASN59-Main-O	0	0	0	0	0.0001	0	0	0	0	1.11111e-05	3.1427e-05	-1	ASN75
	4Yn3-Side-N2	TYR152-Side-OH	0	0	0	0	0.0001	0	0	0	0	1.11111e-05	3.1427e-05	1	TYR168
	THR127-Side-OG1	ROH1-Side-O1	0	0	0	0	0	0	0.0001	0	0	1.11111e-05	3.1427e-05	2	THR143
binding free energy [kcal/mol)	total delta	residue	conf1 1st	conf1 2nd	conf1 3rd	conf2 1st	conf2 2nd	conf2 3rd	conf8 1st	conf8 2nd	conf8 3rd	average	SD	subsite	corrected res. number
		THR 8	0.0144257	0.0141584	0.0158317	-0.00120743	0.0206553	0.0179187	0.0194804	0.0197718	0.0147661	0.015089	0.00659298		THR33
		ASP 21	-1.54209	-1.42235	-0.993208	-1.22883	-1.463	-1.63477	-1.49327	-1.47777	-1.42995	-1.40947	0.190194		ASP46
		ASP 22	-14.0457	-13.7401	-10.9999	-13.4635	-14.8214	-14.6336	-13.9125	-14.4513	-16.6053	-14.0748	1.47406		ASP47
		PHE 25	-0.0729145	-0.0983609	-0.0490099	-0.0774653	-0.125297	-0.0668713	-0.0605796	-0.0930381	-0.0527228	-0.0773622	0.0245125		PHE50
		ASN 47	-0.371458	0.0383764	-0.495208	-0.680299	0.0039258	0.0130488	-0.214522	-0.152948	-0.464267	-0.25815	0.258084		ASN72
		GLN 49	0.156199	0.153881	0.159839	-0.0374902	0.195306	0.133539	0.161067	0.18777	0.187711	0.144203	0.0709712		GLN74
		ASN 50	-0.412822	-0.971387	-0.685154	-0.0730535	-1.38432	-1.20536	-0.811965	-1.26852	-0.444009	-0.806287	0.44338		ASN75
		TRP 51	-1.11171	-0.761318	-1.23509	-1.38454	-1.14128	-1.65026	-0.949888	-1.26167	-1.40716	-1.21143	0.262155		TRP76
		GLY 52	-0.00199524	-0.0190495	-0.0159703	0.00319802	-0.0317921	0.00353465	-0.0106139	-0.0266238	-0.00338614	-0.0114109	0.0128279		GLY77
		SER 53	0.0347624	0.0367228	0.0311584	0.0369208	0.039396	0.0309802	0.0322871	0.0364851	0.0304356	0.0343498	0.00323168		SER78
		HID 74	-3.5752	-3.60704	-3.46026	-3.35524	-3.64826	-3.59976	-3.59953	-3.63875	-3.34344	-3.53639	0.119023		HID99
		SER 77	0.21607	0.207369	0.180927	0.209116	0.225654	0.243566	0.227526	0.223385	0.235389	0.218778	0.0183677		SER102
		HID 78	-3.7411	-4.05466	-3.8427	-3.76454	-4.25671	-4.05102	-3.88319	-4.24591	-4.09177	-3.9924	0.193884		HID103
		ALA 79	-0.0322277	-0.0517228	-0.0456931	-0.0450099	-0.0418416	-0.0321386	-0.030495	-0.0596832	-0.0596337	-0.0442717	0.0112891		ALA104
		ARG 112	1.29594	1.37565	1.02007	1.06795	1.3588	1.34972	1.19376	1.42322	1.31693	1.26689	0.14176		ARG137
		PRO 113	-0.750646	-0.820987	-0.728279	-0.324626	-0.84236	-0.749739	-0.833546	-0.791345	-0.700251	-0.726864	0.15864		PRO138
		PRO 114	0.436099	0.341025	0.276032	0.391938	0.293287	0.322089	0.288505	0.31926	0.284891	0.328125	0.054058		PRO139
		TYR 115	-3.70731	-3.725	-3.96386	-3.12922	-3.03145	-3.04217	-3.08822	-3.24678	-3.59161	-3.39174	0.355664		TYR140
		PHE 116	-3.26309	-3.26964	-3.38468	-3.50379	-3.04815	-2.7286	-3.02739	-3.21453	-3.39964	-3.20439	0.23722		PHE141
		SER 117	-0.14761	-0.107454	-0.188921	-0.196869	0.157324	0.137665	0.167817	0.0835064	0.00160181	-0.0103266	0.152342		SER142
		ASN 135	0.21264	0.118248	0.170742	0.179895	0.116329	0.141453	0.126931	0.183789	0.201354	0.161264	0.0364551		ASN160
		ALA 136	0.0118455	-0.0410607	-0.0306483	0.000355556	-0.00992322	0.00458093	-0.00101011	-0.0156345	0.00845716	-0.0081153	0.0180605		ALA161
		ASN 137	0.0668342	0.0338904	0.0601986	0.0729762	0.0448027	0.028331	0.0425098	0.0969939	0.124228	0.0634183	0.0312754		ASN162
		ILE 138	0.0318108	0.0875447	0.0450716	-0.0810959	0.0326037	-0.00262968	-0.141031	-0.0123618	-0.394605	-0.0482991	0.147103		ILE163
		ASP 139	-0.142545	-0.0428085	0.0733716	-0.158797	0.246513	-0.890853	-0.916788	-0.328592	-1.59636	-0.417429	0.595373		ASP164
		THR 140	0.211842	0.186574	0.0818812	0.127931	0.184851	0.18695	0.0913564	0.217792	0.193059	0.164693	0.0510088		THR165
		LEU 141	-0.274189	-0.236936	-0.0363117	-0.172495	-0.290793	-1.04823	-0.670368	-0.80215	-0.707019	-0.470944	0.343213		LEU166
		ASP 142	-0.501584	-0.741949	-0.180683	-0.32699	-0.571757	-0.705606	-0.388358	-0.46448	-0.533257	-0.490518	0.177441		ASP167
		TYR 143	-4.85115	-5.17712	-1.328	-2.35738	-5.18086	-4.62844	-5.17657	-5.05206	-3.47116	-4.13586	1.42924		TYR168
		GLU 144	0.163463	0.291806	0.134744	0.209333	0.229392	0.10324	0.17676	0.1693	0.145068	0.180345	0.0563009		GLU169
		HIE 145	0.0408515	0.0600297	0.0259406	0.0275248	0.0293198	0.0338832	0.0571013	0.0463802	0.0322871	0.0392576	0.01272		HIE170
		ASP 146	0.0345071	0.101771	0.0419908	0.0912627	0.0357167	0.0370296	0.0811355	0.0859102	0.0511138	0.0622708	0.0273046		ASP171
		VAL 167	0.0636139	0.061604	0.0590297	0.0459406	0.0675842	0.0828812	0.0405743	0.073099	0.0661188	0.0622717	0.0129192		VAL192
		SER 168	0.0832475	0.078198	0.0583762	0.151614	0.0776634	0.0906436	0.143545	0.0837525	0.0730594	0.0933443	0.0320667		SER193
		LEU 169	-0.209027	-0.234798	-0.0822535	-0.710915	-0.268457	-0.339699	-0.391771	-0.271732	-0.299948	-0.312067	0.172943		LEU194
		MET 170	0.0796634	0.131663	0.0828812	0.0232871	0.121178	0.12401	0.0525941	0.0704455	0.0297129	0.0794928	0.0401485		MET195
		HIP 171	1.35836	0.95929	0.59465	0.953777	0.825536	1.35374	1.3483	0.992911	1.8928	1.14215	0.385469		HIP196
		ASP 172	-0.084505	-0.0222178	-0.000742574	-0.10395	-0.0608119	-0.114455	-0.0777624	0.0370356	-0.0679703	-0.0550423	0.0500136		ASP197
		VAL 173	-0.403459	-0.672365	-0.187406	-0.396795	-0.886461	-0.504842	-0.352135	-0.538765	-0.164013	-0.456249	0.22798		VAL198
		HIE 174	-0.926424	-0.345518	-0.686557	-1.28277	-0.218181	-0.550813	-0.383182	-0.123643	-1.57581	-0.67699	0.49573		HIE199
		ZN 214	47.5166	47.6525	47.2231	46.4847	47.3865	47.2147	46.5195	48.0948	47.109	47.2446	0.513121		Zn
		ROH 215	0.128084	0.100344	0.132607	0.0986648	0.0768838	0.0634648	0.0537822	0.074531	0.0946365	0.0914443	0.0271058	2	ROH
		4YB 216	-0.874536	-1.40876	-0.940355	-0.349822	0.88227	0.663772	0.0748747	0.101868	0.547467	-0.144803	0.798597	2	4YB
		SUM 215+216	-0.746451	-1.30842	-0.807747	-0.251157	0.959154	0.727237	0.128657	0.176399	0.642103	-0.0533583	0.780054	2	red. end 4YB
		4Yn 217	-5.54579	-5.0518	-3.63454	-4.42047	-4.78937	-6.99018	-7.39567	-6.35892	-6.80591	-5.66585	1.29244	1	4Yn
		4YB 218	-37.9997	-37.9194	-34.9526	-35.6789	-37.7472	-38.953	-36.6069	-38.2603	-38.14	-37.362	1.32372	0	4YB
		0YB 219	-1.18478	-1.80923	-2.67448	-1.69495	-3.77379	-2.73722	-1.06184	-2.78521	-3.88788	-2.40104	1.03393	-1	0YB
	total delta		-30.8246	-31.4965	-21.6727	-26.0222	-32.235	-35.7236	-31.6559	-33.3223	-37.6009	-31.1726	4.80909

## Sheet: AdAA
RMSF [nm]		residue	conf7 1st	conf7 2nd	conf7 3rd	conf14 1st	conf14 2nd	conf14 3rd	conf20 1st	conf20 2nd	conf20 3rd	average	SD	subsite
		ROH	0.2226	0.2893	0.2684	0.1959	0.3721	0.2464	0.2325	0.2512	0.177	0.2506	0.0571352	2
		4YB	0.1916	0.2365	0.2266	0.1539	0.3359	0.2089	0.2101	0.2134	0.1514	0.214256	0.0543118	2
		4YB	0.1103	0.1629	0.1663	0.0973	0.2134	0.1181	0.1419	0.1276	0.0924	0.136689	0.0389119	1
		4Yn	0.0683	0.0829	0.1356	0.093	0.1714	0.0764	0.1008	0.0687	0.0694	0.0962778	0.0354623	0
		0YB	0.0996	0.1207	0.1713	0.1456	0.2369	0.1057	0.1275	0.1158	0.1267	0.138867	0.0425573	-1
hydrogen bond occupany	donor	acceptor	conf7 1st	conf7 2nd	conf7 3rd	conf14 1st	conf14 2nd	conf14 3rd	conf20 1st	conf20 2nd	conf20 3rd	average	SD	subsite	corrected res. number
	4YB3-Side-O6	ASP148-Side-OD2	0.0336	0.3173	0.2618	0.9805	0.568	0.7231	0.0817	0.0871	0.0837	0.348533	0.317142	1	ASP164		hydrogen bonds per sugar (indicated by subsite)
	ASN59-Side-ND2	0YB5-Side-O6	0.2237	0.5504	0.006	0.0052	0.0222	0.8856	0.0102	0.1028	0.2949	0.233444	0.287711	-1	ASN75		subsite:	-3	-2	-1	0	1	2	3	total
	0YB5-Side-O6	ASN59-Side-OD1	0.044	0.0572	0.1573	0.0049	0.6153	0.0484	0.2068	0.0723	0.0474	0.139289	0.178431	-1	ASN75		average occupancy			1.11537	0.511833	0.668756	0.453767		2.74972
	4Yn4-Side-O3	ASN59-Side-OD1	0	0	0.0004	0	0.6942	0	0.4465	0	0	0.126789	0.244176	0	ASN75		SD			1.73812	1.08563	0.8848	0.930717		4.63927
	0YB5-Side-O6	ASP31-Side-OD2	0.005	0.0468	0.0127	0.0049	0	0.7496	0	0.0683	0.2288	0.124011	0.231638	-1	ASP47
	4Yn4-Side-N2	ASP31-Side-OD2	0	0	0.103	0.0003	0.0002	0.0002	0.9538	0	0	0.1175	0.297412	0	ASP47		hydrogen bonds per residues and subsite					corrected res. number
	ASN144-Side-ND2	4YB2-Side-O2N	0.0071	0.0861	0.0035	0.7454	0.002	0.0273	0.0001	0.072	0.0111	0.106067	0.228011	2	ASN160		subsite	residue	occupancy	SD
	4YB3-Side-O6	ASP148-Side-OD1	0.1681	0.004	0.0013	0.0018	0.1061	0.1314	0.0008	0.412	0.0668	0.0991444	0.125849	1	ASP164		-1	ASN59	0.623822	0.848968		ASN75
	ASN59-Side-ND2	4Yn4-Side-O3	0	0	0.001	0	0.0076	0	0.8471	0	0	0.0950778	0.26589	0	ASN75			HIS183	0.0553	0.0445095		HIS199
	4YB3-Side-N2	TYR124-Main-O	0.0716	0.1872	0.0349	0.2364	0.0001	0.0112	0.0003	0.0598	0.0826	0.0760111	0.078739	1	TYR140			TRP60	0.101944	0.121287		TRP76
	TRP60-Side-NE1	0YB5-Side-O6	0.107	0.2385	0.0562	0.0062	0.0001	0.1121	0	0.1144	0.0349	0.0743778	0.0734933	-1	TRP76			ASN56	0.0440778	0.0511369		ASN72
	ASN59-Side-ND2	0YB5-Side-O4	0.075	0.1655	0.1263	0	0.0136	0.0029	0.0003	0.1475	0.0414	0.0636111	0.0634326	-1	ASN75			ASP31	0.144767	0.288791		ASP47
	4YB2-Side-O3	ASP148-Side-OD2	0.0178	0.0544	0.0222	0	0.4226	0.0277	0.0059	0.0076	0.0068	0.0627778	0.128148	2	ASP164			HIS87	0.0190778	0.0420468		HIS103
	0YB5-Side-O3	ASN59-Main-O	0	0	0.0008	0	0.296	0	0.2673	0	0	0.0626778	0.117241	-1	ASN75			TYR124	0.0168111	0.0451939		TYR140
	GLN58-Side-NE2	0YB5-Side-O6	0	0	0.0002	0	0.504	0	0.0001	0	0	0.0560333	0.15838	-1	GLN74			HIS180	0.0242556	0.061465		HIS196
	HIS183-Side-NE2	0YB5-Side-O2N	0.0506	0.0522	0.0513	0.0002	0.0898	0.0001	0.0179	0.1219	0.0985	0.0536111	0.0408192	-1	HIS199			SER86	0.0226444	0.0586097		SER102
	TYR124-Side-OH	4Yn4-Side-O6	0.0059	0.0128	0.0009	0.0001	0.2165	0.0005	0.2073	0.0029	0.0006	0.0497222	0.0867969	0	TYR140			GLN58	0.0602667	0.170013		GLN74
	0YB5-Side-O6	ASN59-Side-ND2	0.0199	0.0206	0.1218	0.0002	0.0052	0.0048	0.169	0.0552	0.0184	0.0461222	0.05628	-1	ASN75			ASP155	0.000277778	0.000785674		ASP171
	0YB5-Side-O6	ASN56-Side-OD1	0.1056	0.0465	0.0434	0	0.0097	0	0.0059	0.1503	0.023	0.0427111	0.0494717	-1	ASN72			TYR152	0.00212222	0.00531208		TYR168
	ASP148-Main-N	4YB2-Side-O2N	0.0435	0.012	0.0363	0	0.0019	0.0518	0.0118	0.1168	0.0425	0.0351778	0.0341422	2	ASP164
	ASN144-Side-ND2	4YB2-Side-O3	0	0.2695	0	0	0	0	0	0.0279	0	0.0330444	0.0840511	2	ASN160		0	ASP31	0.146622	0.326764		ASP47
	0YB5-Side-O4	ASN59-Side-OD1	0.0921	0.0965	0.0151	0	0.0016	0.0065	0.0049	0.0302	0.0491	0.0328889	0.0360235	-1	ASN75			TYR124	0.0977667	0.131386		TYR140
	TYR124-Main-N	4Yn4-Side-N2	0.04	0.0507	0.0114	0	0.0881	0.0243	0.0023	0.0634	0.0098	0.0322222	0.0287305	0	TYR140			HIS180	0.00934444	0.0229529		HIS196
	4YB3-Side-N2	PHE125-Main-O	0	0	0	0	0	0	0	0.2876	0	0.0319556	0.090384	1	PHE141			TYR152	0.00511111	0.00822414		TYR168
	4YB3-Side-O6	PRO122-Main-O	0	0.2627	0.0029	0	0	0	0	0	0	0.0295111	0.0824497	1	PRO138			HIS87	0.00116667	0.00323243		HIS103
	4Yn4-Side-O3	ASP31-Side-OD2	0.0447	0.053	0.0604	0	0	0	0.0018	0.0224	0.0789	0.0290222	0.0290686	0	ASP47			ASN59	0.248044	0.582705		ASN75
	4YB2-Side-O6	SER126-Side-OG	0	0.1202	0.0428	0.0365	0	0	0	0.0032	0.0571	0.0288667	0.038562	2	SER142			ASP30	0.00181111	0.00498184		ASP46
	ASN59-Side-ND2	0YB5-Side-O2N	0	0	0	0	0.2443	0	0.004	0	0	0.0275889	0.0766291	-1	ASN75			ASP148	0.00196667	0.00538805		ASP164
	4YB2-Side-O6	PHE125-Main-O	0.0289	0	0.0026	0.1283	0.0001	0.0197	0.0002	0.0514	0.0038	0.0261111	0.039737	2	PHE141
	4YB2-Side-O3	TYR152-Side-OH	0	0.0001	0	0	0.0206	0.0164	0.1856	0.0003	0	0.0247778	0.0573637	2	TYR168		1	ASP148	0.447678	0.442991		ASP164
	HIS180-Side-NE2	0YB5-Side-O2N	0	0.0072	0	0	0	0.013	0	0	0.1899	0.0233444	0.0590463	-1	HIS196			TYR152	0.0457889	0.0971626		TYR168
	PHE125-Main-N	4YB3-Side-O6	0	0.194	0.0068	0	0	0	0	0	0	0.0223111	0.0607382	1	PHE141			TYR124	0.0880889	0.101783		TYR140
	0YB5-Side-O6	ASP31-Side-OD1	0.0004	0.0014	0	0.1824	0.0001	0	0	0.0008	0.0017	0.0207556	0.0571531	-1	ASP47			PHE125	0.0545222	0.151686		PHE141
	ASN59-Side-ND2	4Yn4-Side-O4	0	0	0	0	0.1801	0	0.0027	0	0	0.0203111	0.0565002	0	ASN75			ASN144	0.0002	0.000431368		ASN160
	0YB5-Side-O6	SER86-Main-O	0	0	0.0079	0	0.0078	0	0.1472	0	0	0.0181	0.0457561	-1	SER102			PRO122	0.0295111	0.0824497		PRO138
	TYR152-Side-OH	4YB3-Side-O6	0.0017	0.0015	0.0026	0.0136	0.0039	0.1021	0.0089	0.0151	0.0013	0.0167444	0.0305905	1	TYR168			SER126	0.000177778	0.000407643		SER142
	4YB2-Side-O3	ASP148-Side-OD1	0.012	0	0	0	0.0891	0.0154	0	0.0115	0.0002	0.0142444	0.0271337	2	ASP164			HIS180	0.00276667	0.00782532		HIS196
	TYR152-Side-OH	4YB3-Side-O5	0	0	0	0	0.1235	0.0012	0.0016	0	0	0.0140333	0.0387066	1	TYR168			HIS154	1.11111e-05	3.1427e-05		HIS170
	TYR152-Side-OH	4YB2-Side-O3	0	0	0	0	0.1068	0.0037	0.0135	0	0	0.0137778	0.0331558	2	TYR168			GLU153	1.11111e-05	3.1427e-05		GLU169
	4Yn4-Side-N2	TYR124-Main-N	0.02	0.0184	0.01	0	0.0226	0.005	0.0013	0.037	0.0063	0.0134	0.0113952	0	TYR140
	SER126-Main-N	4YB2-Side-O6	0	0.1121	0.002	0.0002	0	0	0	0	0.0023	0.0129556	0.0350636	2	SER142		2	ASN144	0.1561	0.3579		ASN160
	4YB2-Side-O6	TYR124-Main-O	0.0395	0.0267	0.0098	0.0017	0.0005	0.0029	0.0016	0.0093	0.0239	0.0128778	0.0131168	2	TYR140			ASP148	0.113589	0.193248		ASP164
	TRP60-Side-NE1	0YB5-Side-O4	0.0026	0.0246	0.057	0	0.0061	0.0206	0	0.0012	0.0021	0.0126889	0.0178863	-1	TRP76			TYR124	0.0137444	0.0145576		TYR140
	TYR124-Side-OH	0YB5-Side-O6	0	0.0003	0	0.003	0.0007	0.0004	0.1	0	0.0011	0.0117222	0.0312237	-1	TYR140			PHE125	0.0271	0.0416222		PHE141
	ASN59-Side-ND2	0YB5-Side-O3	0.0309	0.0556	0	0	0	0.0001	0	0.0001	0.0051	0.0102	0.0186662	-1	ASN75			ALA145	0.0078	0.0209554		ALA161
	0YB5-Side-O6	HIS87-Main-O	0	0.002	0	0	0.0009	0	0.0824	0	0	0.00947778	0.02579	-1	HIS103			ASN146	0.000977778	0.00261213		ASN162
	TYR152-Side-OH	4YB2-Side-O4	0	0	0	0	0.0786	0.0005	0.0015	0	0	0.00895556	0.0246275	2	TYR168			THR127	0.00772222	0.0206896		THR143
	TRP60-Side-NE1	0YB5-Side-O3	0.0067	0.0086	0.0553	0	0.0031	0.0018	0.0002	0.0011	0.0013	0.00867778	0.0167166	-1	TRP76			TYR152	0.0486333	0.117917		TYR168
	4YB3-Side-O6	TYR152-Side-OH	0.001	0.0023	0.0006	0.0025	0.062	0.004	0.0024	0.0019	0.0001	0.00853333	0.0189353	1	TYR168			SER126	0.0706222	0.142849		SER142
	4YB2-Side-O6	ASN144-Side-OD1	0	0	0	0	0	0	0	0.0729	0	0.0081	0.0229103	2	ASN160			THR17	8.88889e-05	0.000218299		THR33
	HIS87-Side-ND1	0YB5-Side-O6	0	0.0055	0.0195	0.0001	0.0018	0.0002	0.0412	0.0001	0.0002	0.00762222	0.0132849	-1	HIS103			GLU153	0.00738889	0.0181484		GLU169
	4YB2-Side-O6	SER126-Main-O	0	0	0	0.0672	0	0	0	0	0	0.00746667	0.0211189	2	SER142
	SER126-Side-OG	4YB2-Side-O2N	0	0.0001	0.0661	0	0	0	0	0	0	0.00735556	0.0207693	2	SER142
	ROH1-Side-O1	ALA145-Main-O	0	0	0	0	0	0.0001	0	0.0639	0	0.00711111	0.0200779	2	ALA161
	SER126-Side-OG	4YB2-Side-O6	0	0.0365	0.0111	0.007	0	0	0	0.0031	0.0062	0.0071	0.0110495	2	SER142
	TYR124-Main-N	4YB3-Side-O6	0	0.0399	0.022	0	0	0	0.0018	0	0	0.00707778	0.0134511	1	TYR140
	ROH1-Side-O1	THR127-Side-OG1	0	0	0	0.0591	0	0.0001	0	0.0021	0	0.00681111	0.0184984	2	THR143
	4Yn4-Side-O3	ASN59-Side-ND2	0	0	0	0	0.0515	0	0.0013	0	0	0.00586667	0.0161389	0	ASN75
	TYR152-Side-OH	4YB3-Side-O2N	0	0	0.0126	0	0.0149	0.0024	0.0193	0	0	0.00546667	0.0073791	1	TYR168
	TRP60-Side-NE1	0YB5-Side-O2N	0	0.0004	0.0377	0	0	0	0.0099	0	0	0.00533333	0.0118484	-1	TRP76
	0YB5-Side-O6	TYR124-Side-OH	0	0.0002	0	0.0005	0.0003	0.0001	0.0433	0	0.0001	0.00494444	0.0135616	-1	TYR140
	0YB5-Side-O6	SER86-Side-OG	0	0	0.0408	0	0	0	0	0	0	0.00453333	0.0128222	-1	SER102
	TYR124-Main-N	4YB3-Side-O4	0.0017	0.027	0.0069	0	0	0	0	0.0018	0.0017	0.00434444	0.00827152	1	TYR140
	4YB2-Side-O3	GLU153-Side-OE1	0	0	0	0	0.0286	0	0.0073	0	0	0.00398889	0.00899413	2	GLU169
	ASN144-Side-ND2	4YB2-Side-O5	0	0	0	0.0002	0	0	0	0.0337	0	0.00376667	0.0105832	2	ASN160
	HIS180-Side-NE2	4Yn4-Side-O3	0	0.0004	0	0.0325	0	0	0	0	0	0.00365556	0.0101988	0	HIS196
	SER126-Main-N	4YB2-Side-O2N	0	0	0.0308	0	0	0	0	0	0	0.00342222	0.00967951	2	SER142
	HIS180-Side-NE2	4Yn4-Side-O4	0.0005	0.0179	0	0	0	0.0005	0	0.0002	0.0112	0.00336667	0.00618583	0	HIS196
	0YB5-Side-O4	ASN59-Main-O	0	0	0.0085	0	0.0017	0	0.0153	0.0001	0	0.00284444	0.00512534	-1	ASN75
	ASN144-Side-ND2	ROH1-Side-O1	0	0	0	0.0065	0	0	0	0.0186	0	0.00278889	0.00594614	2	ASN160
	HIS180-Side-NE2	4YB3-Side-O6	0	0	0	0	0.0249	0	0	0	0	0.00276667	0.00782532	1	HIS196
	TYR152-Side-OH	4Yn4-Side-O6	0.0012	0.0033	0.0005	0.0003	0	0.0016	0.0022	0.0136	0	0.00252222	0.0040521	0	TYR168
	0YB5-Side-O4	GLN58-Side-OE1	0	0	0	0	0.0222	0	0.0003	0	0	0.0025	0.00696563	-1	GLN74
	0YB5-Side-O4	ASN59-Side-ND2	0.007	0.0125	0.0005	0	0	0	0.0001	0.0003	0.0015	0.00243333	0.00414407	-1	ASN75
	ASN59-Side-ND2	0YB5-Side-O5	0	0	0.0002	0	0.006	0	0.0145	0	0	0.0023	0.00469846	-1	ASN75
	4Yn4-Side-O6	TYR124-Side-OH	0	0.0006	0.0005	0	0.012	0	0.0062	0	0	0.00214444	0.0039674	0	TYR140
	HIS180-Side-NE2	4Yn4-Side-N2	0	0	0	0.0193	0	0	0	0	0	0.00214444	0.0060654	0	HIS196
	4Yn4-Side-N2	ASP148-Side-OD2	0	0	0	0.0172	0	0.0005	0	0	0	0.00196667	0.00538805	0	ASP164
	4YB2-Side-O3	GLU153-Side-OE2	0	0	0	0	0.0165	0	0	0	0	0.00183333	0.00518545	2	GLU169
	4Yn4-Side-N2	ASP30-Side-OD2	0	0	0	0.0159	0.0002	0.0002	0	0	0	0.00181111	0.00498184	0	ASP46
	TYR152-Side-OH	0YB5-Side-O2N	0	0	0	0.0021	0	0.0133	0	0	0	0.00171111	0.00414928	-1	TYR168
	GLN58-Side-NE2	0YB5-Side-O4	0	0	0	0	0.0139	0	0.0006	0	0	0.00161111	0.0043488	-1	GLN74
	4Yn4-Side-O6	TYR152-Side-OH	0.0025	0.0051	0	0.0016	0.0002	0.0004	0.0012	0.0028	0.0002	0.00155556	0.00158332	0	TYR168
	HIS183-Side-NE2	0YB5-Side-O3	0.0003	0	0.001	0	0.0001	0	0.0002	0.0015	0.0091	0.00135556	0.00278213	-1	HIS199
	0YB5-Side-O6	HIS87-Side-ND1	0	0.0021	0.0007	0.0002	0.0026	0.0013	0.004	0.0005	0.0004	0.00131111	0.00126178	-1	HIS103
	ASN144-Side-ND2	4YB2-Side-N2	0	0.0117	0	0	0	0	0	0	0	0.0013	0.00367696	2	ASN160
	ASN56-Side-ND2	0YB5-Side-O6	0.0042	0.0024	0	0	0.0016	0	0	0.0002	0.0029	0.00125556	0.00149897	-1	ASN72
	4YB2-Side-O6	SER126-Main-N	0	0.0015	0.0013	0.0041	0	0	0	0.0002	0.0036	0.00118889	0.00152858	2	SER142
	4Yn4-Side-N2	HIS87-Side-NE2	0	0	0.0001	0	0.0093	0	0	0	0	0.00104444	0.00291895	0	HIS103
	4YB2-Side-N2	ASP148-Side-OD1	0.0091	0	0	0	0	0	0	0.0001	0	0.00102222	0.0028561	2	ASP164
	SER126-Side-OG	4YB2-Side-O5	0	0.0076	0.0014	0	0	0	0	0	0.0001	0.00101111	0.00236946	2	SER142
	4Yn4-Side-N2	TYR152-Side-OH	0	0	0	0.008	0	0.001	0	0	0	0.001	0.00249444	0	TYR168
	4YB2-Side-O3	TYR124-Main-O	0.0011	0	0.0027	0	0	0	0.0035	0	0	0.000811111	0.00128361	2	TYR140
	HIS180-Side-NE2	0YB5-Side-O6	0	0	0	0.0067	0	0	0	0.0002	0	0.000766667	0.00209868	-1	HIS196
	ROH1-Side-O1	SER126-Side-OG	0	0.0031	0.0036	0	0	0	0	0	0	0.000744444	0.00139771	2	SER142
	4YB2-Side-N2	GLU153-Side-OE1	0	0	0	0	0.0052	0	0.0015	0	0	0.000744444	0.00164324	2	GLU169
	0YB5-Side-O4	TRP60-Side-NE1	0	0.0005	0.0024	0	0.0028	0.0001	0	0.0003	0.0004	0.000722222	0.00102283	-1	TRP76
	TYR152-Side-OH	4YB3-Side-O3	0	0.0001	0.0006	0	0.0037	0.0008	0.0012	0	0	0.000711111	0.00113475	1	TYR168
	ALA145-Main-N	4YB2-Side-O2N	0.0001	0.0021	0.0002	0.0024	0	0	0	0.0007	0.0007	0.000688889	0.000877426	2	ALA161
	0YB5-Side-O6	HIS87-Side-NE2	0.0001	0.0001	0	0.0001	0	0.0055	0	0	0.0002	0.000666667	0.0017101	-1	HIS103
	ASN144-Side-ND2	4YB2-Side-O6	0	0	0	0.0048	0	0	0	0.0005	0	0.000588889	0.00149699	2	ASN160
	PHE125-Main-N	4YB2-Side-O6	0.004	0.0008	0	0	0	0	0	0	0	0.000533333	0.00125078	2	PHE141
	SER126-Side-OG	ROH1-Side-O1	0	0.0004	0.0041	0	0	0	0	0	0	0.0005	0.00127889	2	SER142
	TYR152-Side-OH	4YB2-Side-O2N	0	0	0	0	0.0024	0	0.0016	0	0	0.000444444	0.000852592	2	TYR168
	ROH1-Side-O1	PHE125-Main-O	0.0011	0	0.0001	0.0012	0	0	0	0.0014	0.0001	0.000433333	0.000571548	2	PHE141
	ROH1-Side-O1	ASN146-Main-O	0.0038	0	0	0	0	0	0	0	0	0.000422222	0.00119422	2	ASN162
	4YB2-Side-N2	TYR152-Side-OH	0	0	0	0	0.0038	0	0	0	0	0.000422222	0.00119422	2	TYR168
	4YB2-Side-N2	GLU153-Side-OE2	0	0	0	0	0.0034	0	0	0	0	0.000377778	0.00106852	2	GLU169
	0YB5-Side-O3	ASN59-Side-OD1	0.0006	0.0008	0	0	0.0013	0	0.0005	0	0	0.000355556	0.00044749	-1	ASN75
	ASN146-Side-ND2	4YB2-Side-O2N	0.0028	0	0	0.0001	0	0	0	0	0	0.000322222	0.000876581	2	ASN162
	4YB3-Side-N2	TYR124-Side-OH	0.0001	0.0027	0	0	0	0	0.0001	0	0	0.000322222	0.000841662	1	TYR140
	4YB2-Side-N2	ASP148-Side-OD2	0.0027	0	0	0	0	0	0.0002	0	0	0.000322222	0.000842981	2	ASP164
	THR127-Main-N	4YB2-Side-O6	0	0	0	0.0025	0	0	0	0.0003	0	0.000311111	0.000779522	2	THR143
	4YB3-Side-O3	TYR152-Side-OH	0	0	0.0003	0	0.0013	0.0007	0.0003	0.0001	0	0.0003	0.000416333	1	TYR168
	TYR124-Side-OH	4Yn4-Side-O5	0	0.0001	0	0	0.0011	0	0.0013	0	0	0.000277778	0.000496158	0	TYR140
	0YB5-Side-O4	ASP155-Side-OD1	0	0	0	0.0025	0	0	0	0	0	0.000277778	0.000785674	-1	ASP171
	HIS183-Side-NE2	0YB5-Side-O6	0	0	0	0.0022	0	0	0	0.0001	0	0.000255556	0.000688172	-1	HIS199
	TYR152-Side-OH	4YB2-Side-N2	0	0	0	0	0.0022	0	0	0	0	0.000244444	0.000691393	2	TYR168
	4YB2-Side-O6	GLU153-Side-OE1	0	0	0	0	0.0022	0	0	0	0	0.000244444	0.000691393	2	GLU169
	THR127-Side-OG1	4YB2-Side-O6	0	0	0	0.0019	0	0.0001	0	0.0001	0	0.000233333	0.000590668	2	THR143
	4YB2-Side-O3	ASN144-Side-OD1	0	0.0019	0	0	0	0	0	0	0	0.000211111	0.000597112	2	ASN160
	0YB5-Side-O3	TYR152-Main-O	0	0	0	0.0019	0	0	0	0	0	0.000211111	0.000597112	-1	TYR168
	4YB3-Side-O3	TYR124-Main-O	0.0007	0.0003	0.0002	0	0	0.0002	0	0.0004	0	0.0002	0.000226078	1	TYR140
	4YB2-Side-O6	GLU153-Side-OE2	0	0	0	0	0.0018	0	0	0	0	0.0002	0.000565685	2	GLU169
	4YB2-Side-O6	THR127-Side-OG1	0	0	0	0.0012	0	0.0005	0	0	0	0.000188889	0.000389998	2	THR143
	4YB3-Side-N2	SER126-Side-OG	0	0.0003	0	0.0013	0	0	0	0	0	0.000177778	0.000407643	1	SER142
	ASN146-Side-ND2	ROH1-Side-O1	0.0004	0	0	0	0	0	0	0.0011	0	0.000166667	0.000352767	2	ASN162
	PHE125-Main-N	4YB3-Side-O5	0.0007	0.0008	0	0	0	0	0	0	0	0.000166667	0.000312694	1	PHE141
	4Yn4-Side-N2	HIS180-Side-NE2	0	0	0	0.0015	0	0	0	0	0	0.000166667	0.000471405	0	HIS196
	4YB3-Side-O6	TYR124-Main-O	0	0	0	0	0.0007	0.0005	0	0	0	0.000133333	0.000253859	1	TYR140
	TYR152-Side-OH	0YB5-Side-O3	0	0	0	0	0	0.0012	0	0	0	0.000133333	0.000377124	-1	TYR168
	0YB5-Side-O6	ASN56-Side-ND2	0.0004	0.0004	0	0	0	0	0	0	0.0002	0.000111111	0.000166296	-1	ASN72
	ASN144-Side-ND2	4YB3-Side-O6	0	0.0002	0	0	0	0	0	0.0007	0	0.0001	0.000221108	1	ASN160
	ROH1-Side-O1	ASN144-Side-ND2	0	0	0	0.0008	0	0	0	0.0001	0	0.0001	0.000249444	2	ASN160
	THR17-Side-OG1	4YB2-Side-O2N	0	0.0007	0	0	0	0	0	0.0001	0	8.88889e-05	0.000218299	2	THR33
	0YB5-Side-N2	TYR124-Side-OH	0	0	0	0.0007	0	0	0	0	0	7.77778e-05	0.000219989	-1	TYR140
	4Yn4-Side-O3	ASP31-Side-OD1	0	0	0	0	0	0	0.0007	0	0	7.77778e-05	0.000219989	0	ASP47
	4YB2-Side-O6	ASN144-Side-ND2	0	0	0	0	0	0	0	0.0007	0	7.77778e-05	0.000219989	2	ASN160
	4YB3-Side-O6	ASN144-Side-OD1	0	0.0004	0	0	0	0	0	0.0003	0	7.77778e-05	0.000147406	1	ASN160
	HIS180-Side-NE2	0YB5-Side-O5	0	0.0004	0	0	0	0	0	0.0002	0.0001	7.77778e-05	0.000131468	-1	HIS196
	4Yn4-Side-O3	HIS87-Side-ND1	0	0	0.0001	0	0	0	0.0005	0	0	6.66667e-05	0.000156347	0	HIS103
	THR127-Side-OG1	4YB2-Side-O5	0	0	0	0.0006	0	0	0	0	0	6.66667e-05	0.000188562	2	THR143
	TYR124-Side-OH	0YB5-Side-O5	0	0	0	0	0	0	0.0006	0	0	6.66667e-05	0.000188562	-1	TYR140
	0YB5-Side-O6	HIS180-Side-NE2	0	0	0	0	0	0	0	0.0006	0	6.66667e-05	0.000188562	-1	HIS196
	4Yn4-Side-O3	HIS87-Side-NE2	0	0	0	0	0	0	0.0005	0	0	5.55556e-05	0.000157135	0	HIS103
	0YB5-Side-O6	TRP60-Side-NE1	0.0003	0.0001	0	0	0	0	0	0.0001	0	5.55556e-05	9.55814e-05	-1	TRP76
	0YB5-Side-O6	ASN59-Main-O	0	0	0.0003	0	0	0	0.0002	0	0	5.55556e-05	0.000106574	-1	ASN75
	THR127-Side-OG1	ROH1-Side-O1	0	0	0	0.0002	0	0	0	0.0003	0	5.55556e-05	0.000106574	2	THR143
	4YB2-Side-O6	TYR124-Side-OH	0	0.0004	0	0	0	0	0	0	0	4.44444e-05	0.000125708	2	TYR140
	0YB5-Side-O4	GLN58-Side-NE2	0	0	0	0	0.0004	0	0	0	0	4.44444e-05	0.000125708	-1	GLN74
	0YB5-Side-O3	TRP60-Main-N	0	0	0	0	0	0	0.0004	0	0	4.44444e-05	0.000125708	-1	TRP76
	HIS183-Side-NE2	0YB5-Side-O4	0	0	0	0	0	0	0	0.0004	0	4.44444e-05	0.000125708	-1	HIS199
	ROH1-Side-O1	ASN146-Side-OD1	0.0003	0	0	0	0	0	0	0	0	3.33333e-05	9.42809e-05	2	ASN162
	4YB2-Side-N2	ASN144-Side-OD1	0	0.0003	0	0	0	0	0	0	0	3.33333e-05	9.42809e-05	2	ASN160
	TRP60-Side-NE1	0YB5-Side-N2	0	0	0.0001	0	0	0	0.0002	0	0	3.33333e-05	6.66667e-05	-1	TRP76
	0YB5-Side-O6	TYR152-Main-O	0	0	0	0.0003	0	0	0	0	0	3.33333e-05	9.42809e-05	-1	TYR168
	0YB5-Side-O6	GLN58-Side-OE1	0	0	0	0	0.0001	0	0.0002	0	0	3.33333e-05	6.66667e-05	-1	GLN74
	0YB5-Side-O3	TYR152-Side-OH	0	0	0	0	0	0.0003	0	0	0	3.33333e-05	9.42809e-05	-1	TYR168
	0YB5-Side-O6	GLN58-Main-O	0	0	0	0	0	0	0.0003	0	0	3.33333e-05	9.42809e-05	-1	GLN74
	4YB3-Side-O3	PHE125-Main-O	0	0	0	0	0	0	0	0.0003	0	3.33333e-05	9.42809e-05	1	PHE141
	4YB3-Side-N2	PHE125-Main-N	0	0	0	0	0	0	0	0.0003	0	3.33333e-05	9.42809e-05	1	PHE141
	ASN146-Side-ND2	4YB2-Side-O6	0.0002	0	0	0	0	0	0	0	0	2.22222e-05	6.28539e-05	2	ASN162
	THR127-Main-N	ROH1-Side-O1	0.0001	0	0	0	0	0	0	0.0001	0	2.22222e-05	4.1574e-05	2	THR143
	4YB2-Side-O3	PHE125-Main-O	0	0	0	0.0002	0	0	0	0	0	2.22222e-05	6.28539e-05	2	PHE141
	TYR152-Side-OH	4Yn4-Side-O4	0	0	0	0.0002	0	0	0	0	0	2.22222e-05	6.28539e-05	0	TYR168
	4YB2-Side-N2	ASP148-Main-O	0	0	0	0	0.0002	0	0	0	0	2.22222e-05	6.28539e-05	2	ASP164
	4Yn4-Side-N2	ASP31-Side-OD1	0	0	0	0	0	0	0.0002	0	0	2.22222e-05	6.28539e-05	0	ASP47
	4YB3-Side-O6	ASN144-Side-ND2	0	0	0	0	0	0	0	0.0002	0	2.22222e-05	6.28539e-05	1	ASN160
	THR127-Side-OG1	4YB2-Side-O2N	0	0	0	0	0	0	0	0.0002	0	2.22222e-05	6.28539e-05	2	THR143
	PHE125-Main-N	4YB3-Side-O4	0	0	0	0	0	0	0	0.0002	0	2.22222e-05	6.28539e-05	1	PHE141
	ROH1-Side-O1	ASN144-Side-OD1	0	0	0	0	0	0	0	0.0002	0	2.22222e-05	6.28539e-05	2	ASN160
	HIS183-Side-NE2	0YB5-Side-N2	0	0	0	0	0	0	0	0	0.0002	2.22222e-05	6.28539e-05	-1	HIS199
	4YB2-Side-O3	ASN146-Main-O	0.0001	0	0	0	0	0	0	0	0	1.11111e-05	3.1427e-05	2	ASN162
	0YB5-Side-O3	TRP60-Side-NE1	0.0001	0	0	0	0	0	0	0	0	1.11111e-05	3.1427e-05	-1	TRP76
	4YB2-Side-O3	ASP148-Main-O	0	0.0001	0	0	0	0	0	0	0	1.11111e-05	3.1427e-05	2	ASP164
	TYR152-Side-OH	4Yn4-Side-O5	0	0.0001	0	0	0	0	0	0	0	1.11111e-05	3.1427e-05	0	TYR168
	ROH1-Side-O1	TYR124-Main-O	0	0	0.0001	0	0	0	0	0	0	1.11111e-05	3.1427e-05	2	TYR140
	SER86-Side-OG	0YB5-Side-O6	0	0	0.0001	0	0	0	0	0	0	1.11111e-05	3.1427e-05	-1	SER102
	4YB2-Side-O3	SER126-Side-OG	0	0	0	0.0001	0	0	0	0	0	1.11111e-05	3.1427e-05	2	SER142
	4Yn4-Side-O3	HIS180-Side-NE2	0	0	0	0.0001	0	0	0	0	0	1.11111e-05	3.1427e-05	0	HIS196
	4YB2-Side-O6	THR127-Main-N	0	0	0	0.0001	0	0	0	0	0	1.11111e-05	3.1427e-05	2	THR143
	0YB5-Side-O4	GLN58-Main-O	0	0	0	0	0.0001	0	0	0	0	1.11111e-05	3.1427e-05	-1	GLN74
	0YB5-Side-O3	ASN59-Side-ND2	0	0	0	0	0.0001	0	0	0	0	1.11111e-05	3.1427e-05	-1	ASN75
	4YB2-Side-N2	ASP148-Main-N	0	0	0	0	0.0001	0	0	0	0	1.11111e-05	3.1427e-05	2	ASP164
	4YB2-Side-O6	TYR152-Side-OH	0	0	0	0	0.0001	0	0	0	0	1.11111e-05	3.1427e-05	2	TYR168
	HIS154-Side-NE2	4YB3-Side-O2N	0	0	0	0	0	0.0001	0	0	0	1.11111e-05	3.1427e-05	1	HIS170
	4YB3-Side-N2	GLU153-Side-OE2	0	0	0	0	0	0	0	0.0001	0	1.11111e-05	3.1427e-05	1	GLU169
	0YB5-Side-O3	HIS183-Side-NE2	0	0	0	0	0	0	0	0	0.0001	1.11111e-05	3.1427e-05	-1	HIS199
binding free energy [kcal/mol)	total delta	residue	conf7 1st	conf7 2nd	conf7 3rd	conf14 1st	conf14 2nd	conf14 3rd	conf20 1st	conf20 2nd	conf20 3rd	average	SD	subsite	corrected res. number
		THR 8	-0.100681	-0.142383	-0.025896	-0.314669	0.00857522	-0.00667438	0.0069604	-0.132453	-0.0744835	-0.0868561	0.103356		THR33
		ASP 21	-1.18661	-1.28575	-1.16048	0.501839	-0.288087	-0.113876	-0.458617	-1.53996	-1.11814	-0.738854	0.677738		ASP46
		ASP 22	-7.89764	-8.16583	-7.39471	-2.40646	-11.7171	-10.9175	-8.22819	-8.78073	-7.69146	-8.1333	2.6129		ASP47
		PHE 25	-0.0241089	-0.0275644	-0.0307525	-0.0144455	-0.0812277	-0.0246139	-0.0538416	-0.0240693	-0.0408812	-0.0357228	0.0205051		PHE50
		ASN 47	0.00277601	-0.13566	-0.219352	0.0561118	0.251195	-0.0304837	-0.130347	-0.333615	-0.013518	-0.0614325	0.168897		ASN72
		GLN 49	0.121376	0.119678	0.161984	0.041396	-0.791702	0.0851831	0.284064	0.144447	0.121301	0.0319697	0.315858		GLN74
		ASN 50	-0.533289	-0.805085	-0.158479	0.064005	-3.37546	-1.35753	-2.36669	-0.193947	-0.378709	-1.01169	1.16023		ASN75
		TRP 51	-1.27153	-1.29316	-1.5173	-0.318416	-1.60309	-1.12369	-2.28272	-1.37311	-1.14508	-1.32534	0.515247		TRP76
		GLY 52	0.000544554	-0.00815842	-0.00621782	-0.00118812	0.035772	-0.00656436	-0.119693	0.00479208	-0.0150594	-0.0128636	0.0425978		GLY77
		SER 53	0.0208911	0.0220396	0.0240792	0.00750495	0.0515545	0.0142574	0.0526535	0.0229406	0.022396	0.0264796	0.0154481		SER78
		HID 74	-4.00633	-4.10913	-4.04396	-0.0767655	-1.95292	-0.591062	-3.18313	-4.20423	-4.19371	-2.92903	1.64472		HID99
		SER 77	0.231251	0.179201	0.280101	0.0619034	0.117232	0.127641	-0.0520891	0.231225	0.180395	0.150762	0.101286		SER102
		HID 78	-3.16568	-3.57117	-3.44085	-0.259381	-4.05159	-3.67836	-3.78358	-3.28562	-3.34606	-3.17581	1.12706		HID103
		ALA 79	-0.0339604	-0.0381287	-0.0531881	0.024198	-0.0636818	-0.0130297	-0.0812543	-0.0270495	-0.0313267	-0.035269	0.0303458		ALA104
		ARG 112	1.20191	1.27659	1.1737	0.504387	0.860288	0.67597	0.617994	1.44089	1.3246	1.00848	0.346882		ARG137
		PRO 113	-0.161753	-0.399575	-0.0697744	-0.16097	0.0846026	-0.0649995	0.136694	-0.22564	-0.167522	-0.114326	0.161251		PRO138
		PRO 114	1.08193	0.423023	0.867197	0.143168	0.760463	0.370755	0.359668	1.19277	1.07418	0.697017	0.382629		PRO139
		TYR 115	-2.31611	-2.20466	-2.18367	-2.98395	-2.64167	-3.428	-2.36196	-2.48039	-2.09958	-2.52222	0.434726		TYR140
		PHE 116	-4.83051	-4.5289	-4.76472	-4.74602	-1.5731	-3.81954	-1.30995	-4.39248	-5.02267	-3.88754	1.42985		PHE141
		SER 117	-0.180365	-0.588465	-0.433445	-0.524924	0.080536	0.000941315	0.0498889	-0.29673	-0.304553	-0.244124	0.24891		SER142
		ASN 135	0.130474	-0.520216	0.16084	-1.39007	0.132544	0.0610808	0.122714	-0.117092	0.114138	-0.145065	0.514723		ASN160
		ALA 136	-0.0044007	-0.0345392	-0.0300143	-0.0595944	0.000363121	0.0226035	-0.0112537	-0.182905	-0.0820868	-0.0424253	0.0615383		ALA161
		ASN 137	-0.0415276	-0.0660264	0.0146791	-0.0341856	0.0878843	0.0613078	0.0422478	-0.0843763	-0.0972011	-0.013022	0.0668736		ASN162
		ILE 138	-0.162209	-0.112705	-0.147181	-0.00951458	0.158149	-0.231322	-0.0123238	-0.193516	-0.191984	-0.10029	0.124109		ILE163
		ASP 139	-0.34189	-0.454792	-0.14874	-1.1815	-1.65572	-1.17823	0.282525	-0.70824	-0.0236956	-0.601142	0.63256		ASP164
		THR 140	0.120416	0.122703	0.120743	0.0795347	0.00376238	0.0652277	0.103653	0.154337	0.068099	0.0931639	0.0444621		THR165
		LEU 141	-0.0757316	-0.211859	-0.105339	-0.138485	-0.897829	-0.551789	-0.995396	-0.166701	-0.10089	-0.360447	0.362448		LEU166
		ASP 142	-0.339802	-0.362248	-0.32903	-0.0955644	-0.275416	-0.089812	-0.229911	-0.408317	-0.190871	-0.257886	0.114821		ASP167
		TYR 143	-1.93508	-2.13234	-1.55982	-4.56046	-2.76544	-2.51163	-2.57272	-2.41244	-1.19226	-2.40469	0.954968		TYR168
		GLU 144	0.232215	0.176616	0.176073	0.19412	0.264838	0.233964	0.458299	0.192154	0.12796	0.228471	0.0950156		GLU169
		HIE 145	0.0208317	0.0222277	0.0239208	0.0369312	0.0298614	0.0349538	0.0324851	0.0257747	0.0307822	0.028641	0.00572322		HIE170
		ASP 146	0.0844982	0.0780291	0.0655786	0.108873	0.051297	0.0609307	0.062027	0.0856801	0.0404646	0.0708198	0.0206552		ASP171
		VAL 167	0.037703	0.0391584	0.0264554	0.0196634	0.0234158	0.0141485	0.027	0.0434356	0.0437228	0.0305226	0.0107971		VAL192
		SER 168	0.123218	0.101099	0.0978911	0.0729109	0.0626535	0.0370495	0.0606832	0.118733	0.113248	0.0874983	0.0302111		SER193
		LEU 169	-0.502831	-0.383745	-0.338531	-0.648587	-0.132383	-0.166139	-0.056372	-0.359305	-0.562435	-0.350037	0.201983		LEU194
		MET 170	-0.000316832	0.00649505	-0.0207228	-0.0121089	0.141495	0.0757426	0.0745248	-0.00590099	0.0940495	0.0392508	0.0580351		MET195
		HIP 171	1.05861	1.46087	1.37913	-0.836563	0.951882	0.550854	1.06851	1.33559	0.188958	0.795316	0.736091		HIP196
		ASP 172	-0.107762	-0.0151881	-0.00546535	0.123715	-0.0203861	0.0499109	-0.00693069	-0.0652079	0.00391089	-0.00482259	0.0653754		ASP197
		VAL 173	0.0253182	-0.100294	-0.0847054	-0.370552	-0.167457	-0.135957	-0.0484349	-0.000705109	-0.141718	-0.113834	0.115929		VAL198
		HIE 174	-0.295727	-0.131941	-0.370122	-0.0234959	-0.197187	-0.00317762	-0.227027	-0.456739	-0.484563	-0.243331	0.174414		HIE199
		ZN 214	47.3371	49.1676	46.4878	11.6139	44.0082	37.8012	41.079	49.1952	50.3377	41.892	12.0779		Zn
		ROH 215	0.059703	0.0955525	0.064551	0.095037	0.0265847	0.103588	0.0720981	-0.0068907	0.0545958	0.0627577	0.0355498	2	ROH
		4YB 216	-0.238773	-2.3599	-0.761773	-1.68221	-2.56351	0.262588	-0.0537333	-0.468176	-0.0457037	-0.879021	1.05752	2	4YB
		SUM 215+216	-0.17907	-2.26435	-0.697222	-1.58717	-2.53693	0.366175	0.0183648	-0.475067	0.00889218	-0.816263	1.05855	2	red. end 4YB
		4YB 217	-5.42292	-5.23886	-5.15249	-6.96494	-5.5343	-7.30656	-4.39423	-6.87381	-5.37296	-5.80678	0.992782	1	4YB
		4Yn 218	-33.8193	-34.2172	-32.4114	-1.91555	-33.4405	-15.3456	-21.6542	-34.9628	-35.2897	-27.0063	11.7	0	4Yn
		0YB 219	-0.809982	-1.55513	0.289685	-0.451239	-5.03883	-2.96399	-2.23165	-1.27916	-1.44985	-1.72113	1.56505	-1	0YB
	total delta		-14.4422	-18.3747	-11.9262	-16.5932	-29.9865	-12.1074	-8.8535	-18.2708	-13.5334	-16.0098	6.10431

## Sheet: DaAA
RMSF [nm]		residue	conf1 1st	conf1 2nd	conf1 3rd	conf5 1st	conf5 2nd	conf5 3rd	conf8 1st	conf8 2nd	conf8 3rd	average	SD	subsite
		ROH	0.3523	0.339	0.3291	0.2988	0.3987	0.3048	0.4067	0.3138	0.3717	0.3461	0.039463	2
		4YB	0.3316	0.2652	0.2636	0.2445	0.3566	0.2672	0.3688	0.2972	0.296	0.298967	0.044218	2
		4YB	0.1186	0.1395	0.105	0.1261	0.143	0.1417	0.1435	0.1348	0.136	0.132022	0.0130901	1
		4YB	0.0508	0.0527	0.0436	0.0547	0.0532	0.0564	0.0512	0.0482	0.0497	0.0511667	0.00378649	0
		0Yn	0.0763	0.0747	0.0792	0.0901	0.074	0.0916	0.076	0.0819	0.079	0.0803111	0.00646847	-1
hydrogen bond occupany	donor	acceptor	conf1 1st	conf1 2nd	conf1 3rd	conf5 1st	conf5 2nd	conf5 3rd	conf8 1st	conf8 2nd	conf8 3rd	average	SD	subsite	corrected res. number
	TYR124-Main-N	4YB4-Side-O2N	0.9253	0.8606	0.9549	0.934	0.8874	0.916	0.9601	0.9141	0.9068	0.917689	0.0294735	0	TYR140		hydrogen bonds per sugar (indicated by subsite)
	4YB4-Side-O3	ASP31-Side-OD2	0.8511	0.5791	0.8954	0.898	0.9022	0.9079	0.9347	0.9095	0.9132	0.865678	0.103455	0	ASP47		subsite:	-3	-2	-1	0	1	2	3	total
	4YB3-Side-O6	ASP148-Side-OD2	0.9607	0.635	0.9253	0.4497	0.0333	0.5697	0.5277	0.3178	0.6673	0.565167	0.270859	1	ASP164		average occupancy			1.68004	1.87273	0.703378	0.175533		4.43169
	0Yn5-Side-O4	ASN59-Side-OD1	0.4337	0.2903	0.2315	0.4409	0.1762	0.1966	0.2754	0.5223	0.1833	0.305578	0.121057	-1	ASN75		SD			1.00473	0.24331	0.532174	0.259233		2.03945
	TRP60-Side-NE1	0Yn5-Side-O3	0.2947	0.3126	0.0693	0.1832	0.2793	0.1552	0.2175	0.5399	0.3285	0.264467	0.125722	-1	TRP76
	ASN59-Side-ND2	0Yn5-Side-O3	0.3071	0.1427	0.1606	0.3567	0.1321	0.1295	0.1427	0.1942	0.0881	0.183744	0.0842628	-1	ASN75		hydrogen bonds per residues and subsite					corrected res. number
	0Yn5-Side-O6	ASN59-Side-OD1	0.1514	0.211	0.2154	0.0977	0.1118	0.1667	0.1299	0.1533	0.2221	0.162144	0.0431528	-1	ASN75		subsite	residue	occupancy	SD
	ASN59-Side-ND2	0Yn5-Side-O4	0.0101	0.1954	0.0602	0.1629	0.1643	0.3794	0.1243	0.1766	0.1599	0.159233	0.0962585	-1	ASN75		-1	TRP60	0.3464	0.179264		TRP76
	4YB2-Side-N2	PHE125-Main-O	0.0632	0	0	0	0.3514	0	0.2617	0.336	0	0.112478	0.147195	2	PHE141			ASN59	0.961089	0.456734		ASN75
	4YB3-Side-O6	ASP148-Side-OD1	0	0.1732	0	0.0247	0.628	0.0545	0	0.0125	0.0001	0.0992222	0.194226	1	ASP164			ASP31	0.0445778	0.0499794		ASP47
	0Yn5-Side-O6	ASN56-Side-OD1	0.3417	0.0621	0.2987	0.0192	0.0046	0.0159	0.0148	0.0516	0.0134	0.0913333	0.124036	-1	ASN72			ASN56	0.119811	0.151698		ASN72
	HIS183-Side-NE2	0Yn5-Side-N2	0.1296	0.0877	0.0516	0.0012	0.0125	0.0118	0.22	0.0179	0.2128	0.0827889	0.0814897	-1	HIS199			HIS183	0.131333	0.12535		HIS199
	ASN59-Side-ND2	0Yn5-Side-O6	0.0098	0.022	0.0366	0.0286	0.0242	0.0876	0.1701	0.1901	0.1219	0.0767667	0.0648849	-1	ASN75			HIS87	0.0454	0.0158771		HIS103
	HIS180-Side-NE2	4YB4-Side-O4	0.0167	0.0288	0.0264	0.0306	0.0199	0.0338	0.0503	0.3549	0.1205	0.0757667	0.103074	0	HIS196			TYR124	0.0172222	0.00904039		TYR140
	TRP60-Side-NE1	0Yn5-Side-O4	0.0473	0.1299	0.0055	0.0276	0.0128	0.0309	0.0156	0.0435	0.0536	0.0407444	0.0351023	-1	TRP76			HIS180	0.0120333	0.0106525		HIS196
	0Yn5-Side-O4	ASN59-Side-ND2	0.0872	0.0412	0.0293	0.0606	0.0236	0.0253	0.0307	0.046	0.0177	0.0401778	0.0207436	-1	ASN75			GLN58	0.00215556	0.00609683		GLN74
	0Yn5-Side-O4	TRP60-Side-NE1	0.0491	0.0379	0.0061	0.0473	0.0564	0.0446	0.0135	0.0507	0.0494	0.0394444	0.0166071	-1	TRP76			TYR152	2.22222e-05	4.1574e-05		TYR168
	HIS183-Side-NE2	0Yn5-Side-O3	0.0294	0.0213	0.0874	0.0001	0.013	0.0037	0.0551	0.0106	0.104	0.0360667	0.035585	-1	HIS199
	ASN56-Side-ND2	0Yn5-Side-O6	0.0012	0.0608	0.0149	0.0856	0.0082	0.0141	0.0151	0.0334	0.0166	0.0277667	0.0262334	-1	ASN72		0	TYR124	0.929011	0.0328655		TYR140
	0Yn5-Side-O6	ASN59-Side-ND2	0.0115	0.0245	0.0267	0.0153	0.0272	0.0429	0.0225	0.0436	0.0312	0.0272667	0.0102694	-1	ASN75			ASP31	0.865678	0.103455		ASP47
	0Yn5-Side-O6	HIS87-Side-ND1	0.0165	0.0246	0.0276	0.0292	0.0374	0.0264	0.0287	0.0123	0.0297	0.0258222	0.00701994	-1	HIS103			HIS180	0.0757889	0.103137		HIS196
	TYR152-Side-OH	4YB3-Side-O6	0.0021	0.0025	0.0051	0.1483	0	0.0479	0.0038	0.0097	0.0002	0.0244	0.0460366	1	TYR168			GLU153	3.33333e-05	7.30009e-05		GLU169
	0Yn5-Side-O6	ASP31-Side-OD2	0.0012	0.0015	0.0024	0.0037	0.0024	0.0205	0.0091	0.1104	0.0577	0.0232111	0.0352776	-1	ASP47			TYR152	0.00188889	0.00297429		TYR168
	0Yn5-Side-O6	ASP31-Side-OD1	0.0059	0.0192	0.0106	0.0307	0.0092	0.0162	0.0452	0.0243	0.0194	0.0200778	0.0114853	-1	ASP47			ASP148	0.000333333	0.000804268		ASP164
	4YB2-Side-O3	TYR152-Side-OH	0	0	0	0.0422	0	0.0964	0	0	0	0.0154	0.0315161	2	TYR168
	ASN144-Side-ND2	4YB2-Side-O2N	0.0008	0.0291	0.0165	0.0001	0.0004	0.0049	0.0005	0.0235	0.062	0.0153111	0.0195235	2	ASN160		1	TYR152	0.0302444	0.0546464		TYR168
	TYR124-Side-OH	0Yn5-Side-O6	0.0017	0.0065	0.0156	0.025	0.011	0.0117	0.017	0.0238	0.0115	0.0137556	0.00711916	-1	TYR140			ASP148	0.666111	0.469956		ASP164
	0Yn5-Side-O6	HIS87-Side-NE2	0.0045	0.0098	0.0066	0.0185	0.0091	0.0127	0.0283	0.0152	0.0149	0.0132889	0.00675598	-1	HIS103			TYR124	0.006	0.00574686		TYR140
	TYR124-Main-N	4YB4-Side-N2	0.0072	0.0121	0.0144	0.012	0.0144	0.0122	0.0065	0.0064	0.0107	0.0106556	0.00301187	0	TYR140			PHE125	0.000177778	0.000243939		PHE141
	0Yn5-Side-N2	HIS180-Side-NE2	0.0032	0.004	0.0054	0.02	0.0083	0.0153	0.0132	0.0089	0.0054	0.0093	0.00540144	-1	HIS196			SER126	0.000844444	0.00158051		SER142
	4YB2-Side-O6	ASP148-Side-OD2	0	0	0	0	0	0	0	0.0648	0	0.0072	0.0203647	2	ASP164
	0Yn5-Side-O3	HIS183-Side-NE2	0.0109	0.0101	0.0081	0	0.0017	0.0025	0.0134	0.0044	0.0099	0.00677778	0.00446039	-1	HIS199		2	TYR124	0.00434444	0.00469808		TYR140
	HIS87-Side-ND1	0Yn5-Side-O6	0.0083	0.0032	0.0066	0.0106	0.006	0.0063	0.0059	0.0057	0.0039	0.00627778	0.00206977	-1	HIS103			PHE125	0.122122	0.157665		PHE141
	0Yn5-Side-O3	ASN59-Side-OD1	0.0478	0.0006	0.0018	0	0	0.0004	0.0004	0.0005	0.0001	0.00573333	0.0148817	-1	ASN75			ASN165	6.66667e-05	9.42809e-05		ASN181
	0Yn5-Side-N2	HIS183-Side-NE2	0.009	0.0047	0.0071	0.0001	0.001	0.0019	0.008	0.0078	0.0105	0.00556667	0.00356402	-1	HIS199			ASN144	0.0158	0.020486		ASN160
	4YB2-Side-O6	PHE125-Main-O	0.0008	0.0171	0.0031	0.0005	0.0038	0.004	0.0005	0.0003	0.0143	0.00493333	0.00595483	2	PHE141			ASP148	0.012	0.03036		ASP164
	ROH1-Side-O1	PHE125-Main-O	0.0009	0.0151	0.0049	0.0001	0.0057	0	0.0025	0.0074	0.0055	0.00467778	0.00446786	2	PHE141			SER126	0.00435556	0.0114185		SER142
	4YB3-Side-O6	TYR124-Main-O	0	0.0104	0.001	0.0063	0.0066	0.0067	0.0017	0.0017	0.0019	0.00403333	0.003338	1	TYR140			THR127	0.00114444	0.00225777		THR143
	4YB2-Side-O6	TYR124-Main-O	0.0036	0.0065	0.0051	0.0002	0.002	0.0021	0.0025	0.0004	0.0088	0.00346667	0.00269485	2	TYR140			ASN146	0.000144444	0.000387271		ASN162
	0Yn5-Side-O6	TYR124-Side-OH	0.0009	0.0015	0.002	0.0044	0.0038	0.0019	0.0069	0.0057	0.0041	0.00346667	0.00192123	-1	TYR140			TYR152	0.0155444	0.0318342		TYR168
	4YB2-Side-N2	SER126-Side-OG	0	0	0	0	0.0286	0	0.0002	0.0007	0	0.00327778	0.00895542	2	SER142			GLU153	1.11111e-05	3.1427e-05		GLU169
	TYR152-Side-OH	4YB3-Side-O3	0.0018	0.0161	0.0003	0.0016	0.0001	0.0006	0.0015	0.0029	0.0001	0.00277778	0.0047923	1	TYR168
	4YB2-Side-O6	ASP148-Side-OD1	0	0	0	0	0	0	0	0.0201	0	0.00223333	0.00631682	2	ASP164
	0Yn5-Side-O6	GLN58-Side-OE1	0.0189	0	0	0	0	0	0	0	0	0.0021	0.0059397	-1	GLN74
	ASP148-Main-N	4YB2-Side-O2N	0.0014	0.001	0.0023	0.0006	0.0004	0.0048	0.0001	0	0.0046	0.00168889	0.00174193	2	ASP164
	4YB3-Side-O3	ASP148-Side-OD2	0	0.0151	0	0	0	0	0	0	0	0.00167778	0.00474547	1	ASP164
	HIS180-Side-NE2	0Yn5-Side-N2	0	0.0006	0	0.0009	0.0001	0.0067	0	0.0024	0.0038	0.00161111	0.0021835	-1	HIS196
	4YB3-Side-O6	TYR152-Side-OH	0.0003	0.0017	0.0008	0.0063	0.0004	0.0043	0.0002	0.0001	0.0001	0.00157778	0.00209803	1	TYR168
	4YB3-Side-N2	TYR124-Main-O	0.0005	0.0033	0.0019	0.0002	0.0038	0.001	0.0006	0.0011	0.0014	0.00153333	0.00118322	1	TYR140
	0Yn5-Side-O3	ASP31-Side-OD2	0	0	0.0099	0.0012	0	0	0	0	0	0.00123333	0.00308689	-1	ASP47
	TRP60-Side-NE1	0Yn5-Side-O6	0.0002	0.0012	0.0027	0.0007	0.0003	0.0009	0	0.0038	0.0004	0.00113333	0.00121106	-1	TRP76
	4YB3-Side-O3	TYR152-Side-OH	0.0002	0.0003	0	0.0012	0.0002	0.001	0.0026	0.0034	0.0003	0.00102222	0.00113605	1	TYR168
	HIS180-Side-NE2	0Yn5-Side-O3	0	0	0	0	0	0.0089	0	0	0	0.000988889	0.002797	-1	HIS196
	TYR152-Side-OH	4YB4-Side-O6	0.0007	0	0.0015	0	0.0033	0.0023	0.0002	0	0.0004	0.000933333	0.00111952	0	TYR168
	4YB4-Side-O6	TYR152-Side-OH	0.0016	0.0001	0.0002	0	0.0058	0.0003	0	0	0.0003	0.000922222	0.0017881	0	TYR168
	4YB3-Side-N2	SER126-Side-OG	0	0	0.0039	0	0.0037	0	0	0	0	0.000844444	0.00158051	1	SER142
	0Yn5-Side-O6	ASN56-Side-ND2	0	0.0003	0.0047	0.0003	0	0.0004	0	0.0007	0	0.000711111	0.00142863	-1	ASN72
	TYR124-Side-OH	4YB4-Side-O6	0.0012	0.0007	0.0005	0.0004	0.0004	0.0004	0.0008	0.0014	0.0002	0.000666667	0.000380058	0	TYR140
	4YB2-Side-O3	ASP148-Side-OD2	0	0.0036	0.0002	0	0	0.0011	0	0	0.0003	0.000577778	0.0011203	2	ASP164
	0Yn5-Side-O3	TRP60-Side-NE1	0.0003	0.0006	0.0003	0.0002	0	0.0001	0.0012	0.001	0.0013	0.000555556	0.000464545	-1	TRP76
	TYR124-Side-OH	4YB2-Side-O6	0	0.0042	0	0	0	0	0	0	0	0.000466667	0.00131993	2	TYR140
	4YB3-Side-N2	TYR124-Side-OH	0	0.0038	0	0	0	0	0	0	0	0.000422222	0.00119422	1	TYR140
	TYR152-Side-OH	4YB3-Side-O2N	0.0007	0	0.0001	0.0008	0	0.0005	0.0004	0.001	0	0.000388889	0.000363454	1	TYR168
	ASN144-Side-ND2	ROH1-Side-O1	0.0006	0	0	0	0.0021	0	0.0002	0.0002	0	0.000344444	0.000648265	2	ASN160
	4YB2-Side-O6	SER126-Side-OG	0.0002	0.0005	0.0018	0.0001	0	0	0	0	0.0005	0.000344444	0.000549972	2	SER142
	4YB4-Side-N2	ASP148-Side-OD2	0.0025	0	0.0002	0	0	0	0.0001	0	0.0001	0.000322222	0.000772841	0	ASP164
	4YB2-Side-O3	TYR124-Main-O	0.0015	0.0003	0	0.0002	0.0001	0.0002	0.0002	0	0.0003	0.000311111	0.000433191	2	TYR140
	THR127-Side-OG1	ROH1-Side-O1	0	0.0019	0	0	0.0004	0	0	0.0001	0.0002	0.000288889	0.000583941	2	THR143
	4YB2-Side-O3	SER126-Side-OG	0	0	0	0	0.0026	0	0	0	0	0.000288889	0.000817101	2	SER142
	ROH1-Side-O1	THR127-Side-OG1	0	0.0014	0	0	0	0	0	0.0006	0.0004	0.000266667	0.000452155	2	THR143
	SER126-Side-OG	4YB2-Side-O3	0	0	0	0	0.002	0	0	0	0	0.000222222	0.000628539	2	SER142
	0Yn5-Side-O3	ASN59-Side-ND2	0.0017	0	0	0	0	0	0	0	0	0.000188889	0.000534258	-1	ASN75
	4YB2-Side-O3	ASP148-Side-OD1	0	0.0017	0	0	0	0	0	0	0	0.000188889	0.000534258	2	ASP164
	0Yn5-Side-O4	ASN59-Main-O	0	0	0	0	0	0	0	0.0016	0.0001	0.000188889	0.000499877	-1	ASN75
	4YB3-Side-O6	PHE125-Main-N	0	0	0.0005	0.0007	0	0	0.0002	0.0002	0	0.000177778	0.000243939	1	PHE141
	THR127-Main-N	4YB2-Side-O6	0	0.001	0	0	0	0	0	0	0.0004	0.000155556	0.00032356	2	THR143
	TYR152-Side-OH	4YB2-Side-O3	0	0	0	0.0009	0	0.0003	0	0	0	0.000133333	0.000286744	2	TYR168
	THR127-Main-N	ROH1-Side-O1	0	0.0007	0	0	0	0	0.0001	0.0003	0	0.000122222	0.000224983	2	THR143
	SER126-Side-OG	4YB2-Side-O6	0	0	0.0008	0.0002	0	0	0	0	0.0001	0.000122222	0.000248452	2	SER142
	4YB2-Side-O6	THR127-Side-OG1	0	0.0006	0	0	0	0	0	0	0.0004	0.000111111	0.000213148	2	THR143
	THR127-Side-OG1	4YB2-Side-O6	0	0.0007	0	0	0	0	0	0	0.0001	8.88889e-05	0.000218299	2	THR143
	4YB2-Side-N2	ASN146-Main-O	0	0	0	0.0008	0	0	0	0	0	8.88889e-05	0.000251416	2	ASN162
	0Yn5-Side-N2	HIS180-Side-ND1	0	0	0	0.0003	0	0.0004	0.0001	0	0	8.88889e-05	0.000144871	-1	HIS196
	4YB2-Side-N2	THR127-Side-OG1	0	0	0	0	0.0003	0	0	0.0004	0	7.77778e-05	0.000147406	2	THR143
	4YB2-Side-N2	TYR124-Main-O	0	0	0	0	0	0	0.0001	0.0006	0	7.77778e-05	0.000187248	2	TYR140
	ASN165-Side-ND2	4YB2-Side-O2N	0.0003	0	0.0001	0	0	0.0001	0.0001	0	0	6.66667e-05	9.42809e-05	2	ASN181
	0Yn5-Side-N2	HIS183-Side-ND1	0.0001	0.0003	0	0	0	0	0.0001	0.0001	0	6.66667e-05	9.42809e-05	-1	HIS199
	0Yn5-Side-O3	HIS183-Side-ND1	0	0.0005	0	0	0	0	0.0001	0	0	6.66667e-05	0.000156347	-1	HIS199
	4YB2-Side-N2	ASP148-Side-OD2	0	0.0005	0	0	0	0.0001	0	0	0	6.66667e-05	0.000156347	2	ASP164
	ASN144-Side-ND2	4YB2-Side-O6	0	0	0	0.0002	0.0002	0.0002	0	0	0	6.66667e-05	9.42809e-05	2	ASN160
	ROH1-Side-O1	ASN144-Side-OD1	0	0	0	0	0.0006	0	0	0	0	6.66667e-05	0.000188562	2	ASN160
	0Yn5-Side-O4	ASN59-Main-N	0.0005	0	0	0	0	0	0	0	0	5.55556e-05	0.000157135	-1	ASN75
	4YB2-Side-O6	SER126-Main-N	0	0.0002	0	0	0	0	0	0	0.0002	4.44444e-05	8.31479e-05	2	SER142
	4YB3-Side-O3	ASP148-Side-OD1	0	0.0004	0	0	0	0	0	0	0	4.44444e-05	0.000125708	1	ASP164
	HIS180-Side-NE2	0Yn5-Side-O5	0	0	0	0	0	0	0	0.0004	0	4.44444e-05	0.000125708	-1	HIS196
	4YB2-Side-O3	PHE125-Main-O	0.0001	0	0	0	0.0001	0	0.0001	0	0	3.33333e-05	4.71405e-05	2	PHE141
	TYR152-Side-OH	4YB4-Side-O5	0.0002	0	0	0.0001	0	0	0	0	0	3.33333e-05	6.66667e-05	0	TYR168
	0Yn5-Side-O6	TRP60-Side-NE1	0	0.0003	0	0	0	0	0	0	0	3.33333e-05	9.42809e-05	-1	TRP76
	4YB3-Side-N2	TYR152-Side-OH	0	0.0003	0	0	0	0	0	0	0	3.33333e-05	9.42809e-05	1	TYR168
	TYR152-Side-OH	4YB3-Side-O5	0	0	0	0.0003	0	0	0	0	0	3.33333e-05	9.42809e-05	1	TYR168
	0Yn5-Side-N2	ASP31-Side-OD2	0	0	0	0	0.0002	0.0001	0	0	0	3.33333e-05	6.66667e-05	-1	ASP47
	4YB2-Side-O6	ASN146-Main-O	0	0	0	0	0	0	0	0.0003	0	3.33333e-05	9.42809e-05	2	ASN162
	4YB4-Side-O6	GLU153-Side-OE1	0.0001	0.0001	0	0	0	0	0	0	0	2.22222e-05	4.1574e-05	0	GLU169
	GLN58-Side-NE2	0Yn5-Side-O4	0.0002	0	0	0	0	0	0	0	0	2.22222e-05	6.28539e-05	-1	GLN74
	0Yn5-Side-O4	GLN58-Side-OE1	0.0002	0	0	0	0	0	0	0	0	2.22222e-05	6.28539e-05	-1	GLN74
	THR127-Side-OG1	4YB2-Side-O5	0	0.0002	0	0	0	0	0	0	0	2.22222e-05	6.28539e-05	2	THR143
	4YB2-Side-O6	TYR124-Side-OH	0	0.0002	0	0	0	0	0	0	0	2.22222e-05	6.28539e-05	2	TYR140
	0Yn5-Side-O6	ASP31-Main-O	0	0	0.0002	0	0	0	0	0	0	2.22222e-05	6.28539e-05	-1	ASP47
	0Yn5-Side-N2	TYR152-Main-O	0	0	0.0001	0	0	0.0001	0	0	0	2.22222e-05	4.1574e-05	-1	TYR168
	SER126-Main-N	4YB2-Side-O6	0	0	0	0	0	0.0001	0	0	0.0001	2.22222e-05	4.1574e-05	2	SER142
	ASN146-Side-ND2	4YB2-Side-O2N	0	0	0	0	0	0	0	0.0001	0.0001	2.22222e-05	4.1574e-05	2	ASN162
	HIS180-Side-NE2	4YB4-Side-O3	0	0	0	0	0	0	0	0.0002	0	2.22222e-05	6.28539e-05	0	HIS196
	TYR124-Side-OH	4YB3-Side-O3	0.0001	0	0	0	0	0	0	0	0	1.11111e-05	3.1427e-05	1	TYR140
	0Yn5-Side-O6	HIS87-Main-O	0.0001	0	0	0	0	0	0	0	0	1.11111e-05	3.1427e-05	-1	HIS103
	GLN58-Side-NE2	0Yn5-Side-O6	0.0001	0	0	0	0	0	0	0	0	1.11111e-05	3.1427e-05	-1	GLN74
	4YB4-Side-O6	GLU153-Side-OE2	0	0.0001	0	0	0	0	0	0	0	1.11111e-05	3.1427e-05	0	GLU169
	ASP148-Main-N	ROH1-Side-O1	0	0.0001	0	0	0	0	0	0	0	1.11111e-05	3.1427e-05	2	ASP164
	TYR152-Side-OH	4YB3-Side-N2	0	0.0001	0	0	0	0	0	0	0	1.11111e-05	3.1427e-05	1	TYR168
	4YB2-Side-N2	ASP148-Side-OD1	0	0.0001	0	0	0	0	0	0	0	1.11111e-05	3.1427e-05	2	ASP164
	ROH1-Side-O1	ASN144-Side-ND2	0	0	0.0001	0	0	0	0	0	0	1.11111e-05	3.1427e-05	2	ASN160
	4YB2-Side-N2	GLU153-Side-OE2	0	0	0	0.0001	0	0	0	0	0	1.11111e-05	3.1427e-05	2	GLU169
	4YB4-Side-N2	ASP148-Side-OD1	0	0	0	0	0.0001	0	0	0	0	1.11111e-05	3.1427e-05	0	ASP164
	TYR152-Side-OH	4YB2-Side-O4	0	0	0	0	0	0.0001	0	0	0	1.11111e-05	3.1427e-05	2	TYR168
	ROH1-Side-O1	SER126-Main-N	0	0	0	0	0	0	0.0001	0	0	1.11111e-05	3.1427e-05	2	SER142
	0Yn5-Side-O6	ASN59-Main-O	0	0	0	0	0	0	0.0001	0	0	1.11111e-05	3.1427e-05	-1	ASN75
	TRP60-Main-N	0Yn5-Side-O4	0	0	0	0	0	0	0.0001	0	0	1.11111e-05	3.1427e-05	-1	TRP76
	TRP60-Side-NE1	0Yn5-Side-N2	0	0	0	0	0	0	0	0.0001	0	1.11111e-05	3.1427e-05	-1	TRP76
	4YB2-Side-O6	ASP148-Main-N	0	0	0	0	0	0	0	0.0001	0	1.11111e-05	3.1427e-05	2	ASP164
	ASP148-Main-N	4YB2-Side-O6	0	0	0	0	0	0	0	0.0001	0	1.11111e-05	3.1427e-05	2	ASP164
	THR127-Main-N	4YB2-Side-O2N	0	0	0	0	0	0	0	0	0.0001	1.11111e-05	3.1427e-05	2	THR143
	SER126-Side-OG	ROH1-Side-O1	0	0	0	0	0	0	0	0	0.0001	1.11111e-05	3.1427e-05	2	SER142
	SER126-Side-OG	4YB2-Side-O2N	0	0	0	0	0	0	0	0	0.0001	1.11111e-05	3.1427e-05	2	SER142
binding free energy [kcal/mol)	total delta	residue	conf1 1st	conf1 2nd	conf1 3rd	conf5 1st	conf5 2nd	conf5 3rd	conf8 1st	conf8 2nd	conf8 3rd	average	SD	subsite	corrected res. number
		THR 8	0.0242578	-0.00573217	0.0171851	0.0241646	0.0161378	0.0175766	0.0184219	0.0213474	-0.0102862	0.0136748	0.0126877		THR33
		ASP 21	-1.62665	-1.5192	-1.59172	-1.42077	-1.44762	-1.31756	-1.57861	-1.58351	-1.54578	-1.5146	0.100283		ASP46
		ASP 22	-13.2517	-12.848	-13.5315	-13.9054	-14.0915	-13.6202	-14.1171	-13.8323	-13.624	-13.6468	0.407579		ASP47
		PHE 25	-0.074099	-0.0558812	-0.0530099	-0.0701744	-0.0451287	-0.0668388	-0.058303	-0.0559307	-0.0610693	-0.0600483	0.00905961		PHE50
		ASN 47	-0.602296	-0.468268	-0.644102	-0.189691	-0.349624	-0.151366	-0.207517	-0.0458104	-0.242748	-0.32238	0.208195		ASN72
		GLN 49	-0.108987	0.168538	0.141228	0.165201	0.15733	0.151391	0.166602	0.140363	0.155083	0.126305	0.0888277		GLN74
		ASN 50	-1.41526	-0.582447	-1.07248	-0.871023	-0.261892	-0.763231	-0.818568	-1.25978	-0.595186	-0.848874	0.358515		ASN75
		TRP 51	-0.74431	-1.16703	-0.951511	-0.887288	-1.13138	-0.93786	-0.710474	-1.27713	-0.829372	-0.959595	0.195097		TRP76
		GLY 52	0.0168713	-0.0165545	-0.00319802	-0.018495	-0.00751485	-0.0152277	-0.0149901	-0.0169307	-0.0114059	-0.00971617	0.0111308		GLY77
		SER 53	0.0326238	0.0356832	0.0323663	0.033396	0.0304554	0.0301089	0.0315545	0.0303861	0.0297921	0.0318185	0.00191642		SER78
		HID 74	-3.28314	-3.36834	-3.34776	-3.42259	-3.47868	-3.36738	-3.43302	-3.33078	-3.4088	-3.38228	0.0594596		HID99
		SER 77	0.231617	0.206809	0.227336	0.203471	0.192154	0.193089	0.195616	0.202873	0.203132	0.206233	0.0141522		SER102
		HID 78	-3.5814	-3.91124	-4.03678	-3.98108	-3.95656	-3.99655	-4.23188	-3.93353	-4.00014	-3.9588	0.169418		HID103
		ALA 79	-0.032495	-0.0385545	-0.0505347	-0.0459505	-0.0522772	-0.0363762	-0.0364455	-0.0579109	-0.0362772	-0.0429802	0.00891643		ALA104
		ARG 112	1.25848	1.3967	1.27995	1.28173	1.24391	1.31371	1.42608	1.47415	1.36322	1.33755	0.0811463		ARG137
		PRO 113	-0.808285	-0.737777	-0.808992	-0.808957	-0.642898	-0.797643	-0.918553	-0.957455	-0.819458	-0.811113	0.0914482		PRO138
		PRO 114	0.269956	0.401652	0.327218	0.308976	0.309152	0.249713	0.242842	0.239564	0.261812	0.290098	0.0526369		PRO139
		TYR 115	-3.28177	-3.119	-3.46974	-3.14899	-3.56961	-3.24737	-3.21791	-3.45079	-3.46655	-3.33019	0.161702		TYR140
		PHE 116	-2.99119	-3.71915	-3.13256	-2.98202	-3.8903	-3.22374	-3.79434	-4.64707	-3.61889	-3.55547	0.539411		PHE141
		SER 117	0.0806834	-0.1601	0.0369908	0.130604	-0.31864	0.101885	-0.00844188	-0.0779332	-0.060084	-0.0305596	0.143104		SER142
		ASN 135	0.159556	0.150297	0.106593	0.16066	0.174577	0.122992	0.165052	0.20036	0.0468946	0.142998	0.0452422		ASN160
		ALA 136	0.00713111	-0.064978	0.0125077	-0.0100368	-0.557147	-0.0212096	-0.0176646	-0.0397175	-0.0178792	-0.0787771	0.180883		ALA161
		ASN 137	0.0721349	0.0417745	0.0402977	0.0137809	0.0366172	0.0153674	0.0280648	0.0325432	0.0123304	0.0325457	0.0187253		ASN162
		ILE 138	-0.064081	-0.188241	0.011017	-0.00138341	0.0448514	-0.0437903	0.022015	0.0760745	-0.0516191	-0.0216841	0.0777001		ILE163
		ASP 139	-1.30618	-1.39995	-0.818685	-0.427806	-0.47768	-0.592958	-0.347009	-0.112171	-0.52713	-0.66773	0.432594		ASP164
		THR 140	0.18604	0.129149	0.131762	0.169782	0.179455	0.0861675	0.16996	0.18602	0.157366	0.155078	0.0333875		THR165
		LEU 141	-1.16098	-0.265727	-0.978375	-0.511271	-0.440628	-0.488352	-0.37333	-0.150483	-0.507716	-0.541874	0.325364		LEU166
		ASP 142	-0.570861	-0.468317	-0.44496	-0.337302	-0.445089	-0.253241	-0.468277	-0.586911	-0.502347	-0.453034	0.104966		ASP167
		TYR 143	-3.79567	-3.34056	-3.32031	-4.51587	-2.97469	-4.57736	-3.18728	-3.11358	-3.01601	-3.53793	0.620705		TYR168
		GLU 144	0.176693	0.209875	0.152003	0.429289	0.149686	0.360637	0.181578	0.219325	0.162958	0.226894	0.0996426		GLU169
		HIE 145	0.0280198	0.0298812	0.0363267	0.0470198	0.0259604	0.0433168	0.0315844	0.0237921	0.0245446	0.0322718	0.00830403		HIE170
		ASP 146	0.0450198	0.0770891	0.0356634	0.143044	0.0330693	0.0787656	0.0523267	0.0716139	0.0449703	0.064618	0.034114		ASP171
		VAL 167	0.0607822	0.0740891	0.0656535	0.0696139	0.0883663	0.0552772	0.0759307	0.089297	0.0852673	0.0738086	0.0121702		VAL192
		SER 168	0.0765941	0.0344059	0.079901	0.0987327	0.090495	0.133574	0.095	0.102446	0.0878614	0.0887789	0.0262647		SER193
		LEU 169	-0.260399	-0.529431	-0.362326	-0.266017	-0.330998	-0.304307	-0.421157	-0.629674	-0.511891	-0.4018	0.130009		LEU194
		MET 170	0.0633465	-0.00418812	0.0251485	0.0800495	0.0382376	0.0519406	0.0797525	0.0377822	0.0420396	0.0460121	0.0267673		MET195
		HIP 171	1.55009	1.29506	1.47464	1.3674	1.33052	1.40101	1.50817	2.18987	1.66194	1.53097	0.272681		HIP196
		ASP 172	-0.085604	-0.0775644	-0.123782	-0.00408911	-0.047505	-0.0221188	-0.200861	-0.0422475	-0.143406	-0.0830198	0.0633382		ASP197
		VAL 173	-0.257163	-0.271025	-0.245478	-0.177073	-0.254383	-0.289631	-0.324102	-0.339272	-0.361445	-0.279952	0.0561563		VAL198
		HIE 174	-0.566135	-0.509578	-0.534525	-0.0686155	-0.176962	-0.208873	-0.763431	-0.335442	-0.673025	-0.426288	0.239366		HIE199
		ZN 214	46.2958	45.4453	45.8478	46.9709	46.0318	46.1886	47.013	46.1093	46.7256	46.292	0.523783		Zn
		ROH 215	0.0906064	0.0722415	0.0932283	0.072158	0.17412	0.0648423	0.0971319	0.173936	0.0789261	0.10191	0.0422723	2	ROH
		4YB 216	0.391664	0.526491	0.588441	0.672638	-0.823332	0.545839	-0.0428634	-0.966409	0.447491	0.148884	0.626663	2	4YB
		SUM 215+216	0.482271	0.598733	0.68167	0.744796	-0.649212	0.610681	0.0542685	-0.792474	0.526417	0.250794	0.585968	2	red. end 4YB
		4YB 217	-7.37769	-6.69216	-7.43507	-6.37494	-6.35468	-7.33513	-5.61168	-5.83252	-6.35061	-6.59605	0.669863	1	4YB
		4YB 218	-38.6797	-38.5347	-38.3465	-37.8936	-37.2387	-36.9688	-36.8145	-37.3976	-37.696	-37.73	0.682563	0	4YB
		0Yn 219	-1.86093	-1.33582	-1.70789	-0.583938	-0.758391	-0.535515	-1.31422	-1.50295	-1.019	-1.17985	0.482604	-1	0Yn
	total delta		-33.8964	-32.2066	-33.6154	-27.5543	-30.9868	-29.1537	-28.6111	-31.0093	-29.3089	-30.7047	2.22905

## Sheet: AAaA 
RMSF [nm]		residue	conf2 1st	conf2 2nd	conf2 3rd	conf3 1st	conf3 2nd	conf3 3rd	conf14 1st	conf14 2nd	conf14 3rd	average	SD	subsite
		ROH	0.1506	0.1283	0.1521	0.1279	0.1075	0.1452	0.1321	0.1417	0.1414	0.136311	0.0140096	1
		4YB	0.1326	0.1149	0.135	0.1248	0.0854	0.1313	0.1093	0.1324	0.1405	0.122911	0.0172115	1
		4YB	0.0611	0.0506	0.0585	0.0493	0.0511	0.0508	0.0575	0.0686	0.0656	0.0570111	0.0070828	0
		4YB	0.1041	0.0854	0.1243	0.0736	0.0721	0.0884	0.1232	0.1122	0.0742	0.0952778	0.0211613	-1
		0YB	0.2349	0.0967	0.103	0.0982	0.0829	0.2338	0.1308	0.2796	0.0964	0.1507	0.0762392	-2
hydrogen bond occupany	donor	acceptor	conf2 1st	conf2 2nd	conf2 3rd	conf3 1st	conf3 2nd	conf3 3rd	conf14 1st	conf14 2nd	conf14 3rd	average	SD	subsite	corrected res. number
	TYR124-Main-N	4YB3-Side-O2N	0.956	0.9593	0.9508	0.9663	0.903	0.9491	0.952	0.9463	0.9542	0.948556	0.0170463	0	TYR140		hydrogen bonds per sugar (indicated by subsite)
	4YB3-Side-O3	ASP31-Side-OD2	0.9084	0.9156	0.8321	0.9249	0.8233	0.9275	0.7403	0.9195	0.9198	0.879044	0.0619208	0	ASP47		subsite:	-3	-2	-1	0	1	2	3	total
	0YB5-Side-N2	ASN59-Side-OD1	0.4367	0.9152	0.8688	0.8742	0.9417	0.1187	0.7172	0.2398	0.9275	0.671089	0.303154	-2	ASN75		average occupancy		1.04416	1.97698	2.00939	0.643856			5.67438
	ASN59-Side-ND2	4YB4-Side-O6	0.3521	0.8184	0.8001	0.7462	0.8517	0.148	0.4629	0.1726	0.8271	0.575456	0.276052	-1	ASN75		SD		0.734301	1.74519	0.251743	0.495558			3.22679
	4YB2-Side-O6	ASP148-Side-OD2	0.6986	0.2676	0.4724	0.329	0.9711	0.6357	0.3191	0.6825	0.1318	0.500867	0.250644	1	ASP164
	4YB4-Side-O6	ASP31-Side-OD2	0.0549	0.5686	0.2819	0.2361	0.4857	0.0269	0.1264	0.0323	0.7157	0.280944	0.239684	-1	ASP47		hydrogen bonds per residues and subsite					corrected res. number
	HIS183-Side-NE2	4YB4-Side-O2N	0.5148	0.1782	0.0278	0.5631	0.1298	0.3931	0.0122	0.1943	0.1562	0.241056	0.190127	-1	HIS199		subsite	residue	occupancy	SD
	4YB4-Side-O6	ASN59-Side-OD1	0.4234	0.1455	0.0987	0.2222	0.1376	0.0753	0.2815	0.4028	0.1275	0.212722	0.122314	-1	ASN75		-2	ASN59	0.987311	0.593391		ASN75
	HIS180-Side-NE2	4YB3-Side-O4	0.1023	0.1676	0.1818	0.069	0.1081	0.4879	0.0046	0.4421	0.0028	0.174022	0.166342	0	HIS196			GLN58	0.00303333	0.00410352		GLN74
	4YB4-Side-O3	ASP31-Side-OD2	0.2815	0	0	0	0	0.4968	0	0.649	0	0.158589	0.240578	-1	ASP47			TRP60	0.0357222	0.0997251		TRP76
	0YB5-Side-O4	ASN59-Main-O	0.3071	0.0917	0.0773	0.3089	0.0639	0.0056	0.1602	0.0185	0.153	0.1318	0.106094	-2	ASN75			SER86	4.44444e-05	0.000125708		SER102
	0YB5-Side-O3	ASN59-Main-O	0.038	0.1866	0.1943	0.1111	0.2337	0.0112	0.1598	0.0563	0.1888	0.131089	0.0751243	-2	ASN75			HIS87	3.33333e-05	9.42809e-05		HIS103
	ASN59-Side-ND2	4YB4-Side-O3	0.0003	0.0019	0.0136	0.0001	0	0.3546	0.0337	0.6804	0.0004	0.120556	0.225883	-1	ASN75			HIS183	0.0139667	0.0256996		HIS199
	4YB2-Side-O6	ASP148-Side-OD1	0.0006	0.0046	0.2108	0.0012	0	0.0019	0.6272	0.0325	0	0.0976444	0.198071	1	ASP164			TYR124	0.00202222	0.00547567		TYR140
	TRP60-Side-NE1	4YB4-Side-O6	0.0456	0.1886	0.087	0.0253	0.2763	0.02	0.0414	0.0222	0.037	0.0826	0.0848339	-1	TRP76			ASP155	0.00201111	0.00565466		ASP171
	TRP60-Side-NE1	4YB4-Side-O3	0.0444	0.0935	0.1102	0.0751	0.0344	0.1727	0.0347	0.1252	0.0081	0.0775889	0.0497446	-1	TRP76			GLY61	1.11111e-05	3.1427e-05		GLY77
	4YB4-Side-O6	ASN56-Side-OD1	0.1719	0.0095	0.0031	0.0529	0.011	0.316	0.0155	0.0807	0.0065	0.0741222	0.0998738	-1	ASN72
	TRP60-Side-NE1	0YB5-Side-O5	0.0002	0.0001	0.0001	0	0	0.0001	0.0001	0.3045	0.0001	0.0339111	0.0956676	-2	TRP76		-1	ASN59	0.934722	0.654789		ASN75
	TRP60-Side-NE1	4YB4-Side-O2N	0	0.0634	0.1008	0.0253	0.013	0.0001	0.0991	0.0001	0.0005	0.0335889	0.0403546	-1	TRP76			HIS183	0.241067	0.190158		HIS199
	TYR152-Side-OH	4YB2-Side-O6	0.0165	0.0734	0.0237	0.0775	0.0032	0.0039	0.0079	0.0152	0.0308	0.0280111	0.0267368	1	TYR168			ASP31	0.458467	0.50025		ASP47
	0YB5-Side-O6	ASN59-Side-OD1	0	0	0	0	0	0.0129	0.0005	0.2211	0	0.0260556	0.0690747	-2	ASN75			ASN56	0.0899444	0.1225		ASN72
	TRP60-Side-NE1	4YB4-Side-O4	0.0002	0	0	0	0	0	0	0.1983	0	0.0220556	0.0623119	-1	TRP76			HIS87	0.0222444	0.0202709		HIS103
	4YB4-Side-O6	ASP31-Side-OD1	0.0374	0.0161	0.0085	0.0677	0.0108	0.0036	0.0066	0.0018	0.0178	0.0189222	0.0199563	-1	ASP47			TRP60	0.215956	0.237438		TRP76
	ASN56-Side-ND2	4YB4-Side-O6	0.0022	0	0	0.0001	0.0234	0.0047	0.0579	0	0.0534	0.0157444	0.0224783	-1	ASN72			GLN58	0.000144444	0.000374496		GLN74
	4YB4-Side-O6	ASN59-Side-ND2	0.0074	0.0111	0.006	0.0237	0.0128	0.0107	0.0461	0.0084	0.0152	0.0157111	0.0118286	-1	ASN75			HIS180	0.00826667	0.00938722		HIS196
	HIS183-Side-NE2	0YB5-Side-O6	0.0579	0	0	0	0	0.0634	0	0.0021	0	0.0137111	0.0251317	-2	HIS199			TYR124	0.00616667	0.0100248		TYR140
	0YB5-Side-N2	ASN59-Main-O	0.0029	0.0199	0.0144	0.014	0.0098	0.0093	0.0191	0.012	0.0115	0.0125444	0.00488879	-2	ASN75
	4YB4-Side-O6	HIS87-Side-NE2	0.0083	0.0122	0.0124	0.029	0.0078	0.0034	0.0036	0.0022	0.007	0.00954444	0.00768709	-1	HIS103		0	TYR124	0.954	0.0201359		TYR140
	4YB4-Side-O6	HIS87-Side-ND1	0.0016	0.012	0.0282	0.0139	0.0051	0.0041	0.011	0.004	0.0014	0.00903333	0.00804418	-1	HIS103			ASP31	0.879044	0.0619208		ASP47
	HIS180-Side-NE2	4YB4-Side-O2N	0.0007	0.0042	0.0113	0.0044	0.0277	0.0027	0	0.0032	0.0141	0.00758889	0.00836985	-1	HIS196			TYR152	0.00162222	0.00232367		TYR168
	0YB5-Side-N2	ASN59-Side-ND2	0.0614	0.0003	0.0001	0.0008	0.0002	0	0.0004	0.0002	0.0014	0.0072	0.0191669	-2	ASN75			HIS180	0.174644	0.167221		HIS196
	4YB4-Side-O3	ASN59-Side-OD1	0.0001	0.0021	0.0019	0.0003	0	0.0293	0.0241	0.0032	0	0.00677778	0.0107714	-1	ASN75			ASP148	4.44444e-05	6.84935e-05		ASP164
	0YB5-Side-O6	ASN59-Main-O	0.0053	0	0.0001	0	0	0.0072	0.0013	0.0331	0	0.00522222	0.0101751	-2	ASN75			GLU153	3.33333e-05	7.30009e-05		GLU169
	TYR124-Main-N	4YB3-Side-N2	0.0076	0.0052	0.0029	0.0018	0.002	0.0102	0.0045	0.0036	0.0044	0.00468889	0.00256448	0	TYR140
	TYR124-Side-OH	4YB4-Side-O6	0	0.001	0.0166	0	0	0.0008	0.0225	0.0012	0	0.00467778	0.0080826	-1	TYR140		1	ASP148	0.598733	0.449343		ASP164
	4YB2-Side-O6	TYR152-Side-OH	0.0001	0.0075	0.0007	0.0031	0.0006	0.0009	0.002	0.0125	0.0074	0.00386667	0.0040549	1	TYR168			TYR152	0.0414333	0.042053		TYR168
	HIS87-Side-ND1	4YB4-Side-O6	0	0.0075	0.0067	0	0	0.0002	0.0128	0.0052	0	0.0036	0.00441487	-1	HIS103			TYR124	0.00345556	0.00386097		TYR140
	ASN59-Side-ND2	4YB4-Side-O2N	0	0.0031	0.0022	0	0	0	0.0242	0	0	0.00327778	0.00747883	-1	ASN75			PHE125	0.000222222	0.000269888		PHE141
	ROH1-Side-O1	TYR152-Side-OH	0	0.012	0	0.0007	0	0	0.0002	0.0122	0	0.00278889	0.00498184	1	TYR168			GLU153	1.11111e-05	3.1427e-05		GLU169
	TYR152-Side-OH	4YB2-Side-O3	0.0044	0.0005	0.0019	0.0027	0	0.0056	0.0005	0.0042	0.0016	0.00237778	0.00186891	1	TYR168
	TYR152-Side-OH	4YB2-Side-O2N	0	0.0023	0.0022	0.0031	0	0.0017	0.0019	0.007	0.0013	0.00216667	0.00196299	1	TYR168
	4YB2-Side-N2	TYR124-Main-O	0.0017	0	0.0019	0.0002	0.0081	0.0015	0.0025	0.0016	0.0017	0.00213333	0.00223954	1	TYR140
	4YB2-Side-O3	TYR152-Side-OH	0.0011	0.0003	0.004	0.0039	0	0.005	0.001	0.0014	0.0009	0.00195556	0.00172763	1	TYR168
	0YB5-Side-O6	ASP155-Side-OD2	0	0	0	0	0	0	0	0.0171	0	0.0019	0.00537401	-2	ASP171
	4YB4-Side-O6	TYR124-Side-OH	0	0.0007	0.0052	0	0	0.0006	0.0045	0.0024	0	0.00148889	0.00194219	-1	TYR140
	TYR124-Side-OH	0YB5-Side-O2N	0.0001	0	0	0	0	0.011	0	0.0003	0	0.00126667	0.00344254	-2	TYR140
	4YB2-Side-O6	TYR124-Main-O	0.0007	0.0025	0.0013	0.0038	0	0.0012	0.0002	0.0005	0.0002	0.00115556	0.00118426	1	TYR140
	GLN58-Side-NE2	0YB5-Side-O3	0.0017	0	0	0.001	0.0003	0	0.005	0.0001	0.0017	0.00108889	0.0015351	-2	GLN74
	TYR152-Side-OH	4YB3-Side-O6	0.0044	0	0.0005	0.0028	0.0004	0.0013	0	0.0001	0.0002	0.00107778	0.00144897	0	TYR168
	TRP60-Side-NE1	0YB5-Side-O6	0	0	0.0001	0	0	0.0073	0.0001	0.0018	0	0.00103333	0.00228376	-2	TRP76
	0YB5-Side-O3	GLN58-Side-OE1	0.0014	0	0.0001	0.0024	0	0	0.0024	0.0002	0.0027	0.00102222	0.00112623	-2	GLN74
	ASN59-Side-ND2	0YB5-Side-O5	0	0	0	0.0001	0	0.0086	0.0003	0.0001	0	0.00101111	0.00268471	-2	ASN75
	ASN59-Side-ND2	0YB5-Side-O6	0	0	0	0	0	0.0069	0	0.0001	0	0.000777778	0.00216476	-2	ASN75
	0YB5-Side-N2	TYR124-Side-OH	0	0	0	0	0	0.0065	0	0.0003	0	0.000755556	0.00203312	-2	TYR140
	TYR124-Side-OH	4YB3-Side-O6	0.0004	0.0006	0.0011	0.0009	0	0.0013	0.0007	0.0017	0.0001	0.000755556	0.000525169	0	TYR140
	0YB5-Side-O6	TRP60-Side-NE1	0.0001	0.0001	0.0004	0.0001	0	0.0001	0.0003	0.0048	0	0.000655556	0.00147053	-2	TRP76
	HIS180-Side-NE2	4YB4-Side-O3	0.0015	0	0	0	0	0.0016	0	0.0025	0	0.000622222	0.000917458	-1	HIS196
	HIS180-Side-NE2	4YB3-Side-O3	0	0.0022	0.0002	0.0014	0.0004	0.0002	0	0.0005	0	0.000544444	0.000716645	0	HIS196
	4YB3-Side-O6	TYR152-Side-OH	0.0007	0	0.0013	0.0001	0.0001	0.0026	0	0	0	0.000533333	0.000843274	0	TYR168
	0YB5-Side-O4	ASN59-Side-OD1	0	0	0.0003	0	0.0016	0	0.0016	0.0003	0.0001	0.000433333	0.00063421	-2	ASN75
	0YB5-Side-N2	GLN58-Main-O	0.001	0	0	0.0007	0	0	0.0006	0.0001	0	0.000266667	0.000368179	-2	GLN74
	0YB5-Side-O6	HIS183-Side-NE2	0.0005	0	0	0	0	0.0018	0	0	0	0.000255556	0.000567864	-2	HIS199
	0YB5-Side-N2	GLN58-Side-OE1	0.0007	0	0	0.0013	0.0001	0	0	0	0.0001	0.000244444	0.000429757	-2	GLN74
	4YB2-Side-O6	PHE125-Main-N	0	0.0004	0.0001	0.0009	0	0.0003	0.0001	0.0001	0.0001	0.000222222	0.000269888	1	PHE141
	4YB4-Side-O3	ASN59-Side-ND2	0	0	0.0001	0	0	0.0015	0.0003	0.0001	0	0.000222222	0.000461345	-1	ASN75
	4YB2-Side-O3	ASP148-Side-OD2	0.0019	0	0	0	0	0	0	0	0	0.000211111	0.000597112	1	ASP164
	TYR152-Side-OH	4YB2-Side-O5	0	0.0014	0	0	0	0	0	0.0001	0	0.000166667	0.000437163	1	TYR168
	4YB2-Side-O3	TYR124-Main-O	0	0	0	0	0	0	0.0001	0.0014	0	0.000166667	0.000437163	1	TYR140
	4YB4-Side-O6	GLN58-Main-O	0.0012	0	0	0	0	0.0001	0	0	0	0.000144444	0.000374496	-1	GLN74
	GLN58-Side-NE2	0YB5-Side-O2N	0.0001	0	0	0	0.0001	0	0.0003	0	0.0005	0.000111111	0.000166296	-2	GLN74
	0YB5-Side-O6	ASP155-Side-OD1	0	0	0	0	0	0.0009	0	0.0001	0	0.000111111	0.000280652	-2	ASP171
	GLN58-Side-NE2	0YB5-Side-O4	0.0001	0	0	0.0001	0	0	0.0003	0.0004	0	0.0001	0.000141421	-2	GLN74
	TYR152-Side-OH	ROH1-Side-O1	0	0.0009	0	0	0	0	0	0	0	0.0001	0.000282843	1	TYR168
	0YB5-Side-O3	GLN58-Side-NE2	0.0002	0	0	0.0001	0.0001	0	0.0002	0	0.0002	8.88889e-05	8.7489e-05	-2	GLN74
	GLN58-Side-NE2	0YB5-Side-N2	0.0005	0	0	0	0	0	0.0001	0	0.0001	7.77778e-05	0.00015476	-2	GLN74
	4YB4-Side-O6	ASN56-Side-ND2	0.0004	0	0	0	0	0.0003	0	0	0	7.77778e-05	0.000147406	-1	ASN72
	ASN59-Side-ND2	0YB5-Side-N2	0.0006	0	0	0	0	0	0	0	0	6.66667e-05	0.000188562	-2	ASN75
	4YB4-Side-O6	HIS87-Main-O	0	0.0001	0.0001	0	0	0	0	0.0004	0	6.66667e-05	0.000124722	-1	HIS103
	4YB4-Side-O3	TRP60-Side-NE1	0	0	0	0	0	0.0003	0	0.0003	0	6.66667e-05	0.000124722	-1	TRP76
	4YB4-Side-O6	TRP60-Side-NE1	0	0	0.0001	0.0001	0.0001	0	0	0.0002	0	5.55556e-05	6.84935e-05	-1	TRP76
	4YB3-Side-N2	ASP148-Side-OD2	0.0001	0	0	0	0	0.0002	0.0001	0	0	4.44444e-05	6.84935e-05	0	ASP164
	0YB5-Side-N2	SER86-Main-O	0.0004	0	0	0	0	0	0	0	0	4.44444e-05	0.000125708	-2	SER102
	4YB3-Side-O3	HIS180-Side-NE2	0.0001	0.0002	0	0	0.0001	0	0	0	0	4.44444e-05	6.84935e-05	0	HIS196
	HIS180-Side-NE2	4YB4-Side-N2	0	0.0001	0.0001	0	0.0002	0	0	0	0	4.44444e-05	6.84935e-05	-1	HIS196
	0YB5-Side-O6	TRP60-Main-N	0	0	0	0	0	0	0	0.0003	0	3.33333e-05	9.42809e-05	-2	TRP76
	HIS180-Side-NE2	4YB3-Side-O6	0	0	0	0	0	0	0	0.0003	0	3.33333e-05	9.42809e-05	0	HIS196
	TRP60-Side-NE1	0YB5-Side-O2N	0	0	0	0	0	0	0	0.0003	0	3.33333e-05	9.42809e-05	-2	TRP76
	0YB5-Side-N2	GLN58-Side-NE2	0.0002	0	0	0	0	0	0	0	0	2.22222e-05	6.28539e-05	-2	GLN74
	0YB5-Side-O3	TRP60-Main-N	0	0	0.0001	0	0	0	0	0	0.0001	2.22222e-05	4.1574e-05	-2	TRP76
	0YB5-Side-O4	TRP60-Main-N	0	0	0.0001	0	0	0	0.0001	0	0	2.22222e-05	4.1574e-05	-2	TRP76
	4YB3-Side-O6	GLU153-Side-OE1	0	0	0	0.0001	0.0001	0	0	0	0	2.22222e-05	4.1574e-05	0	GLU169
	HIS87-Side-ND1	0YB5-Side-O2N	0	0	0	0	0	0.0002	0	0	0	2.22222e-05	6.28539e-05	-2	HIS103
	0YB5-Side-O6	ASN59-Side-ND2	0	0	0	0	0	0.0001	0	0.0001	0	2.22222e-05	4.1574e-05	-2	ASN75
	0YB5-Side-N2	HIS87-Main-O	0.0001	0	0	0	0	0	0	0	0	1.11111e-05	3.1427e-05	-2	HIS103
	HIS183-Side-NE2	4YB4-Side-O3	0.0001	0	0	0	0	0	0	0	0	1.11111e-05	3.1427e-05	-1	HIS199
	4YB4-Side-O3	HIS180-Side-NE2	0.0001	0	0	0	0	0	0	0	0	1.11111e-05	3.1427e-05	-1	HIS196
	ROH1-Side-O1	ASP148-Side-OD2	0	0	0.0001	0	0	0	0	0	0	1.11111e-05	3.1427e-05	1	ASP164
	4YB2-Side-N2	GLU153-Side-OE1	0	0	0	0.0001	0	0	0	0	0	1.11111e-05	3.1427e-05	1	GLU169
	4YB3-Side-O6	GLU153-Side-OE2	0	0	0	0	0.0001	0	0	0	0	1.11111e-05	3.1427e-05	0	GLU169
	4YB4-Side-O6	ASP31-Main-O	0	0	0	0	0	0.0001	0	0	0	1.11111e-05	3.1427e-05	-1	ASP47
	GLY61-Main-N	0YB5-Side-O4	0	0	0	0	0	0	0.0001	0	0	1.11111e-05	3.1427e-05	-2	GLY77
	0YB5-Side-O6	TRP60-Main-O	0	0	0	0	0	0	0.0001	0	0	1.11111e-05	3.1427e-05	-2	TRP76
	4YB3-Side-O6	TYR152-Main-O	0	0	0	0	0	0	0	0.0001	0	1.11111e-05	3.1427e-05	0	TYR168
	GLN58-Side-NE2	0YB5-Side-O6	0	0	0	0	0	0	0	0.0001	0	1.11111e-05	3.1427e-05	-2	GLN74
binding free energy [kcal/mol)	total delta	residue	conf2 1st	conf2 2nd	conf2 3rd	conf3 1st	conf3 2nd	conf3 3rd	conf14 1st	conf14 2nd	conf14 3rd	average	SD	subsite	corrected res. number
		THR 8	0.016396	0.0162277	0.0167426	0.0138911	0.0079703	0.0161188	0.0105545	0.0154059	0.0148416	0.0142387	0.0030234		THR33
		ASP 21	-1.52633	-1.63399	-1.51787	-1.6022	-1.55702	-1.74347	-1.31582	-1.63067	-1.05709	-1.50939	0.205644		ASP46
		ASP 22	-13.6279	-13.8961	-12.3428	-13.7606	-12.4105	-15.5281	-11.6874	-15.638	-10.7914	-13.2981	1.64721		ASP47
		PHE 25	-0.0899276	-0.126463	-0.121197	-0.100184	-0.118572	-0.0941175	-0.0935838	-0.098304	-0.0952867	-0.104182	0.0138722		PHE50
		ASN 47	-0.282822	0.0195296	0.0846259	0.0174595	0.0768869	-0.473994	0.112984	-0.0758809	0.0572054	-0.0515562	0.198838		ASN72
		GLN 49	0.339048	0.321737	0.321041	0.362342	0.318417	0.257154	0.334329	0.267074	0.253558	0.3083	0.0392126		GLN74
		ASN 50	-2.1166	-2.57159	-2.51533	-2.98013	-2.72627	-0.799324	-2.65442	-2.3931	-3	-2.41742	0.666171		ASN75
		TRP 51	-3.44	-4.94531	-4.96862	-4.27317	-4.9897	-2.63047	-4.21223	-3.51642	-4.09179	-4.11863	0.808998		TRP76
		GLY 52	-0.0480649	-0.135121	-0.150255	-0.12678	-0.136799	-0.0369793	-0.150987	-0.0719604	-0.163301	-0.113361	0.0478088		GLY77
		SER 53	0.0440099	0.0376535	0.0376436	0.0436436	0.0375644	0.0412079	0.0433168	0.0421089	0.0315743	0.0398581	0.00409369		SER78
		HID 74	-3.22457	-3.37456	-3.27317	-3.49658	-3.07905	-3.56637	-3.13666	-3.60587	-3.13079	-3.32085	0.198539		HID99
		SER 77	0.321907	0.264264	0.299003	0.310799	0.372537	0.281312	0.340176	0.269154	0.25438	0.301503	0.03891		SER102
		HID 78	-4.58112	-5.11013	-4.99628	-5.24515	-4.88802	-4.53365	-4.51428	-4.5709	-4.78257	-4.80246	0.272451		HID103
		ALA 79	-0.117174	-0.0957651	-0.0981562	-0.101623	-0.11701	-0.0878155	-0.0864955	-0.0577099	-0.0779429	-0.0932992	0.0187415		ALA104
		ARG 112	1.29234	1.37249	1.19642	1.37194	1.15262	1.4347	1.16363	1.41542	1.02468	1.26936	0.141577		ARG137
		PRO 113	-0.804418	-0.88008	-0.774418	-0.830478	-0.69523	-0.892995	-0.70189	-0.892722	-0.802754	-0.808332	0.075205		PRO138
		PRO 114	0.306277	0.259327	0.321079	0.304634	0.276733	0.261802	0.34798	0.263	0.219634	0.284496	0.0389334		PRO139
		TYR 115	-3.96639	-3.76134	-3.84814	-3.53666	-4.1839	-3.7254	-3.96602	-3.67524	-3.96393	-3.84745	0.194782		TYR140
		PHE 116	-2.73681	-2.8267	-3.11407	-2.74244	-2.8631	-2.95859	-2.69654	-3.00126	-2.67869	-2.84647	0.150947		PHE141
		SER 117	0.121031	0.148927	0.135022	0.149183	0.0871343	0.140307	0.102274	0.130597	0.10227	0.124083	0.0223565		SER142
		ASN 135	0.119327	0.154307	0.126455	0.15103	0.136554	0.154079	0.163475	0.16398	0.10503	0.141582	0.0208381		ASN160
		ALA 136	-0.0218515	-0.0352574	-0.0339307	-0.0391287	-0.0340099	-0.0325347	-0.0301756	-0.0427624	-0.0307624	-0.0333792	0.00587413		ALA161
		ASN 137	0.0289307	0.0418911	0.0206535	0.0296634	0.0289307	0.0328614	0.0434851	0.029	0.0224158	0.0308702	0.00768844		ASN162
		ILE 138	0.0661287	0.0160693	0.0706931	0.0313267	0.091396	0.092396	0.101931	0.100713	0.041703	0.0680396	0.0318354		ILE163
		ASP 139	-0.677317	0.0356945	-0.513938	0.0276402	-1.81213	-0.57085	-1.93971	-0.867995	-0.0254605	-0.704897	0.73987		ASP164
		THR 140	0.161812	0.156941	0.149109	0.189604	0.133653	0.184248	0.161911	0.111772	0.0993366	0.149821	0.0303455		THR165
		LEU 141	-0.322621	-0.0542004	-0.191269	-0.152174	-0.206397	-0.18035	-0.446566	-0.157194	-0.059274	-0.196672	0.123195		LEU166
		ASP 142	-0.553594	-0.336985	-0.560049	-0.578808	-0.50302	-0.62605	-0.344201	-0.366636	-0.246416	-0.457306	0.134685		ASP167
		TYR 143	-3.30145	-5.18698	-2.99502	-4.842	-2.88493	-3.4968	-3.87592	-4.7416	-1.90579	-3.69228	1.07304		TYR168
		GLU 144	0.139485	0.326883	0.148339	0.332795	0.187499	0.207899	0.136413	0.241939	0.164598	0.209539	0.076256		GLU169
		HIE 145	0.0368119	0.0509568	0.0251905	0.0330326	0.0177822	0.0321089	0.0275347	0.0388834	0.0207228	0.0314471	0.010148		HIE170
		ASP 146	0.0696639	0.102802	0.0810759	0.0807203	0.138638	0.143846	0.215	0.203914	0.150575	0.131804	0.053093		ASP171
		VAL 167	0.0661287	0.069198	0.0731881	0.060901	0.0342574	0.0857525	0.0619406	0.0970099	0.0606535	0.06767	0.0175615		VAL192
		SER 168	0.088604	0.103	0.0974158	0.093802	0.154525	0.0842079	0.0541782	0.0887129	0.0686931	0.092571	0.0276513		SER193
		LEU 169	-0.356674	-0.315657	-0.431751	-0.271865	-0.649652	-0.451663	-0.229197	-0.58547	-0.12589	-0.379757	0.168239		LEU194
		MET 170	0.0928713	0.0199406	0.00389109	0.0228713	-0.0190594	-0.0140099	0.0678614	0.0270198	0.0740099	0.0305996	0.0395382		MET195
		HIP 171	1.67268	1.71892	1.89215	1.58528	1.71159	2.46581	1.30794	2.31811	0.726672	1.71102	0.514761		HIP196
		ASP 172	-0.129634	-0.0708119	-0.0296337	-0.149079	-0.00405941	-0.047901	-0.00946535	-0.0938218	-0.0149901	-0.061044	0.0534		ASP197
		VAL 173	-0.195267	-0.148058	-0.0894835	-0.0314614	-0.0249199	-0.366768	-0.204282	-0.326247	-0.040808	-0.158588	0.126327		VAL198
		HIE 174	-1.33811	-0.481708	-0.233038	-1.08218	-0.514013	-1.27979	-0.103107	-0.729827	-0.716761	-0.719838	0.439264		HIE199
		ZN 214	47.152	47.5978	46.9434	48.0152	46.3154	48.5871	45.6068	47.8206	47.0542	47.2325	0.903665		Zn
		ROH 215	0.0686808	0.0694601	0.1024	0.0530555	0.0807075	0.0626141	0.0661989	0.121607	0.0599155	0.0760711	0.0222368	1	ROH
		4YB 216	-6.57955	-6.31869	-7.28083	-5.22734	-7.87978	-6.33971	-7.85858	-7.19656	-4.26571	-6.54964	1.1989	1	4YB
		SUM 215+216	-6.51087	-6.24923	-7.17843	-5.17429	-7.79907	-6.2771	-7.79238	-7.07496	-4.20579	-6.47357	1.18722	1	red. end 4YB
		4YB 217	-37.7419	-36.8077	-35.6399	-37.2888	-36.8601	-38.4004	-37.3864	-37.3381	-34.5116	-36.8861	1.16406	0	4YB
		4YB 218	-4.36145	-4.40704	-3.61374	-4.00955	-4.43638	-4.85303	-2.75804	-6.63343	-5.22047	-4.47701	1.0772	-1	4YB
		0YB 219	-2.35576	-4.82	-4.57763	-4.40778	-4.93497	-0.322447	-3.85472	-1.63256	-4.25422	-3.46223	1.6341	-2	0YB
	total delta		-39.4097	-42.3316	-38.829	-40.6623	-44.2287	-36.4876	-40.8599	-43.0866	-32.4649	-39.8178	3.61523

## Sheet: AAaD 
RMSF [nm]		residue	conf1 1st	conf1 2nd	conf1 3rd	conf10 1st	conf10 2nd	conf10 3rd	conf11 1st	conf11 2nd	conf11 3rd	average	SD	subsite
		ROH	0.1223	0.1233	0.1376	0.1248	0.1169	0.1452	0.1259	0.1492	0.188	0.137022	0.0220717	1
		4Yn	0.0938	0.1071	0.112	0.0797	0.0885	0.1145	0.0922	0.12	0.1403	0.105344	0.0187593	1
		4YB	0.0515	0.0638	0.0651	0.0486	0.0603	0.056	0.0515	0.0663	0.0475	0.0567333	0.00733911	0
		4YB	0.1058	0.0786	0.0832	0.0955	0.0823	0.1421	0.0792	0.0982	0.1024	0.0963667	0.0200082	-1
		0YB	0.2448	0.0923	0.106	0.2722	0.0886	0.1391	0.0946	0.0987	0.1524	0.143189	0.0692487	-2
hydrogen bond occupany	donor	acceptor	conf1 1st	conf1 2nd	conf1 3rd	conf10 1st	conf10 2nd	conf10 3rd	conf11 1st	conf11 2nd	conf11 3rd	average	SD	subsite	corrected res. number
	TYR124-Main-N	4YB3-Side-O2N	0.945	0.9467	0.9202	0.8809	0.8025	0.9597	0.9593	0.9093	0.9589	0.920278	0.0487859	0	TYR140		hydrogen bonds per sugar (indicated by subsite)
	4YB3-Side-O3	ASP31-Side-OD2	0.9273	0.9424	0.9033	0.8966	0.8199	0.8609	0.7891	0.8654	0.9535	0.884267	0.0523245	0	ASP47		subsite:	-3	-2	-1	0	1	2	3	total
	0YB5-Side-N2	ASN59-Side-OD1	0.3341	0.9268	0.9474	0.2788	0.9309	0.7138	0.8682	0.9147	0.4077	0.702489	0.266085	-2	ASN75		average occupancy		1.0162	2.04001	1.89634	0.552078			5.50463
	ASN59-Side-ND2	4YB4-Side-O6	0.2811	0.6843	0.8696	0.1988	0.8541	0.6451	0.5665	0.7613	0.3569	0.579744	0.233713	-1	ASN75		SD		0.537385	1.87835	0.219427	0.755129			3.39029
	4YB4-Side-O6	ASP31-Side-OD2	0.1548	0.4789	0.7742	0.0533	0.4117	0.172	0.1203	0.446	0.0801	0.299033	0.228432	-1	ASP47
	4Yn2-Side-O6	ASP148-Side-OD1	0.0322	0.0026	0.0095	0.8579	0.443	0.5533	0	0.0108	0.2776	0.242989	0.295391	1	ASP164		hydrogen bonds per residues and subsite					corrected res. number
	4Yn2-Side-O6	ASP148-Side-OD2	0.1275	0.7129	0.0037	0.0033	0.0207	0.0322	0.839	0.3036	0.0026	0.227278	0.308613	1	ASP164		subsite	residue	occupancy	SD
	4YB4-Side-O6	ASN59-Side-OD1	0.2359	0.345	0.1041	0.4539	0.1456	0.0603	0.2859	0.178	0.0848	0.210389	0.124103	-1	ASN75		-2	ASN59	0.987844	0.462906		ASN75
	HIS183-Side-NE2	4YB4-Side-O2N	0.1206	0.0303	0.1167	0.5473	0.3851	0.0131	0.4539	0.161	0.0241	0.205789	0.191043	-1	HIS199			TRP60	0.0254556	0.0678446		TRP76
	ASN59-Side-ND2	4YB4-Side-O3	0.5646	0	0.0002	0.6347	0	0.1524	0	0.0001	0.2267	0.175411	0.240212	-1	ASN75			TYR124	0.0015	0.0039665		TYR140
	0YB5-Side-O3	ASN59-Main-O	0.0547	0.2329	0.2342	0.0444	0.2193	0.1485	0.1887	0.2329	0.0811	0.159633	0.0754853	-2	ASN75			ASP155	4.44444e-05	0.000125708		ASP171
	TRP60-Side-NE1	4YB4-Side-O6	0.05	0.2476	0.2321	0.0188	0.2025	0.0541	0.0425	0.1869	0.005	0.1155	0.0934899	-1	TRP76			GLN58	0.00134444	0.00251086		GLN74
	TRP60-Side-NE1	4YB4-Side-O2N	0.042	0.0008	0.0002	0.0048	0.0013	0.2939	0.0018	0.035	0.5507	0.103389	0.181494	-1	TRP76			GLY61	1.11111e-05	3.1427e-05		GLY77
	HIS180-Side-NE2	4YB3-Side-O4	0.07	0	0.0003	0.3682	0.1677	0.034	0.0031	0.0385	0.0853	0.0852333	0.112119	0	HIS196
	4YB4-Side-O3	ASP31-Side-OD2	0.0823	0	0	0.6631	0	0	0	0	0	0.0828222	0.206758	-1	ASP47		-1	ASN59	1.02826	0.693108		ASN75
	0YB5-Side-O4	ASN59-Main-O	0.0468	0.0684	0.0638	0.0407	0.0733	0.1079	0.0876	0.0624	0.117	0.0742111	0.0242715	-2	ASN75			HIS183	0.205822	0.191138		HIS199
	TRP60-Side-NE1	4YB4-Side-O3	0.049	0.0458	0.0056	0.2669	0.0805	0.0247	0.0286	0.075	0.0814	0.0730556	0.0729466	-1	TRP76			TRP60	0.306822	0.387856		TRP76
	4Yn2-Side-O3	TYR152-Side-OH	0.0047	0.0001	0.0001	0.0002	0.0001	0.0058	0.0019	0.0029	0.31	0.0362	0.0968239	1	TYR168			HIS87	0.0288778	0.0329836		HIS103
	0YB5-Side-O6	ASN59-Side-OD1	0.0378	0	0.0001	0.2621	0.0003	0.0003	0	0	0.0012	0.0335333	0.0816541	-2	ASN75			ASP31	0.392722	0.440967		ASP47
	HIS180-Side-NE2	4YB4-Side-O2N	0.0002	0.1604	0.1097	0.0015	0.0046	0	0	0.0015	0	0.0308778	0.0569669	-1	HIS196			ASN56	0.0273	0.0402305		ASN72
	TYR152-Side-OH	4Yn2-Side-O6	0.0528	0.0713	0.0009	0.0008	0.0006	0.0079	0.0172	0.0555	0.0179	0.0249889	0.0258462	1	TYR168			TYR124	0.0191889	0.0347726		TYR140
	TRP60-Side-NE1	0YB5-Side-O5	0.0076	0.0001	0	0.2131	0.0001	0	0.0002	0	0.0001	0.0245778	0.066694	-2	TRP76			HIS180	0.0310222	0.0572904		HIS196
	4YB4-Side-O6	ASN56-Side-OD1	0.0207	0.0021	0.0013	0.0927	0.0072	0.0093	0.0485	0.0115	0.0041	0.0219333	0.0285538	-1	ASN72
	4YB4-Side-O6	ASN59-Side-ND2	0.0216	0.0116	0.0102	0.0638	0.0176	0.0053	0.0424	0.0163	0.0062	0.0216667	0.018228	-1	ASN75		0	TYR124	0.925156	0.0521266		TYR140
	ASN59-Side-ND2	4YB4-Side-O2N	0	0	0	0	0	0.0505	0	0	0.1424	0.0214333	0.0455747	-1	ASN75			ASP31	0.884267	0.0523245		ASP47
	4YB4-Side-O3	ASN59-Side-OD1	0.0051	0	0	0.0363	0.0001	0.0351	0.0009	0.0002	0.0971	0.0194222	0.03093	-1	ASN75			TYR152	0.000944444	0.00118805		TYR168
	TYR124-Side-OH	4YB4-Side-O6	0.0049	0	0	0.0034	0	0.0357	0.0015	0	0.0925	0.0153333	0.0293495	-1	TYR140			GLU153	2.22222e-05	6.28539e-05		GLU169
	TRP60-Side-NE1	4YB4-Side-O4	0.0041	0	0	0.1238	0	0	0	0	0	0.0142111	0.0387666	-1	TRP76			HIS180	0.0855556	0.112696		HIS196
	4YB4-Side-O6	HIS87-Side-ND1	0.0044	0.0029	0.0015	0.0022	0.0032	0.0201	0.0047	0.0128	0.067	0.0132	0.0198771	-1	HIS103			ASP148	0.0004	0.00102932		ASP164
	0YB5-Side-N2	ASN59-Main-O	0.0125	0.0202	0.0118	0.0132	0.0096	0.0058	0.0182	0.0183	0.0065	0.0129	0.00487921	-2	ASN75
	4YB4-Side-O6	ASP31-Side-OD1	0.0095	0.0038	0.0088	0.0067	0.0225	0.0161	0.0144	0.0122	0.0038	0.0108667	0.00577697	-1	ASP47		1	TYR152	0.0685111	0.131986		TYR168
	4YB4-Side-O6	HIS87-Side-NE2	0.0078	0.0043	0.0035	0.0035	0.0165	0.0096	0.0116	0.0114	0.0141	0.00914444	0.00445947	-1	HIS103			ASP148	0.470278	0.604035		ASP164
	HIS87-Side-ND1	4YB4-Side-O6	0.0108	0	0.0001	0.0009	0	0.0166	0.005	0.0001	0.0251	0.00651111	0.00860548	-1	HIS103			TYR124	0.0129	0.0183134		TYR140
	4Yn2-Side-O6	TYR124-Main-O	0.0154	0.0007	0.0003	0.0007	0.0004	0.0038	0.0014	0.002	0.0309	0.00617778	0.00983257	1	TYR140			PHE125	0.000366667	0.000731484		PHE141
	ASN56-Side-ND2	4YB4-Side-O6	0.0004	0	0.0382	0.0001	0.0023	0.0028	0.0009	0	0.0036	0.00536667	0.0116767	-1	ASN72			GLU153	1.11111e-05	3.1427e-05		GLU169
	4Yn2-Side-O6	TYR152-Side-OH	0.0056	0.0191	0.0109	0.0007	0.0004	0.0025	0.0007	0.0014	0.0002	0.00461111	0.00608284	1	TYR168			SER126	1.11111e-05	3.1427e-05		SER142
	0YB5-Side-O6	ASN59-Main-O	0.0037	0	0	0.032	0.0004	0.0007	0	0	0.0035	0.00447778	0.00983269	-2	ASN75
	ROH1-Side-O1	TYR124-Main-O	0.0022	0.0058	0.0046	0	0	0	0.0049	0.0193	0.0033	0.00445556	0.00566041	1	TYR140
	4YB4-Side-O6	TYR124-Side-OH	0.0018	0	0	0.0047	0	0.0093	0.0021	0	0.0168	0.00385556	0.00542302	-1	TYR140
	TYR124-Main-N	4YB3-Side-N2	0.0055	0.0016	0.0078	0.0026	0.0011	0.0032	0.0007	0.004	0.0056	0.00356667	0.00224153	0	TYR140
	TYR152-Side-OH	4Yn2-Side-O3	0.0005	0.0011	0.0003	0.0002	0	0.0052	0.0031	0.0041	0.0053	0.0022	0.00209709	1	TYR168
	4Yn2-Side-N2	TYR124-Main-O	0	0	0.0017	0.0044	0.0071	0.0012	0.0004	0.0003	0.0028	0.00198889	0.0022752	1	TYR140
	TYR124-Side-OH	4YB3-Side-O6	0.0021	0.002	0.0001	0.0005	0.0005	0.0021	0.0003	0.0007	0.0034	0.0013	0.00106771	0	TYR140
	0YB5-Side-N2	TYR124-Side-OH	0.0006	0	0	0.0096	0	0	0	0	0	0.00113333	0.00299926	-2	TYR140
	0YB5-Side-O6	TRP60-Side-NE1	0.0008	0.0002	0	0.0025	0.0002	0.0004	0.0006	0.0005	0.0009	0.000677778	0.000700441	-2	TRP76
	4YB4-Side-O3	TRP60-Side-NE1	0.0034	0	0	0.001	0	0.0003	0	0	0.0005	0.000577778	0.00104857	-1	TRP76
	4YB3-Side-O6	TYR152-Side-OH	0.0004	0	0	0.0011	0.0019	0.0012	0	0.0004	0	0.000555556	0.000649976	0	TYR168
	0YB5-Side-N2	ASN59-Side-ND2	0.0005	0.0001	0.0002	0	0.0007	0.0004	0.0002	0.0005	0.0015	0.000455556	0.000424555	-2	ASN75
	GLN58-Side-NE2	0YB5-Side-O3	0	0.0001	0.0001	0	0	0.0016	0.0008	0.001	0.0002	0.000422222	0.000543196	-2	GLN74
	0YB5-Side-O3	GLN58-Side-OE1	0	0	0	0	0	0	0.0028	0.0007	0.0002	0.000411111	0.000872346	-2	GLN74
	TYR124-Side-OH	0YB5-Side-O2N	0.0031	0	0	0.0001	0.0001	0	0	0	0	0.000366667	0.000967241	-2	TYR140
	TYR152-Side-OH	4YB3-Side-O6	0.0003	0.0001	0	0.0014	0.0001	0.0003	0.0008	0.0001	0	0.000344444	0.000439978	0	TYR168
	4Yn2-Side-O6	PHE125-Main-N	0.0019	0	0	0	0	0.0003	0.0001	0.0003	0.0002	0.000311111	0.000574349	1	PHE141
	HIS180-Side-NE2	4YB3-Side-O3	0.0002	0	0	0	0.0003	0.0001	0	0.0017	0.0004	0.0003	0.000514242	0	HIS196
	4YB3-Side-N2	ASP148-Side-OD2	0	0	0	0.0001	0	0	0.0025	0	0	0.000288889	0.000782367	0	ASP164
	4Yn2-Side-N2	TYR152-Side-OH	0	0	0	0	0	0.0009	0	0.0017	0	0.000288889	0.000572411	1	TYR168
	4Yn2-Side-O3	TYR124-Main-O	0	0.0002	0.0018	0.0001	0.0002	0.0002	0	0	0	0.000277778	0.000545238	1	TYR140
	4YB4-Side-O3	ASN59-Side-ND2	0	0	0	0.0002	0	0.0004	0	0	0.0011	0.000188889	0.000347833	-1	ASN75
	TYR152-Side-OH	4Yn2-Side-O5	0.0002	0	0	0	0	0	0	0.0011	0	0.000144444	0.000343547	1	TYR168
	GLN58-Side-NE2	0YB5-Side-O2N	0	0	0	0	0	0	0.0009	0.0002	0.0001	0.000133333	0.000278887	-2	GLN74
	HIS180-Side-NE2	4YB4-Side-O3	0.0002	0	0	0.0009	0	0	0	0	0	0.000122222	0.000281968	-1	HIS196
	4YB3-Side-N2	ASP148-Side-OD1	0	0	0	0.0001	0	0.0001	0	0	0.0008	0.000111111	0.000246957	0	ASP164
	GLN58-Side-NE2	0YB5-Side-O4	0	0	0	0	0	0	0	0.0005	0.0005	0.000111111	0.00020787	-2	GLN74
	TRP60-Side-NE1	0YB5-Side-O6	0.0001	0	0	0.0006	0	0	0.0002	0	0	0.0001	0.000188562	-2	TRP76
	4YB4-Side-O6	TRP60-Side-NE1	0	0	0	0	0.0002	0.0003	0.0002	0.0001	0	8.88889e-05	0.000109994	-1	TRP76
	0YB5-Side-O4	ASN59-Side-OD1	0	0	0	0	0	0	0.0003	0	0.0005	8.88889e-05	0.000172848	-2	ASN75
	0YB5-Side-N2	GLN58-Side-OE1	0	0	0	0	0	0.0002	0.0002	0.0002	0	6.66667e-05	9.42809e-05	-2	GLN74
	TYR152-Side-OH	4Yn2-Side-N2	0	0	0	0	0	0	0	0.0006	0	6.66667e-05	0.000188562	1	TYR168
	GLN58-Side-NE2	0YB5-Side-O6	0	0	0	0.0005	0	0	0	0	0	5.55556e-05	0.000157135	-2	GLN74
	PHE125-Main-N	4Yn2-Side-O6	0	0	0	0	0.0005	0	0	0	0	5.55556e-05	0.000157135	1	PHE141
	ASN59-Side-ND2	0YB5-Side-O5	0.0001	0	0	0	0	0.0001	0	0	0.0002	4.44444e-05	6.84935e-05	-2	ASN75
	TRP60-Side-NE1	0YB5-Side-O2N	0	0	0	0.0004	0	0	0	0	0	4.44444e-05	0.000125708	-2	TRP76
	0YB5-Side-N2	GLN58-Main-O	0	0	0	0	0	0	0.0004	0	0	4.44444e-05	0.000125708	-2	GLN74
	0YB5-Side-O3	GLN58-Side-NE2	0	0	0	0	0	0	0.0003	0	0.0001	4.44444e-05	9.55814e-05	-2	GLN74
	0YB5-Side-O6	ASP155-Side-OD1	0.0003	0	0	0	0	0	0	0	0	3.33333e-05	9.42809e-05	-2	ASP171
	0YB5-Side-O3	GLN58-Main-O	0	0	0	0.0003	0	0	0	0	0	3.33333e-05	9.42809e-05	-2	GLN74
	TYR152-Side-OH	4YB3-Side-O5	0	0	0	0	0	0.0002	0.0001	0	0	3.33333e-05	6.66667e-05	0	TYR168
	4YB4-Side-O3	HIS180-Side-NE2	0.0001	0	0	0.0001	0	0	0	0	0	2.22222e-05	4.1574e-05	-1	HIS196
	HIS183-Side-NE2	4YB4-Side-N2	0	0	0	0.0002	0	0	0	0	0	2.22222e-05	6.28539e-05	-1	HIS199
	4YB4-Side-O6	HIS87-Main-O	0	0	0	0.0001	0	0	0	0	0.0001	2.22222e-05	4.1574e-05	-1	HIS103
	0YB5-Side-N2	GLN58-Side-NE2	0	0	0	0	0	0.0001	0.0001	0	0	2.22222e-05	4.1574e-05	-2	GLN74
	4YB3-Side-O3	HIS180-Side-NE2	0	0	0	0	0	0	0	0.0002	0	2.22222e-05	6.28539e-05	0	HIS196
	0YB5-Side-O4	TRP60-Main-N	0	0	0	0	0	0	0	0.0001	0.0001	2.22222e-05	4.1574e-05	-2	TRP76
	4YB3-Side-O6	GLU153-Side-OE2	0.0001	0	0	0	0	0	0	0	0	1.11111e-05	3.1427e-05	0	GLU169
	0YB5-Side-O4	TRP60-Main-O	0.0001	0	0	0	0	0	0	0	0	1.11111e-05	3.1427e-05	-2	TRP76
	0YB5-Side-O6	ASP155-Side-OD2	0.0001	0	0	0	0	0	0	0	0	1.11111e-05	3.1427e-05	-2	ASP171
	0YB5-Side-O3	ASN59-Side-OD1	0	0.0001	0	0	0	0	0	0	0	1.11111e-05	3.1427e-05	-2	ASN75
	GLY61-Main-N	0YB5-Side-O4	0	0	0.0001	0	0	0	0	0	0	1.11111e-05	3.1427e-05	-2	GLY77
	4YB3-Side-O6	GLU153-Side-OE1	0	0	0	0.0001	0	0	0	0	0	1.11111e-05	3.1427e-05	0	GLU169
	HIS183-Side-NE2	4YB4-Side-O3	0	0	0	0	0.0001	0	0	0	0	1.11111e-05	3.1427e-05	-1	HIS199
	4YB3-Side-O6	TYR152-Main-O	0	0	0	0	0	0.0001	0	0	0	1.11111e-05	3.1427e-05	0	TYR168
	ROH1-Side-O1	TYR152-Side-OH	0	0	0	0	0	0.0001	0	0	0	1.11111e-05	3.1427e-05	1	TYR168
	4Yn2-Side-N2	GLU153-Side-OE2	0	0	0	0	0	0.0001	0	0	0	1.11111e-05	3.1427e-05	1	GLU169
	0YB5-Side-O3	TRP60-Main-N	0	0	0	0	0	0	0.0001	0	0	1.11111e-05	3.1427e-05	-2	TRP76
	0YB5-Side-O4	TRP60-Side-NE1	0	0	0	0	0	0	0	0.0001	0	1.11111e-05	3.1427e-05	-2	TRP76
	4Yn2-Side-N2	SER126-Side-OG	0	0	0	0	0	0	0	0.0001	0	1.11111e-05	3.1427e-05	1	SER142
	4Yn2-Side-O3	ASP148-Side-OD2	0	0	0	0	0	0	0	0	0.0001	1.11111e-05	3.1427e-05	1	ASP164
	4YB3-Side-O6	TYR124-Side-OH	0	0	0	0	0	0	0	0	0.0001	1.11111e-05	3.1427e-05	0	TYR140
binding free energy [kcal/mol)	total delta	residue	conf1 1st	conf1 2nd	conf1 3rd	conf10 1st	conf10 2nd	conf10 3rd	conf11 1st	conf11 2nd	conf11 3rd	average	SD	subsite	corrected res. number
		THR 8	0.0149307	0.0147327	0.0102079	-0.00149505	0.0019505	0.0132376	0.0148911	0.0125446	0.0147525	0.0106392	0.00615907		THR33
		ASP 21	-1.52708	-1.5307	-0.832611	-1.63628	-1.40989	-1.42506	-1.42795	-1.44119	-1.65557	-1.43181	0.242487		ASP46
		ASP 22	-14.084	-10.4876	-9.77771	-15.9257	-11.8035	-13.0848	-11.6688	-13.1983	-13.7716	-12.6447	1.90849		ASP47
		PHE 25	-0.109219	-0.133186	-0.128663	-0.0960323	-0.115459	-0.107998	-0.0965149	-0.117036	-0.111178	-0.11281	0.012635		PHE50
		ASN 47	-0.0878997	0.109327	0.0364887	-0.0827667	0.0950099	0.124054	0.024095	0.0619523	0.044065	0.0360362	0.0766076		ASN72
		GLN 49	0.269089	0.345537	0.285158	0.278843	0.331543	0.372512	0.311559	0.304131	0.392412	0.321198	0.0427145		GLN74
		ASN 50	-1.69319	-2.93752	-3.02547	-2.35406	-2.879	-2.50634	-2.6589	-2.58428	-1.91965	-2.50649	0.454458		ASN75
		TRP 51	-3.20544	-5.12349	-4.77811	-3.7615	-4.97626	-4.89516	-4.46488	-4.83653	-4.99431	-4.55952	0.65166		TRP76
		GLY 52	-0.0812205	-0.15258	-0.174645	-0.0985239	-0.153465	-0.137245	-0.165502	-0.151781	-0.158814	-0.141531	0.0313144		GLY77
		SER 53	0.0426634	0.0354059	0.0303861	0.0425644	0.0360693	0.0354851	0.041297	0.0356436	0.0431287	0.0380715	0.00447232		SER78
		HID 74	-3.62496	-3.34976	-3.15464	-3.22367	-3.07536	-3.29543	-3.18266	-3.30661	-3.55998	-3.30812	0.182456		HID99
		SER 77	0.293111	0.346242	0.219884	0.278026	0.329297	0.341746	0.357585	0.323591	0.275065	0.307172	0.0443279		SER102
		HID 78	-4.4913	-4.92267	-4.74207	-4.36166	-4.83759	-4.81192	-4.65308	-4.99011	-4.48852	-4.69988	0.215618		HID103
		ALA 79	-0.0817582	-0.107144	-0.0758333	-0.0919898	-0.121341	-0.0922741	-0.101192	-0.0905154	-0.0867541	-0.0943113	0.0137963		ALA104
		ARG 112	1.32133	1.18003	0.926725	1.27372	1.24183	1.18147	1.23648	1.20913	1.4162	1.22077	0.133042		ARG137
		PRO 113	-0.832159	-0.809952	-0.68098	-0.759392	-0.74286	-0.845293	-0.772881	-0.737927	-0.863105	-0.782728	0.0593192		PRO138
		PRO 114	0.377307	0.416842	0.193218	0.293951	0.194191	0.356772	0.33801	0.322658	0.297535	0.310054	0.0762729		PRO139
		TYR 115	-3.37874	-3.37908	-3.73058	-4.10008	-4.12072	-3.45961	-3.78958	-3.53304	-3.32407	-3.64617	0.306825		TYR140
		PHE 116	-2.8413	-2.93988	-2.64873	-3.05859	-2.35697	-2.90252	-2.73027	-3.06995	-2.2925	-2.76008	0.282568		PHE141
		SER 117	0.137219	0.129615	0.0879985	0.0595834	0.110493	0.138125	0.146996	0.0859859	0.148812	0.116092	0.0317421		SER142
		ASN 135	0.152327	0.11998	0.0813069	0.217554	0.186269	0.127149	0.135297	0.150812	0.140327	0.145669	0.0390003		ASN160
		ALA 136	-0.032495	-0.0337624	-0.0273168	-0.0352859	-0.0265798	-0.0316931	-0.034099	-0.0462871	-0.0248812	-0.0324889	0.00635027		ALA161
		ASN 137	0.00369307	-0.000554455	0.0010297	0.0628614	0.0521855	0.0319406	0.0427228	0.0252277	0.0177525	0.0263176	0.0230579		ASN162
		ILE 138	0.0501881	0.0318317	0.0259208	0.113941	0.0921107	0.0501782	0.117525	0.0383663	0.0522079	0.0635855	0.0350186		ILE163
		ASP 139	0.111839	-0.85588	0.305188	-1.16795	-0.483363	-0.254751	-1.57828	0.208553	-0.36797	-0.453624	0.644081		ASP164
		THR 140	0.214624	0.133307	0.0412277	0.196238	0.15999	0.180891	0.182584	0.131366	0.233743	0.163774	0.0572193		THR165
		LEU 141	-0.0575617	-0.0466615	-0.00881583	-0.140772	-0.0670579	-0.250819	-0.442806	-0.109548	-0.163455	-0.143055	0.133886		LEU166
		ASP 142	-0.46963	-0.253986	-0.147426	-0.672683	-0.50899	-0.626437	-0.505455	-0.272417	-0.746201	-0.467025	0.204418		ASP167
		TYR 143	-5.15799	-4.81448	-0.963457	-2.96673	-2.21234	-3.89865	-3.90609	-3.59172	-4.78266	-3.58823	1.35834		TYR168
		GLU 144	0.0398972	0.0642326	0.120156	0.165544	0.154377	0.147104	0.11261	0.0828246	0.0425013	0.10325	0.0480035		GLU169
		HIE 145	0.00333663	-0.0567228	0.0323168	0.0281287	0.0288812	0.0280651	0.0233366	0.0429987	0.0370939	0.0186039	0.0302913		HIE170
		ASP 146	0.212283	0.165632	0.0398429	0.092281	0.0632103	0.0955859	0.0930235	0.128373	0.108279	0.110946	0.0522141		ASP171
		VAL 167	0.0784356	0.074495	0.0561683	0.0850891	0.0656931	0.063	0.0607624	0.0608911	0.0829307	0.0697184	0.0106812		VAL192
		SER 168	0.0932673	0.0787129	0.0550099	0.060099	0.10995	0.0908713	0.0560594	0.0972673	0.093495	0.081637	0.0201332		SER193
		LEU 169	-0.23366	-0.538247	-0.0961914	-0.638246	-0.94949	-0.323365	-0.288769	-0.489574	-0.260185	-0.424192	0.259406		LEU194
		MET 170	0.0741683	0.011495	0.0831287	0.0325842	0.0234158	0.0632376	0.102446	-0.0516436	0.0389604	0.0419769	0.0460625		MET195
		HIP 171	1.6734	0.158624	0.323054	2.45908	1.37642	1.42953	1.50202	1.61443	0.985517	1.28023	0.706906		HIP196
		ASP 172	-0.0868218	-0.026901	0.0121881	-0.126307	-0.0801089	-0.167871	-0.0476832	-0.0531287	-0.185832	-0.0847184	0.065189		ASP197
		VAL 173	-0.152097	-0.0827254	-0.114379	-0.196854	-0.00988828	-0.135615	0.0480732	-0.102311	-0.254897	-0.111188	0.0913688		VAL198
		HIE 174	-0.326724	-0.162262	-0.503405	-1.12618	-0.881449	-0.168462	-1.11618	-0.676539	-0.396296	-0.595278	0.376086		HIE199
		ZN 214	47.7143	47.4455	46.914	45.8575	45.5415	46.2916	46.2485	46.4186	47.1465	46.6198	0.730897		Zn
		ROH 215	-0.133277	-0.0276584	0.21521	0.0553678	0.0151291	0.0426083	0.196403	0.0537942	0.075495	0.0547857	0.106129	1	ROH
		4Yn 216	-4.66559	-7.44709	-3.38498	-7.17241	-5.99138	-6.00709	-6.95285	-6.35205	-4.77375	-5.8608	1.34392	1	4Yn
		SUM 215+216	-4.79887	-7.47475	-3.16977	-7.11704	-5.97625	-5.96448	-6.75644	-6.29826	-4.69825	-5.80601	1.36448	1	red. end 4Yn
		4YB 217	-38.273	-36.2251	-34.08	-39.0313	-35.4025	-36.124	-38.0514	-36.121	-37.6778	-36.7762	1.58429	0	4YB
		4YB 218	-4.30334	-4.7405	-5.77733	-6.87048	-4.73283	-3.89721	-3.30957	-3.86945	-4.46398	-4.66274	1.08065	-1	4YB
		0YB 219	-1.6037	-4.84756	-4.81529	-1.57427	-5.02867	-3.89205	-4.33982	-4.76064	-2.92021	-3.75358	1.38712	-2	0YB
	total delta		-35.5435	-42.2536	-30.7474	-46.7909	-39.6688	-39.3206	-42.1789	-40.1577	-39.5802	-39.5824	4.48074

## Sheet: AAdA 
RMSF [nm]		residue	conf3 1st	conf3 2nd	conf3 3rd	conf11 1st	conf11 2nd	conf11 3rd	conf17 1st	conf17 2nd	conf17 3rd	average	SD	subsite
		ROH	0.123	0.1907	0.2036	0.1811	0.2516	0.0919	0.1338	0.1375	0.1056	0.157644	0.0521871	1
		4YB	0.1119	0.1785	0.1966	0.1171	0.1908	0.1157	0.1163	0.1144	0.1009	0.138022	0.0385383	1
		4Yn	0.0638	0.0891	0.1202	0.0895	0.1226	0.0668	0.0722	0.0639	0.0566	0.0827444	0.0245977	0
		4YB	0.079	0.1059	0.1604	0.1171	0.1724	0.0728	0.0822	0.0751	0.0888	0.105967	0.037316	-1
		0YB	0.0937	0.1814	0.2213	0.2178	0.2299	0.0838	0.0921	0.1072	0.1327	0.1511	0.061314	-2
hydrogen bond occupany	donor	acceptor	conf3 1st	conf3 2nd	conf3 3rd	conf11 1st	conf11 2nd	conf11 3rd	conf17 1st	conf17 2nd	conf17 3rd	average	SD	subsite	corrected res. number
	0YB5-Side-N2	ASN59-Side-OD1	0.9763	0.7551	0.067	0.1767	0.6737	0.9838	0.9527	0.9196	0.6724	0.686367	0.324262	-2	ASN75		hydrogen bonds per sugar (indicated by subsite)
	ASN59-Side-ND2	4YB4-Side-O6	0.9768	0.058	0.0663	0.3987	0.782	0.9926	0.8701	0.7921	0.5743	0.612322	0.342784	-1	ASN75		subsite:	-3	-2	-1	0	1	2	3	total
	4YB2-Side-O6	ASP30-Side-OD2	0.0444	0.0829	0.0237	0.8269	0.4375	0.9973	0.218	0.6124	0	0.360344	0.354825	1	ASP46		average occupancy		1.07022	1.44333	0.376544	1.30502			4.19512
	TRP60-Side-NE1	4YB4-Side-O6	0.4948	0.3813	0.0225	0.1172	0.5871	0.4193	0.4013	0.3273	0.0864	0.315244	0.184445	-1	TRP76		SD		0.86777	1.19952	0.925238	2.1059			5.09843
	4YB4-Side-O6	ASN59-Side-OD1	0.0279	0.1188	0.3224	0.7426	0.055	0.0364	0.1061	0.1471	0.1888	0.1939	0.212081	-1	ASN75
	0YB5-Side-O3	ASN59-Main-O	0.2551	0.004	0.0188	0.0955	0.2753	0.2408	0.2655	0.3185	0.154	0.180833	0.110395	-2	ASN75		hydrogen bonds per residues and subsite					corrected res. number
	4YB2-Side-N2	TYR124-Main-O	0.1741	0.1246	0.0041	0.0036	0.0413	0	0.5793	0.3689	0.2036	0.166611	0.185851	1	TYR140		subsite	residue	occupancy	SD
	4YB4-Side-O6	ASP31-Side-OD2	0.1448	0.3626	0.0003	0.035	0.453	0.0114	0.0616	0.016	0.291	0.152856	0.162432	-1	ASP47		-2	ASN59	1.00019	0.675008		ASN75
	ROH1-Side-O1	ASP148-Side-OD2	0.0003	0.005	0.0169	0.581	0.0199	0.0038	0.0035	0.0372	0.6638	0.147933	0.254591	1	ASP164			GLN58	0.0243556	0.0653611		GLN74
	4YB2-Side-O6	ASP148-Side-OD2	0.0955	0.2159	0.0886	0	0	0	0.5196	0.0026	0.1627	0.120544	0.159606	1	ASP164			TRP60	0.0402889	0.112251		TRP76
	4YB2-Side-O6	ASP148-Side-OD1	0.0016	0.0351	0.0092	0	0	0	0.0252	0.2252	0.6527	0.105444	0.205107	1	ASP164			SER86	0.00474444	0.013384		SER102
	4Yn3-Side-N2	ASP31-Side-OD2	0	0	0.9156	0	0	0	0	0.0013	0	0.101878	0.287695	0	ASP47			GLY61	0.000133333	0.000377124		GLY77
	ASN59-Side-ND2	4Yn3-Side-O3	0	0	0.7475	0	0	0	0	0	0	0.0830556	0.234917	0	ASN75			TYR152	2.22222e-05	4.1574e-05		TYR168
	0YB5-Side-O4	ASN59-Main-O	0.0289	0.407	0.0011	0.0025	0.043	0.0188	0.0332	0.0293	0.0841	0.0719889	0.120686	-2	ASN75			HIS183	0.000322222	0.000876624		HIS199
	4YB2-Side-O3	ASP148-Side-OD2	0	0	0	0.0145	0.0284	0.5622	0	0	0	0.0672333	0.175247	1	ASP164			HIS87	0.000166667	0.000471405		HIS103
	TYR152-Side-OH	4YB2-Side-O3	0.0001	0	0.0006	0.0001	0.033	0.5403	0	0	0.0003	0.0638222	0.168771	1	TYR168
	TYR124-Main-N	4YB2-Side-O4	0.0007	0.0012	0.0004	0.4035	0.0068	0.001	0.0027	0.0749	0.0002	0.0546	0.125454	1	TYR140		-1	ASN59	0.876767	0.652477		ASN75
	4YB4-Side-O6	ASN59-Side-ND2	0.0025	0.078	0.1461	0.0705	0.0041	0.0008	0.0132	0.0694	0.0906	0.0528	0.0477628	-1	ASN75			HIS183	0.0181111	0.0140651		HIS199
	TYR124-Side-OH	4Yn3-Side-O6	0.0002	0.0041	0.4126	0.029	0.009	0.0121	0.0004	0.0026	0.0018	0.0524222	0.127629	0	TYR140			TRP60	0.317667	0.188896		TRP76
	4YB2-Side-N2	PHE125-Main-O	0	0.1127	0	0	0.2898	0.0012	0	0	0	0.0448556	0.0934396	1	PHE141			ASN56	0.00805556	0.0164508		ASN72
	4Yn3-Side-O3	ASN59-Side-OD1	0	0.0001	0.3677	0	0	0	0	0	0	0.0408667	0.115553	0	ASN75			TYR124	0.0161444	0.0437733		TYR140
	TRP60-Main-N	0YB5-Side-O4	0	0	0	0	0	0	0	0	0.3317	0.0368556	0.104243	-2	TRP76			HIS87	0.0251222	0.0463936		HIS103
	4YB2-Side-O6	PRO122-Main-O	0	0.0117	0	0.147	0.1565	0.0001	0	0.0011	0	0.0351556	0.0624643	1	PRO138			ASP31	0.155667	0.166275		ASP47
	4Yn3-Side-N2	PRO122-Main-O	0	0	0	0.0716	0.2371	0.0002	0	0	0	0.0343222	0.0750858	0	PRO138			HIS180	0.00112222	0.00208461		HIS196
	0YB5-Side-N2	ASN59-Main-O	0.0054	0.0722	0.0899	0.0324	0.0072	0.0027	0.0098	0.0173	0.018	0.0283222	0.0296889	-2	ASN75			TYR152	0.0034	0.00892181		TYR168
	0YB5-Side-O6	ASN59-Main-O	0	0.0014	0.2408	0	0.001	0	0	0	0.0003	0.0270556	0.0755716	-2	ASN75			SER86	0.0212667	0.0601512		SER102
	4Yn3-Side-O3	ASP31-Side-OD2	0.0452	0.0523	0.003	0.0211	0.0494	0.005	0.0271	0.0115	0.0182	0.0258667	0.01787	0	ASP47			GLN58	1.11111e-05	3.1427e-05		GLN74
	4YB4-Side-O6	SER86-Main-O	0	0	0.1914	0	0	0	0	0	0	0.0212667	0.0601512	-1	SER102
	HIS183-Side-NE2	4YB4-Side-O2N	0.0088	0.034	0.0115	0.0048	0.0185	0.0115	0.0458	0.009	0.0149	0.0176444	0.0127451	-1	HIS199		0	ASP31	0.127889	0.305973		ASP47
	ROH1-Side-O1	ASN144-Side-OD1	0.0017	0	0	0	0.0623	0.0934	0	0	0	0.0174889	0.0330908	1	ASN160			TYR124	0.0774778	0.15973		TYR140
	4YB4-Side-O3	ASN59-Main-O	0	0	0.153	0	0	0	0	0	0	0.017	0.0480833	-1	ASN75			TYR152	0.0025	0.00475554		TYR168
	HIS87-Side-ND1	4YB4-Side-O6	0.0004	0.0657	0.0321	0.0331	0.0006	0	0.0004	0.0006	0.0002	0.0147889	0.022299	-1	HIS103			ASP30	0.0007	0.00180985		ASP46
	ROH1-Side-O1	ASP148-Side-OD1	0.0002	0	0.0007	0	0	0	0.0024	0.0345	0.0934	0.0145778	0.0298282	1	ASP164			ASN59	0.124044	0.350815		ASN75
	ROH1-Side-O1	TYR152-Side-OH	0	0	0.1183	0	0	0	0	0	0.0031	0.0134889	0.0370689	1	TYR168			GLU153	1.11111e-05	3.1427e-05		GLU169
	PHE125-Main-N	ROH1-Side-O1	0	0	0	0.1207	0.0006	0	0	0	0	0.0134778	0.0379092	1	PHE141			HIS87	8.88889e-05	0.000251416		HIS103
	4YB2-Side-O6	ASN144-Side-OD1	0	0.0002	0	0	0.0907	0	0	0	0	0.0101	0.0284965	1	ASN160			TRP60	7.77778e-05	0.000219989		TRP76
	ROH1-Side-O1	TYR124-Main-O	0	0	0	0	0.0904	0.0005	0	0	0	0.0101	0.0283908	1	TYR140			HIS180	0.000266667	0.000638686		HIS196
	4Yn3-Side-N2	PRO123-Main-O	0	0	0	0.0825	0	0	0	0	0	0.00916667	0.0259272	0	PRO139			PRO122	0.0343222	0.0750858		PRO138
	4Yn3-Side-O6	TYR124-Side-OH	0	0.0001	0.0072	0.0647	0.0037	0.0027	0.0004	0.0016	0	0.00893333	0.0198422	0	TYR140			PRO123	0.00916667	0.0259272		PRO139
	TYR124-Main-N	4Yn3-Side-N2	0.0092	0.015	0.0126	0.0021	0.001	0.0017	0.0198	0.0106	0.0069	0.00876667	0.00611937	0	TYR140
	TYR124-Side-OH	4YB4-Side-O6	0.0001	0	0.0766	0	0	0.001	0	0.0001	0.0003	0.00867778	0.024016	-1	TYR140		1	ASP148	0.456311	0.82591		ASP164
	GLN58-Side-NE2	0YB5-Side-O4	0	0	0.0713	0	0	0	0	0	0	0.00792222	0.0224074	-2	GLN74			TYR124	0.236467	0.347374		TYR140
	4YB4-Side-O6	HIS87-Main-O	0	0	0.0698	0	0	0	0	0	0	0.00775556	0.021936	-1	HIS103			ASP30	0.360344	0.354825		ASP46
	4YB4-Side-O6	TYR124-Side-OH	0.0007	0	0.0629	0	0	0.0006	0	0.0003	0.0021	0.0074	0.0196325	-1	TYR140			TYR152	0.0933333	0.230682		TYR168
	4YB2-Side-N2	PRO123-Main-O	0	0	0	0.0654	0	0	0	0	0	0.00726667	0.0205532	1	PRO139			ASN144	0.0390889	0.0850636		ASN160
	4Yn3-Side-N2	TYR124-Main-N	0.0074	0.0136	0.012	0.0012	0.0005	0.0005	0.0179	0.0056	0.0061	0.0072	0.00585074	0	TYR140			PHE125	0.0703556	0.160109		PHE141
	TYR152-Side-OH	4YB2-Side-O2N	0	0	0.0148	0.0179	0.0104	0.0005	0	0.0001	0.0133	0.00633333	0.00717836	1	TYR168			PRO122	0.0351556	0.0624643		PRO138
	ASN144-Side-ND2	ROH1-Side-O1	0.0002	0	0	0	0.0246	0.0254	0	0	0	0.00557778	0.0103835	1	ASN160			HIS180	0.000811111	0.00229417		HIS196
	THR149-Main-N	4YB2-Side-O6	0	0	0	0	0	0	0	0	0.0496	0.00551111	0.0155878	1	THR165			GLU153	1.11111e-05	3.1427e-05		GLU169
	PHE125-Main-N	4YB2-Side-O6	0	0.005	0	0	0.0409	0	0	0	0.0001	0.00511111	0.0127485	1	PHE141			PRO123	0.00735556	0.0207715		PRO139
	0YB5-Side-N2	SER86-Main-O	0	0.0001	0.0424	0	0	0	0	0	0	0.00472222	0.0133211	-2	SER102			ALA145	0.000255556	0.00072282		ALA161
	0YB5-Side-N2	GLN58-Main-O	0	0	0.0406	0	0	0	0	0	0.0015	0.00467778	0.012709	-2	GLN74			ILE147	1.11111e-05	3.1427e-05		ILE163
	ASN56-Side-ND2	4YB4-Side-O6	0	0	0.0011	0	0	0	0.0361	0	0.003	0.00446667	0.0112243	-1	ASN72			THR149	0.00552222	0.0156192		THR165
	ASN144-Side-ND2	4YB2-Side-O5	0	0.0003	0	0	0.0202	0.0116	0	0	0	0.00356667	0.00689766	1	ASN160
	TYR152-Side-OH	4YB2-Side-O6	0.0005	0.0092	0.0091	0	0	0	0.0058	0	0.0063	0.00343333	0.00387212	1	TYR168
	0YB5-Side-O3	GLN58-Side-OE1	0	0	0.0283	0	0	0	0	0.0003	0.0017	0.00336667	0.00883088	-2	GLN74
	TYR152-Side-OH	4YB4-Side-O2N	0.0281	0	0.0004	0	0.0013	0	0.0002	0	0	0.00333333	0.00876546	-1	TYR168
	PHE125-Main-N	4YB2-Side-O5	0	0	0	0.0191	0.0107	0	0	0	0	0.00331111	0.00650324	1	PHE141
	4YB4-Side-O6	ASN56-Side-OD1	0.0029	0.0062	0.0004	0	0	0	0.005	0.0012	0.013	0.00318889	0.0040951	-1	ASN72
	4YB4-Side-O6	ASP31-Side-OD1	0.0027	0.0017	0.0001	0	0.0011	0.0029	0.0023	0.0012	0.0125	0.00272222	0.00359159	-1	ASP47
	0YB5-Side-O3	GLN58-Main-O	0	0	0	0	0	0	0	0	0.0243	0.0027	0.00763675	-2	GLN74
	TYR124-Main-N	4YB2-Side-O6	0	0.001	0.0039	0.0043	0.0107	0.0011	0	0.0001	0	0.00234444	0.003349	1	TYR140
	ROH1-Side-O1	PHE125-Main-O	0	0.002	0	0	0.0187	0	0	0	0	0.0023	0.00583171	1	PHE141
	ASN59-Side-ND2	0YB5-Side-O4	0	0	0	0	0.0206	0	0	0	0	0.00228889	0.00647396	-2	ASN75
	0YB5-Side-O4	GLN58-Side-OE1	0	0	0.0188	0	0	0	0	0	0	0.00208889	0.00590827	-2	GLN74
	4YB2-Side-O6	TYR152-Side-OH	0	0.0017	0.0124	0	0	0	0.001	0	0.0034	0.00205556	0.00381783	1	TYR168
	TYR152-Side-OH	ROH1-Side-O1	0	0.0001	0.0165	0	0	0	0	0	0.0008	0.00193333	0.00515601	1	TYR168
	TRP60-Side-NE1	4YB4-Side-O3	0.0009	0	0.0116	0.0002	0.0019	0.0001	0.0004	0.0001	0.0006	0.00175556	0.00352487	-1	TRP76
	0YB5-Side-N2	TRP60-Side-NE1	0	0	0	0.0026	0.0104	0	0	0	0	0.00144444	0.0032684	-2	TRP76
	TYR152-Side-OH	4Yn3-Side-O6	0.0001	0.0096	0.0001	0	0.0001	0.0003	0.0005	0.002	0	0.00141111	0.00295539	0	TYR168
	ROH1-Side-O1	ASN144-Side-ND2	0	0	0	0	0.0111	0.0014	0	0	0	0.00138889	0.00346104	1	ASN160
	4YB4-Side-O6	HIS87-Side-NE2	0.0019	0.0004	0.0001	0	0.0003	0.0043	0.0016	0.0023	0.0008	0.0013	0.00131825	-1	HIS103
	4YB4-Side-O6	HIS87-Side-ND1	0.0009	0.0004	0.0015	0.0002	0.0007	0.0017	0.003	0.0021	0.001	0.00127778	0.000840341	-1	HIS103
	4YB2-Side-N2	PHE125-Main-N	0	0.0112	0	0	0	0	0	0	0	0.00124444	0.00351982	1	PHE141
	ASN59-Side-ND2	0YB5-Side-O6	0	0	0	0	0.0106	0	0.0005	0	0	0.00123333	0.00331528	-2	ASN75
	4YB2-Side-O3	TYR152-Side-OH	0	0	0.0003	0	0.003	0.0063	0	0	0.0011	0.00118889	0.00203494	1	TYR168
	0YB5-Side-N2	ASN59-Side-ND2	0	0.0079	0.0001	0	0	0	0	0.0004	0.0014	0.00108889	0.00244651	-2	ASN75
	HIS180-Side-NE2	4YB4-Side-O2N	0.0057	0.0035	0	0	0	0	0	0	0.0005	0.00107778	0.0019589	-1	HIS196
	4Yn3-Side-O6	TYR152-Side-OH	0	0.0011	0	0.0001	0	0.0057	0.0007	0.0021	0	0.00107778	0.00176873	0	TYR168
	TYR152-Side-OH	4YB2-Side-O5	0	0	0.0087	0	0	0	0	0	0.0007	0.00104444	0.00271543	1	TYR168
	4YB2-Side-O3	TYR124-Main-O	0.0024	0.0017	0.0006	0.0006	0.0004	0	0.0013	0.0014	0.0009	0.00103333	0.000697615	1	TYR140
	0YB5-Side-N2	GLN58-Side-OE1	0	0.0004	0.0038	0	0	0	0	0.0001	0.0045	0.000977778	0.00170801	-2	GLN74
	GLN58-Side-NE2	0YB5-Side-O3	0	0	0.0036	0	0.0001	0	0.0001	0	0.0045	0.000922222	0.00168574	-2	GLN74
	TYR124-Main-N	4YB2-Side-O3	0	0.0003	0	0.0027	0	0	0.001	0.0034	0	0.000822222	0.00124077	1	TYR140
	HIS180-Side-NE2	4YB2-Side-O6	0	0	0.0073	0	0	0	0	0	0	0.000811111	0.00229417	1	HIS196
	0YB5-Side-O6	TRP60-Side-NE1	0	0	0	0	0.0056	0	0	0	0.0009	0.000722222	0.00174724	-2	TRP76
	4Yn3-Side-N2	ASP30-Side-OD2	0.0005	0.0058	0	0	0	0	0	0	0	0.0007	0.00180985	0	ASP46
	ASN59-Side-ND2	4YB4-Side-O5	0	0.0006	0.0053	0	0.0004	0	0	0	0	0.0007	0.00163978	-1	ASN75
	4YB2-Side-O6	ASN144-Side-ND2	0	0	0	0	0.0053	0	0	0	0	0.000588889	0.00166563	1	ASN160
	4YB2-Side-N2	ASP148-Side-OD2	0	0	0	0	0.0003	0.0049	0	0	0	0.000577778	0.001531	1	ASP164
	4YB2-Side-O6	TYR124-Main-O	0	0	0	0	0.0044	0	0	0	0	0.000488889	0.00138279	1	TYR140
	0YB5-Side-O3	GLN58-Side-NE2	0	0	0.0039	0	0	0	0	0	0.0004	0.000477778	0.00121635	-2	GLN74
	HIS183-Side-NE2	4YB4-Side-O3	0	0	0	0	0.0041	0	0	0	0	0.000455556	0.00128851	-1	HIS199
	4YB4-Side-O6	TRP60-Side-NE1	0.0003	0.0007	0.0002	0.0004	0.0001	0.0007	0.0007	0.0007	0	0.000422222	0.000269888	-1	TRP76
	4YB4-Side-O6	ASN56-Side-ND2	0	0	0	0	0	0	0	0	0.0036	0.0004	0.00113137	-1	ASN72
	0YB5-Side-O6	TRP60-Main-O	0	0	0.0035	0	0	0	0	0	0	0.000388889	0.00109994	-2	TRP76
	ASN144-Side-ND2	4YB2-Side-O6	0	0	0	0	0.0034	0	0	0	0	0.000377778	0.00106852	1	ASN160
	4YB2-Side-N2	TYR124-Side-OH	0	0.0007	0	0	0.0023	0	0	0	0.0002	0.000355556	0.000721281	1	TYR140
	0YB5-Side-O4	ASN59-Side-OD1	0	0.0002	0	0	0	0	0.0007	0.002	0.0002	0.000344444	0.000623808	-2	ASN75
	GLN58-Side-NE2	0YB5-Side-O6	0	0	0.0031	0	0	0	0	0	0	0.000344444	0.000974236	-2	GLN74
	0YB5-Side-O4	GLN58-Side-NE2	0	0	0.0031	0	0	0	0	0	0	0.000344444	0.000974236	-2	GLN74
	0YB5-Side-O3	ASN59-Side-OD1	0.0002	0.0021	0	0	0.0001	0	0	0.0002	0.0003	0.000322222	0.000637317	-2	ASN75
	HIS183-Side-NE2	0YB5-Side-O6	0	0	0	0.0001	0.0026	0	0	0	0	0.0003	0.00081377	-2	HIS199
	TRP60-Side-NE1	0YB5-Side-O5	0	0	0.0011	0	0.0014	0	0	0	0	0.000277778	0.000524463	-2	TRP76
	0YB5-Side-N2	GLN58-Side-NE2	0	0	0.0023	0	0	0	0	0	0.0002	0.000277778	0.000717678	-2	GLN74
	ROH1-Side-O1	ALA145-Main-O	0	0	0	0	0	0.0023	0	0	0	0.000255556	0.00072282	1	ALA161
	TRP60-Side-NE1	4YB4-Side-O2N	0	0	0.0021	0.0001	0	0	0	0	0	0.000244444	0.000656779	-1	TRP76
	HIS180-Side-NE2	4Yn3-Side-O3	0	0	0	0	0	0	0.0016	0	0	0.000177778	0.000502831	0	HIS196
	0YB5-Side-O4	TRP60-Side-NE1	0	0	0	0.0002	0.0012	0	0.0001	0.0001	0	0.000177778	0.000367507	-2	TRP76
	0YB5-Side-N2	HIS87-Main-O	0	0	0	0	0.0015	0	0	0	0	0.000166667	0.000471405	-2	HIS103
	ASN59-Side-ND2	0YB5-Side-N2	0	0.0013	0	0	0.0001	0	0	0	0	0.000155556	0.000405822	-2	ASN75
	TYR124-Side-OH	4Yn3-Side-O5	0	0	0.0007	0.0003	0	0.0002	0	0	0	0.000133333	0.000226078	0	TYR140
	TRP60-Main-N	0YB5-Side-O3	0	0	0	0	0	0	0	0	0.001	0.000111111	0.00031427	-2	TRP76
	TRP60-Side-NE1	0YB5-Side-O6	0	0.0002	0	0	0.0006	0	0.0001	0	0	0.0001	0.000188562	-2	TRP76
	GLN58-Side-NE2	0YB5-Side-N2	0	0	0.0001	0	0	0	0	0	0.0008	0.0001	0.000249444	-2	GLN74
	4Yn3-Side-O3	ASP31-Side-OD1	0	0	0.0009	0	0	0	0	0	0	0.0001	0.000282843	0	ASP47
	ASN59-Side-ND2	4Yn3-Side-O4	0	0	0.0009	0	0	0	0	0	0	0.0001	0.000282843	0	ASN75
	0YB5-Side-O6	ASN59-Side-OD1	0	0	0	0	0	0	0	0	0.0009	0.0001	0.000282843	-2	ASN75
	TRP60-Main-N	0YB5-Side-O6	0	0	0	0	0	0	0	0	0.0009	0.0001	0.000282843	-2	TRP76
	0YB5-Side-O4	GLN58-Main-O	0	0	0.0001	0	0	0	0	0	0.0007	8.88889e-05	0.000218299	-2	GLN74
	4YB2-Side-O6	PRO123-Main-O	0	0	0	0.0007	0.0001	0	0	0	0	8.88889e-05	0.000218299	1	PRO139
	4YB4-Side-O3	ASP31-Side-OD2	0	0	0	0	0.0008	0	0	0	0	8.88889e-05	0.000251416	-1	ASP47
	TRP60-Side-NE1	4Yn3-Side-O3	0	0	0.0007	0	0	0	0	0	0	7.77778e-05	0.000219989	0	TRP76
	ASN59-Side-ND2	0YB5-Side-O5	0	0.0006	0	0	0.0001	0	0	0	0	7.77778e-05	0.000187248	-2	ASN75
	TYR152-Side-OH	4YB4-Side-O3	0.0001	0.0005	0	0	0	0	0	0	0	6.66667e-05	0.000156347	-1	TYR168
	GLN58-Side-NE2	0YB5-Side-O2N	0	0	0.0001	0.0001	0	0	0	0	0.0004	6.66667e-05	0.000124722	-2	GLN74
	TYR124-Side-OH	4YB4-Side-O5	0	0	0.0003	0	0	0.0003	0	0	0	6.66667e-05	0.000124722	-1	TYR140
	HIS180-Side-NE2	4Yn3-Side-N2	0	0	0	0.0002	0.0002	0.0002	0	0	0	6.66667e-05	9.42809e-05	0	HIS196
	GLY61-Main-N	0YB5-Side-O6	0	0	0.0005	0	0	0	0	0	0	5.55556e-05	0.000157135	-2	GLY77
	ROH1-Side-O1	PHE125-Main-N	0	0	0	0	0.0005	0	0	0	0	5.55556e-05	0.000157135	1	PHE141
	TYR124-Main-N	4YB2-Side-O5	0	0	0	0	0.0005	0	0	0	0	5.55556e-05	0.000157135	1	TYR140
	4Yn3-Side-N2	ASP31-Side-OD1	0	0	0.0004	0	0	0	0	0	0	4.44444e-05	0.000125708	0	ASP47
	4Yn3-Side-O3	HIS87-Side-NE2	0	0	0.0004	0	0	0	0	0	0	4.44444e-05	0.000125708	0	HIS103
	0YB5-Side-O6	GLY61-Main-O	0	0	0.0004	0	0	0	0	0	0	4.44444e-05	0.000125708	-2	GLY77
	0YB5-Side-O4	TRP60-Main-N	0	0	0	0.0001	0	0	0.0001	0.0002	0	4.44444e-05	6.84935e-05	-2	TRP76
	HIS180-Side-NE2	4YB4-Side-O3	0	0	0	0	0.0004	0	0	0	0	4.44444e-05	0.000125708	-1	HIS196
	4YB2-Side-O3	TYR124-Main-N	0	0.0002	0	0	0	0	0	0.0001	0	3.33333e-05	6.66667e-05	1	TYR140
	GLY61-Main-N	0YB5-Side-O4	0	0	0.0003	0	0	0	0	0	0	3.33333e-05	9.42809e-05	-2	GLY77
	4YB2-Side-N2	TYR152-Side-OH	0	0	0	0	0.0002	0.0001	0	0	0	3.33333e-05	6.66667e-05	1	TYR168
	ASN59-Side-ND2	4YB4-Side-O3	0	0.0002	0	0	0	0	0	0	0	2.22222e-05	6.28539e-05	-1	ASN75
	SER86-Side-OG	0YB5-Side-O4	0	0	0.0002	0	0	0	0	0	0	2.22222e-05	6.28539e-05	-2	SER102
	4YB4-Side-O3	ASN59-Side-OD1	0	0	0.0002	0	0	0	0	0	0	2.22222e-05	6.28539e-05	-1	ASN75
	4Yn3-Side-O3	HIS87-Side-ND1	0	0	0.0002	0	0	0	0	0	0	2.22222e-05	6.28539e-05	0	HIS103
	0YB5-Side-O6	TRP60-Main-N	0	0	0.0001	0	0	0	0	0	0.0001	2.22222e-05	4.1574e-05	-2	TRP76
	4Yn3-Side-O3	ASN59-Side-ND2	0	0	0.0002	0	0	0	0	0	0	2.22222e-05	6.28539e-05	0	ASN75
	0YB5-Side-O6	TYR152-Main-O	0	0	0	0.0001	0.0001	0	0	0	0	2.22222e-05	4.1574e-05	-2	TYR168
	0YB5-Side-O4	TRP60-Main-O	0	0	0	0	0.0001	0	0	0	0.0001	2.22222e-05	4.1574e-05	-2	TRP76
	0YB5-Side-O6	HIS183-Side-ND1	0	0	0	0	0.0002	0	0	0	0	2.22222e-05	6.28539e-05	-2	HIS199
	HIS180-Side-NE2	4Yn3-Side-O4	0	0	0	0	0	0	0.0001	0	0.0001	2.22222e-05	4.1574e-05	0	HIS196
	ASN59-Side-ND2	0YB5-Side-O3	0	0.0001	0	0	0	0	0	0	0	1.11111e-05	3.1427e-05	-2	ASN75
	4Yn3-Side-O6	GLU153-Side-OE2	0	0	0.0001	0	0	0	0	0	0	1.11111e-05	3.1427e-05	0	GLU169
	4YB4-Side-O6	GLN58-Main-O	0	0	0.0001	0	0	0	0	0	0	1.11111e-05	3.1427e-05	-1	GLN74
	4YB2-Side-O3	TYR124-Side-OH	0	0	0.0001	0	0	0	0	0	0	1.11111e-05	3.1427e-05	1	TYR140
	ROH1-Side-O1	GLU153-Side-OE1	0	0	0.0001	0	0	0	0	0	0	1.11111e-05	3.1427e-05	1	GLU169
	4Yn3-Side-O3	TYR124-Side-OH	0	0	0.0001	0	0	0	0	0	0	1.11111e-05	3.1427e-05	0	TYR140
	TYR124-Main-N	4Yn3-Side-O5	0	0	0	0.0001	0	0	0	0	0	1.11111e-05	3.1427e-05	0	TYR140
	4Yn3-Side-O6	HIS87-Main-O	0	0	0	0.0001	0	0	0	0	0	1.11111e-05	3.1427e-05	0	HIS103
	4YB4-Side-O3	HIS183-Side-NE2	0	0	0	0	0.0001	0	0	0	0	1.11111e-05	3.1427e-05	-1	HIS199
	4YB2-Side-O6	TYR124-Main-N	0	0	0	0	0.0001	0	0	0	0	1.11111e-05	3.1427e-05	1	TYR140
	TRP60-Side-NE1	0YB5-Side-O4	0	0	0	0	0.0001	0	0	0	0	1.11111e-05	3.1427e-05	-2	TRP76
	TYR152-Side-OH	4Yn3-Side-O5	0	0	0	0	0	0.0001	0	0	0	1.11111e-05	3.1427e-05	0	TYR168
	4Yn3-Side-N2	HIS87-Side-NE2	0	0	0	0	0	0	0.0001	0	0	1.11111e-05	3.1427e-05	0	HIS103
	ROH1-Side-O1	ILE147-Main-O	0	0	0	0	0	0	0	0.0001	0	1.11111e-05	3.1427e-05	1	ILE163
	4YB2-Side-O6	THR149-Main-N	0	0	0	0	0	0	0	0	0.0001	1.11111e-05	3.1427e-05	1	THR165
	0YB5-Side-O3	TRP60-Main-N	0	0	0	0	0	0	0	0	0.0001	1.11111e-05	3.1427e-05	-2	TRP76
binding free energy [kcal/mol)	total delta	residue	conf3 1st	conf3 2nd	conf3 3rd	conf11 1st	conf11 2nd	conf11 3rd	conf17 1st	conf17 2nd	conf17 3rd	average	SD	subsite	corrected res. number
		THR 8	0.0131188	0.0089703	0.00763366	0.0176337	0.017099	-0.00426733	0.0204257	0.0142178	-0.00815842	0.00963036	0.00989695		THR33
		ASP 21	-1.30843	-1.40819	-0.544371	-3.40128	-2.55263	-4.59646	-1.88583	-2.71601	-1.29643	-2.18996	1.25767		ASP46
		ASP 22	-8.60337	-9.09444	-8.25049	-9.35349	-10.4619	-10.376	-9.33084	-9.70069	-10.2059	-9.48634	0.775342		ASP47
		PHE 25	-0.127191	-0.0547568	-0.0805639	-0.065634	-0.112528	-0.0934391	-0.0957729	-0.0725683	-0.094807	-0.0885846	0.0228298		PHE50
		ASN 47	-0.0138119	0.0479633	0.00260396	-0.147614	-0.118316	-0.117644	0.0127448	-0.00646609	0.314667	-0.00287465	0.13751		ASN72
		GLN 49	0.289928	0.539533	-0.027956	0.269007	0.309383	0.309534	0.263606	0.301044	0.207596	0.273519	0.145656		GLN74
		ASN 50	-2.71229	-2.13006	-3.00381	-0.627351	-1.65655	-2.56614	-2.65543	-2.34573	-2.46756	-2.24055	0.716023		ASN75
		TRP 51	-5.07859	-3.59641	-3.17316	-5.03263	-4.76086	-4.70348	-4.5718	-4.44432	-3.2976	-4.29543	0.740121		TRP76
		GLY 52	-0.146182	-0.0228261	-0.25784	-0.0983267	-0.106596	-0.141219	-0.142092	-0.124947	-0.10324	-0.12703	0.0618229		GLY77
		SER 53	0.0332475	0.0364158	0.0788926	0.0385545	0.0354059	0.0470495	0.0397228	0.0349901	0.0555149	0.0444215	0.014722		SER78
		HID 74	-4.12581	-4.08643	-3.18965	-3.88805	-3.65843	-4.35648	-4.14505	-4.36201	-4.45664	-4.02984	0.401379		HID99
		SER 77	0.294896	0.229058	-0.228735	0.264471	0.365387	0.305765	0.29348	0.326703	0.371708	0.246971	0.183977		SER102
		HID 78	-4.55116	-4.27533	-3.83118	-4.36299	-4.5142	-4.37312	-4.41726	-4.30167	-4.61866	-4.36062	0.229374		HID103
		ALA 79	-0.0887681	-0.0949411	-0.16717	-0.0730438	-0.17315	-0.0892378	-0.0908771	-0.0870868	-0.0933673	-0.106405	0.0367113		ALA104
		ARG 112	1.20974	1.00341	0.615251	1.2315	1.52844	1.66209	1.24874	1.23676	1.3227	1.22874	0.298833		ARG137
		PRO 113	-0.170415	-0.00830769	0.134583	-0.181166	-1.02014	-0.00863354	-0.0608974	-0.0156028	-0.0804493	-0.156781	0.337268		PRO138
		PRO 114	1.00812	0.844819	0.31906	-0.535297	0.383316	0.869816	0.798961	0.860936	1.07578	0.625057	0.50528		PRO139
		TYR 115	-2.4182	-1.94528	-2.75333	-1.76821	-2.06118	-2.43716	-2.57051	-2.3427	-2.40457	-2.30013	0.314224		TYR140
		PHE 116	-3.70395	-2.38167	-1.35803	-3.37075	-3.14725	-0.405066	-4.16521	-4.19331	-2.11206	-2.7597	1.29986		PHE141
		SER 117	0.0338993	0.0226925	0.0707723	0.0335849	-0.121688	-0.0264583	-0.0368665	-0.0531172	0.062926	-0.00158387	0.0626762		SER142
		ASN 135	0.151994	0.149393	0.070505	0.138838	-0.191542	0.10086	0.200634	0.187089	0.139092	0.105207	0.118065		ASN160
		ALA 136	-0.0652751	-0.040378	-0.00118728	-0.0377844	-0.0298945	-0.511088	-0.0344504	-0.0722579	-0.0285435	-0.0912066	0.158816		ALA161
		ASN 137	0.00637624	0.0278416	0.0183168	0.00484158	-0.00541584	0.0321262	0.0215743	0.0200966	0.010802	0.0151733	0.0119903		ASN162
		ILE 138	0.0382358	0.0559678	0.0155969	0.0314851	0.0347624	-0.0180388	0.0978686	0.0681382	0.0845839	0.0454	0.0356859		ILE163
		ASP 139	0.174994	-0.364709	0.187528	-0.449585	0.114133	-1.90205	-0.688953	0.0858644	-2.68348	-0.614028	1.0199		ASP164
		THR 140	0.0780792	0.119416	0.0820792	0.132743	0.143713	0.228604	0.138307	0.155158	-0.0576027	0.113388	0.0778104		THR165
		LEU 141	-0.00696291	-0.0532729	-0.13658	-0.142876	-0.0785534	-0.561182	-0.0401268	-0.0360954	-0.119502	-0.130572	0.168375		LEU166
		ASP 142	-0.21503	-0.239327	-0.211725	-0.29403	-0.267911	-0.457752	-0.435792	-0.427406	-0.20672	-0.306188	0.104686		ASP167
		TYR 143	-0.880784	-1.74257	-2.14731	-1.43878	-1.39317	-3.35327	-1.8869	-1.69173	-4.8253	-2.15109	1.2114		TYR168
		GLU 144	0.166458	0.215563	0.25486	0.198806	0.168081	0.261034	0.216189	0.203715	0.167386	0.205788	0.0356376		GLU169
		HIE 145	0.028297	0.0180693	0.0227228	0.0313267	0.0278713	0.0267327	0.0286238	0.0263366	0.0499658	0.0288829	0.00878835		HIE170
		ASP 146	0.0794416	0.134076	0.0871941	0.0781831	0.0802297	0.223841	0.0738745	0.0831518	0.164365	0.111595	0.052262		ASP171
		VAL 167	0.0772079	0.0542772	0.0284356	0.0796931	0.0824059	0.0825743	0.0809109	0.0868218	0.0733663	0.0717437	0.0187707		VAL192
		SER 168	0.0992376	0.0827921	0.0530891	0.081297	0.0968713	0.146059	0.0938713	0.100901	0.0578614	0.09022	0.0272296		SER193
		LEU 169	-0.508266	-0.242095	-0.0814243	-0.580109	-0.283619	-0.62345	-0.441598	-0.659795	-0.169376	-0.398859	0.211086		LEU194
		MET 170	0.0665941	0.0485545	0.0460495	-0.0156733	0.00536634	0.0718218	-0.00178218	-0.0164257	0.0664455	0.0301056	0.0368723		MET195
		HIP 171	0.923395	0.990138	1.14899	1.26319	1.33331	1.49725	1.58389	1.5224	1.18998	1.2725	0.233821		HIP196
		ASP 172	0.0170594	-0.0255248	-0.0897327	-0.0561089	-0.0137327	-0.122832	-0.0752871	-0.114139	0.0433465	-0.0485501	0.0578572		ASP197
		VAL 173	0.00202497	0.000790107	0.0307511	0.0612652	-0.0738885	0.059901	0.0592392	0.0507072	-0.0468276	0.0159959	0.0496512		VAL198
		HIE 174	-0.0889783	-0.272292	-0.250623	-0.119788	-0.265404	-0.0999385	-0.315435	-0.230572	-0.129442	-0.196941	0.0865973		HIE199
		ZN 214	50.8216	51.9262	41.1928	52.6216	52.7448	51.1192	49.7869	51.9821	52.2025	50.4886	3.61054		Zn
		ROH 215	0.0529272	0.0157726	0.19184	-1.29164	-0.00854094	0.034413	0.141545	0.239418	-1.93324	-0.284167	0.774391	1	ROH
		4YB 216	-5.54795	-5.98258	-4.39712	-12.2299	-9.63118	-12.9224	-8.971	-10.6125	-9.11247	-8.82301	2.97396	1	4YB
		SUM 215+216	-5.49503	-5.9668	-4.20528	-13.5216	-9.63972	-12.8879	-8.82945	-10.3731	-11.0457	-9.10718	3.2871	1	red. end 4YB
		4Yn 217	-35.2554	-37.1644	-22.5706	-37.0771	-37.9166	-37.115	-36.3103	-35.1299	-37.003	-35.0602	4.77295	0	4Yn
		4YB 218	-3.84974	-2.55074	-3.37997	-1.56251	-3.73633	-3.85082	-3.07801	-2.82313	-2.90282	-3.08156	0.740579	-1	4YB
		0YB 219	-5.15914	-3.11919	-1.36063	-2.60518	-3.52982	-4.85138	-4.74695	-4.41032	-3.89673	-3.74215	1.23064	-2	0YB
	total delta		-25.7662	-21.0642	-13.9739	-31.1201	-30.7104	-40.1324	-32.5759	-30.1555	-32.8962	-28.7105	7.5756

## Sheet: ADaA 
RMSF [nm]		residue	conf2 1st	conf2 2nd	conf2 3rd	conf4 1st	conf4 2nd	conf4 3rd	conf17 1st	conf17 2nd	conf17 3rd	average	SD	subsite
		ROH	0.1153	0.1359	0.1313	0.1281	0.1438	0.1437	0.1718	0.1539	0.1523	0.141789	0.0165804	1
		4YB	0.1046	0.1173	0.1124	0.1052	0.1194	0.1312	0.1516	0.1414	0.144	0.125233	0.0174395	1
		4YB	0.0449	0.0442	0.0427	0.0454	0.0452	0.0498	0.0658	0.0658	0.055	0.0509778	0.00917098	0
		4Yn	0.0621	0.0624	0.0574	0.0712	0.0684	0.0638	0.1484	0.1231	0.0962	0.0836667	0.0321966	-1
		0YB	0.1017	0.0956	0.088	0.1187	0.0975	0.1073	0.3123	0.265	0.2157	0.155756	0.0853523	-2
hydrogen bond occupany	donor	acceptor	conf2 1st	conf2 2nd	conf2 3rd	conf4 1st	conf4 2nd	conf4 3rd	conf17 1st	conf17 2nd	conf17 3rd	average	SD	subsite	corrected res. number
	4YB3-Side-O3	ASP31-Side-OD2	0.9372	0.9366	0.9239	0.9303	0.951	0.9159	0.9827	0.994	0.9946	0.9518	0.0289478	0	ASP47		hydrogen bonds per sugar (indicated by subsite)
	TYR124-Main-N	4YB3-Side-O2N	0.7184	0.9553	0.9095	0.7376	0.9012	0.5791	0.9434	0.8957	0.9535	0.843744	0.125504	0	TYR140		subsite:	-3	-2	-1	0	1	2	3	total
	0YB5-Side-N2	ASN59-Side-OD1	0.9161	0.9286	0.9542	0.8917	0.9111	0.2362	0.0485	0.0289	0.0089	0.547133	0.421918	-2	ASN75		average occupancy		0.823878	2.14713	2.07294	0.455344			5.4993
	ASN59-Side-ND2	4Yn4-Side-O6	0.9265	0.8959	0.9415	0.837	0.7141	0.0077	0.1724	0.1681	0.1208	0.531556	0.378247	-1	ASN75		SD		0.745346	2.33764	0.388486	0.482439			3.95391
	4YB2-Side-O6	ASP148-Side-OD2	0.0486	0.5332	0.7856	0.8468	0.4251	0.1735	0.4814	0.003	0.0018	0.366556	0.308077	1	ASP164
	TRP60-Side-NE1	4Yn4-Side-O3	0.4973	0.6022	0.5962	0.5198	0.7158	0	0.1193	0.0811	0.1436	0.363922	0.257648	-1	TRP76		hydrogen bonds per residues and subsite					corrected res. number
	4Yn4-Side-N2	ASP31-Side-OD2	0	0	0	0	0	0	0.7801	0.9419	0.8077	0.281078	0.399593	-1	ASP47		subsite	residue	occupancy	SD
	4Yn4-Side-O6	ASP31-Side-OD2	0.5047	0.4504	0.5672	0.5639	0.4047	0.0016	0	0	0	0.276944	0.251834	-1	ASP47		-2	ASN59	0.7599	0.589174		ASN75
	HIS180-Side-NE2	4YB3-Side-O4	0.2186	0.4154	0.398	0.4122	0.6281	0.2339	0	0	0	0.256244	0.212635	0	HIS196			HIS183	0.0205	0.0426408		HIS199
	0YB5-Side-O3	ASN59-Main-O	0.1751	0.2117	0.2292	0.1874	0.2136	0.2042	0.002	0.0041	0.0013	0.136511	0.0958911	-2	ASN75			TRP60	0.0338556	0.0887675		TRP76
	HIS183-Side-NE2	4Yn4-Side-N2	0.0078	0.0152	0.0804	0.0313	0.0322	0.8454	0.0013	0.0013	0.0014	0.112922	0.260068	-1	HIS199			GLN58	0.0003	0.000687648		GLN74
	ASN59-Side-ND2	4Yn4-Side-O5	0	0	0	0	0	0	0.1612	0.3801	0.2474	0.0876333	0.134392	-1	ASN75			VAL182	0.00268889	0.00545455		VAL198
	4Yn4-Side-O6	ASN59-Side-OD1	0.0473	0.0869	0.0444	0.0416	0.1093	0.007	0.0207	0.2677	0.0227	0.0719556	0.0756417	-1	ASN75			GLY61	0.000277778	0.000785674		GLY77
	ASN59-Side-ND2	4Yn4-Side-O3	0.0001	0.0001	0.0001	0.0005	0.0071	0.0003	0.0407	0.146	0.4212	0.0684556	0.132605	-1	ASN75			TYR152	0.00573333	0.0161105		TYR168
	HIS183-Side-NE2	4Yn4-Side-O3	0.0159	0.0078	0.0108	0.0109	0.0098	0.3298	0.0806	0.0264	0.017	0.0565556	0.0989437	-1	HIS199			GLU153	1.11111e-05	3.1427e-05		GLU169
	TRP60-Side-NE1	4Yn4-Side-O6	0.0762	0.0631	0.088	0.1284	0.0542	0.0006	0.0795	0.001	0	0.0545556	0.0428059	-1	TRP76			ASP155	0.000611111	0.00169353		ASP171
	TRP60-Side-NE1	4Yn4-Side-N2	0	0	0	0	0	0	0.251	0.0484	0.191	0.0544889	0.0913499	-1	TRP76
	4YB2-Side-O6	ASP148-Side-OD1	0.0269	0.2744	0.0001	0	0.1547	0.0001	0.0001	0	0.0008	0.0507889	0.0923376	1	ASP164		-1	TRP60	0.474444	0.39446		TRP76
	0YB5-Side-O4	ASN59-Main-O	0.0635	0.0666	0.0489	0.0741	0.0485	0.0854	0.0001	0.0013	0.003	0.0434889	0.0315953	-2	ASN75			ASN59	0.7864	0.76695		ASN75
	TYR124-Side-OH	4Yn4-Side-O6	0.0004	0.0026	0.0011	0.0038	0.0064	0.0036	0.0572	0.089	0.145	0.0343444	0.0490787	-1	TYR140			ASP31	0.575367	0.665596		ASP47
	4Yn4-Side-O6	HIS87-Side-ND1	0.0424	0.0397	0.0336	0.0277	0.0372	0.0989	0.0024	0.0052	0.0063	0.0326	0.0277745	-1	HIS103			HIS87	0.0631111	0.0522008		HIS103
	4Yn4-Side-O6	HIS87-Side-NE2	0.0591	0.0403	0.0402	0.0249	0.0333	0.0226	0.0001	0	0	0.0245	0.0199175	-1	HIS103			ASN56	0.0111	0.0196187		ASN72
	PHE125-Main-N	4YB2-Side-O6	0.0001	0	0	0	0	0.1906	0	0.0001	0	0.0212	0.059892	1	PHE141			HIS183	0.176967	0.36267		HIS199
	0YB5-Side-N2	ASN59-Main-O	0.0201	0.0267	0.0169	0.0376	0.0569	0.0191	0.0037	0.0009	0.0006	0.0202778	0.0174256	-2	ASN75			HIS180	0.0185	0.019446		HIS196
	HIS183-Side-NE2	0YB5-Side-O6	0.0052	0	0	0.001	0	0	0.1104	0.0417	0.0013	0.0177333	0.0351608	-2	HIS199			TYR124	0.0412333	0.0566671		TYR140
	4Yn4-Side-O6	ASP31-Side-OD1	0.0318	0.0304	0.0339	0.023	0.0289	0.0081	0	0	0	0.0173444	0.0141695	-1	ASP47			TYR152	1.11111e-05	3.1427e-05		TYR168
	4Yn4-Side-O3	ASN59-Side-OD1	0	0	0	0	0	0	0.0178	0.0263	0.0754	0.0132778	0.0238211	-1	ASN75
	4Yn4-Side-N2	HIS180-Side-NE2	0.0011	0.0048	0.0039	0.0041	0.0181	0.0082	0.0479	0.0224	0.0089	0.0132667	0.0139143	-1	HIS196		0	TYR124	0.86	0.141097		TYR140
	TRP60-Main-N	0YB5-Side-O4	0	0	0	0	0	0.1087	0	0	0	0.0120778	0.0341611	-2	TRP76			ASP31	0.9518	0.0289478		ASP47
	ASN56-Side-ND2	4Yn4-Side-O6	0	0	0	0	0.0486	0.0363	0	0	0	0.00943333	0.0178847	-1	ASN72			TYR152	0.00372222	0.0037411		TYR168
	TYR124-Main-N	4YB3-Side-N2	0.0125	0.0021	0.0039	0.006	0.0056	0.0053	0.01	0.0158	0.02	0.00902222	0.00566035	0	TYR140			HIS180	0.256844	0.213366		HIS196
	TRP60-Main-N	0YB5-Side-O3	0	0	0	0.0001	0	0.0804	0	0	0	0.00894444	0.0252634	-2	TRP76			ASP148	0.000577778	0.00133356		ASP164
	4Yn4-Side-N2	HIS183-Side-NE2	0.0129	0.0057	0.0074	0.0069	0.0095	0.011	0.0014	0.007	0.0034	0.00724444	0.00337807	-1	HIS199
	TYR124-Side-OH	4YB3-Side-O6	0.0011	0.0004	0.0002	0.0003	0.0017	0.0004	0.0128	0.0279	0.0203	0.00723333	0.00993311	0	TYR140		1	ASP148	0.417711	0.401417		ASP164
	4Yn4-Side-O6	TYR124-Side-OH	0.0001	0.001	0.0003	0.0033	0.0031	0.0023	0.016	0.015	0.0204	0.00683333	0.00748183	-1	TYR140			TYR152	0.00744444	0.0090006		TYR168
	ASN59-Side-ND2	4Yn4-Side-N2	0	0	0	0	0	0	0.0147	0.0135	0.0328	0.00677778	0.0108563	-1	ASN75			TYR124	0.0088	0.0118329		TYR140
	0YB5-Side-O4	TRP60-Side-NE1	0	0	0	0	0.0001	0.0592	0	0.0009	0	0.00668889	0.0185676	-2	TRP76			PHE125	0.0213222	0.0601068		PHE141
	HIS87-Side-ND1	4Yn4-Side-O6	0.0025	0.0019	0.0011	0.0059	0.0122	0.0017	0.0108	0.005	0.0125	0.00595556	0.00442571	-1	HIS103			SER126	6.66667e-05	8.16497e-05		SER142
	4Yn4-Side-O6	ASN59-Side-ND2	0.0019	0.0046	0.0013	0.0015	0.0054	0.0004	0.0027	0.0328	0.0026	0.00591111	0.00962317	-1	ASN75
	0YB5-Side-O6	TYR152-Main-O	0	0	0	0	0	0	0.0503	0.0003	0	0.00562222	0.0157963	-2	TYR168
	HIS180-Side-NE2	4Yn4-Side-N2	0.006	0.0138	0.0058	0.0036	0.0157	0	0.0014	0.0006	0.0002	0.00523333	0.00553173	-1	HIS196
	4YB2-Side-O6	TYR124-Main-O	0.0022	0.0001	0.0016	0.0002	0.0011	0.0097	0.0056	0.0097	0.008	0.00424444	0.00380149	1	TYR140
	0YB5-Side-O6	ASN59-Side-OD1	0	0	0	0	0	0	0.0022	0.0085	0.0198	0.00338889	0.00637503	-2	ASN75
	0YB5-Side-O6	ASN59-Main-O	0	0	0.0001	0	0	0	0.0088	0.0057	0.0154	0.00333333	0.0052398	-2	ASN75
	ASN59-Side-ND2	0YB5-Side-O5	0	0	0	0	0	0	0.0006	0.0168	0.0121	0.00327778	0.00607651	-2	ASN75
	TYR152-Side-OH	4YB2-Side-O6	0.0073	0.0029	0.0067	0.0032	0.0023	0.004	0.0015	0.0003	0.0006	0.0032	0.00232522	1	TYR168
	0YB5-Side-O6	VAL182-Main-O	0	0	0	0.0001	0	0.0037	0.0003	0.0177	0.0024	0.00268889	0.00545455	-2	VAL198
	4YB2-Side-N2	TYR124-Main-O	0.0011	0.0026	0.0058	0.0057	0.0039	0.0003	0.0008	0.0005	0.0013	0.00244444	0.00206026	1	TYR140
	0YB5-Side-O6	TRP60-Side-NE1	0.0008	0.0008	0.0001	0.0002	0.0001	0	0.0045	0.0038	0.0113	0.0024	0.00352578	-2	TRP76
	4YB3-Side-O6	TYR152-Side-OH	0.0001	0.0027	0.0053	0	0.0043	0.0026	0.0027	0	0	0.00196667	0.00191833	0	TYR168
	4YB2-Side-N2	TYR124-Side-OH	0	0	0	0	0	0.0176	0	0	0	0.00195556	0.00553115	1	TYR140
	0YB5-Side-O3	TRP60-Side-NE1	0	0	0	0.0023	0	0.0147	0	0	0	0.00188889	0.00458583	-2	TRP76
	TYR152-Side-OH	4YB3-Side-O6	0.0005	0.0027	0.0021	0	0.0022	0.0022	0.006	0	0.0001	0.00175556	0.00182276	0	TYR168
	4Yn4-Side-O6	ASN56-Side-OD1	0.001	0.0023	0.0012	0.0028	0.0057	0.002	0	0	0	0.00166667	0.00173397	-1	ASN72
	4YB2-Side-O6	TYR152-Side-OH	0	0.0001	0	0	0.0007	0.0001	0.0012	0.0046	0.0065	0.00146667	0.00226078	1	TYR168
	0YB5-Side-O6	HIS183-Side-ND1	0	0	0	0	0	0.0001	0	0.0115	0	0.00128889	0.00361031	-2	HIS199
	4YB2-Side-O3	TYR152-Side-OH	0	0.0009	0.0003	0.0005	0.0083	0.0008	0.0002	0.0002	0	0.00124444	0.00251268	1	TYR168
	0YB5-Side-O6	HIS183-Side-NE2	0	0	0	0	0	0	0.0007	0.0095	0.0002	0.00115556	0.00295827	-2	HIS199
	TYR152-Side-OH	4YB2-Side-O3	0.0007	0.0009	0.0003	0.0007	0.0009	0.0001	0.0004	0.0007	0.0051	0.00108889	0.00144102	1	TYR168
	4Yn4-Side-O3	TRP60-Side-NE1	0	0	0	0	0.0001	0	0.0054	0.0012	0.0027	0.00104444	0.00176642	-1	TRP76
	TRP60-Side-NE1	0YB5-Side-O5	0.0008	0.0024	0.0003	0.0003	0.0013	0	0.0014	0.0005	0.0009	0.000877778	0.000695666	-2	TRP76
	0YB5-Side-N2	ASN59-Side-ND2	0.0015	0.0012	0.001	0.0009	0.0004	0.0009	0	0.0003	0	0.000688889	0.000504302	-2	ASN75
	0YB5-Side-O4	ASN59-Side-OD1	0	0.0001	0	0	0.0001	0.0058	0	0	0	0.000666667	0.00181537	-2	ASN75
	ASN59-Side-ND2	0YB5-Side-O6	0	0	0	0	0	0	0	0.0039	0.0016	0.000611111	0.0012653	-2	ASN75
	4YB3-Side-N2	ASP148-Side-OD2	0	0.0001	0.0042	0.0007	0	0	0.0001	0	0	0.000566667	0.00130213	0	ASP164
	HIS180-Side-NE2	4YB3-Side-O3	0.0002	0.0006	0.0008	0.002	0.0009	0.0002	0	0	0	0.000522222	0.000617842	0	HIS196
	4Yn4-Side-O3	ASN59-Side-ND2	0	0	0	0	0	0	0.001	0.0011	0.002	0.000455556	0.0006946	-1	ASN75
	0YB5-Side-O6	ASP155-Side-OD1	0	0	0	0	0	0	0	0.0039	0.0001	0.000444444	0.00122212	-2	ASP171
	TYR152-Side-OH	4YB2-Side-O2N	0.0002	0.0001	0	0.0005	0.0006	0	0.0002	0.0012	0.0011	0.000433333	0.00042947	1	TYR168
	TRP60-Side-NE1	0YB5-Side-O6	0.0001	0.0001	0	0.0001	0	0.0003	0.0013	0.0004	0.0013	0.0004	0.000496655	-2	TRP76
	4Yn4-Side-N2	TRP60-Side-NE1	0	0	0	0	0	0	0.0011	0.0001	0.0021	0.000366667	0.000700793	-1	TRP76
	0YB5-Side-O6	ASN59-Side-ND2	0	0	0	0	0	0	0	0.001	0.0023	0.000366667	0.000751295	-2	ASN75
	4Yn4-Side-O6	ASN59-Main-O	0	0	0	0	0	0	0	0.0031	0	0.000344444	0.000974236	-1	ASN75
	HIS183-Side-NE2	0YB5-Side-O5	0	0	0	0	0	0	0.0029	0	0	0.000322222	0.000911382	-2	HIS199
	ROH1-Side-O1	ASP148-Side-OD1	0.0001	0	0	0	0.0025	0	0	0	0	0.000288889	0.000782367	1	ASP164
	GLY61-Main-N	0YB5-Side-O4	0	0	0	0	0	0.0025	0	0	0	0.000277778	0.000785674	-2	GLY77
	4Yn4-Side-O3	HIS183-Side-NE2	0.0001	0.0006	0.0004	0.0006	0.0004	0	0	0	0	0.000233333	0.000249444	-1	HIS199
	0YB5-Side-N2	TRP60-Side-NE1	0	0	0	0	0	0	0.0017	0.0001	0	0.0002	0.000531246	-2	TRP76
	0YB5-Side-O6	ASP155-Side-OD2	0	0	0	0	0	0	0	0	0.0015	0.000166667	0.000471405	-2	ASP171
	TYR124-Main-N	4YB2-Side-O6	0	0	0	0	0	0.0014	0	0	0	0.000155556	0.000439978	1	TYR140
	GLN58-Side-NE2	0YB5-Side-O3	0	0	0	0	0.0004	0.0009	0	0	0	0.000144444	0.000294811	-2	GLN74
	0YB5-Side-O4	TRP60-Main-N	0	0.0001	0	0	0	0.0011	0	0	0	0.000133333	0.000343188	-2	TRP76
	4YB2-Side-O6	PHE125-Main-N	0.0007	0.0001	0	0.0002	0.0001	0	0	0	0	0.000122222	0.000214879	1	PHE141
	TYR152-Side-OH	0YB5-Side-O2N	0	0	0	0	0	0	0.001	0	0	0.000111111	0.00031427	-2	TYR168
	TRP60-Side-NE1	0YB5-Side-O4	0	0	0	0	0	0.0004	0	0.0005	0	0.0001	0.000188562	-2	TRP76
	TRP60-Side-NE1	0YB5-Side-O2N	0	0	0	0	0	0.0009	0	0	0	0.0001	0.000282843	-2	TRP76
	ROH1-Side-O1	ASP148-Side-OD2	0	0	0	0	0.0007	0	0	0	0	7.77778e-05	0.000219989	1	ASP164
	ASN59-Side-ND2	0YB5-Side-O4	0	0	0	0	0	0.0007	0	0	0	7.77778e-05	0.000219989	-2	ASN75
	4YB3-Side-O3	HIS180-Side-NE2	0	0.0002	0	0.0002	0.0003	0	0	0	0	7.77778e-05	0.000113312	0	HIS196
	4YB2-Side-N2	SER126-Side-OG	0	0.0001	0.0002	0.0002	0	0.0001	0	0	0	6.66667e-05	8.16497e-05	1	SER142
	4Yn4-Side-O6	HIS87-Main-O	0	0	0	0	0.0002	0	0.0002	0	0.0001	5.55556e-05	8.31479e-05	-1	HIS103
	0YB5-Side-O3	GLN58-Main-O	0	0	0	0	0	0.0005	0	0	0	5.55556e-05	0.000157135	-2	GLN74
	TRP60-Main-N	4Yn4-Side-O6	0	0	0	0	0	0	0	0.0005	0	5.55556e-05	0.000157135	-1	TRP76
	TYR124-Side-OH	4Yn4-Side-O5	0	0	0	0	0	0	0	0.0002	0.0003	5.55556e-05	0.000106574	-1	TYR140
	0YB5-Side-O3	ASN59-Side-OD1	0.0001	0	0.0001	0.0001	0.0001	0	0	0	0	4.44444e-05	4.96904e-05	-2	ASN75
	GLN58-Side-NE2	0YB5-Side-O2N	0	0	0.0001	0	0.0001	0.0001	0	0	0	3.33333e-05	4.71405e-05	-2	GLN74
	ASN59-Side-ND2	0YB5-Side-N2	0	0	0	0.0001	0.0001	0	0	0.0001	0	3.33333e-05	4.71405e-05	-2	ASN75
	0YB5-Side-O3	GLN58-Side-OE1	0	0	0	0	0	0.0003	0	0	0	3.33333e-05	9.42809e-05	-2	GLN74
	4Yn4-Side-N2	ASN59-Side-ND2	0	0	0	0	0	0	0	0	0.0003	3.33333e-05	9.42809e-05	-1	ASN75
	TRP60-Side-NE1	0YB5-Side-O3	0	0	0	0	0	0.0002	0	0	0	2.22222e-05	6.28539e-05	-2	TRP76
	4Yn4-Side-O6	TRP60-Side-NE1	0	0.0001	0	0	0	0	0	0	0	1.11111e-05	3.1427e-05	-1	TRP76
	4YB3-Side-N2	ASP148-Side-OD1	0	0.0001	0	0	0	0	0	0	0	1.11111e-05	3.1427e-05	0	ASP164
	0YB5-Side-O3	GLN58-Side-NE2	0	0	0	0	0.0001	0	0	0	0	1.11111e-05	3.1427e-05	-2	GLN74
	GLN58-Side-NE2	0YB5-Side-N2	0	0	0	0	0.0001	0	0	0	0	1.11111e-05	3.1427e-05	-2	GLN74
	0YB5-Side-O3	TRP60-Main-N	0	0	0	0	0	0.0001	0	0	0	1.11111e-05	3.1427e-05	-2	TRP76
	0YB5-Side-N2	GLN58-Main-O	0	0	0	0	0	0.0001	0	0	0	1.11111e-05	3.1427e-05	-2	GLN74
	4Yn4-Side-N2	TYR152-Side-OH	0	0	0	0	0	0	0.0001	0	0	1.11111e-05	3.1427e-05	-1	TYR168
	0YB5-Side-O6	GLU153-Main-O	0	0	0	0	0	0	0.0001	0	0	1.11111e-05	3.1427e-05	-2	GLU169
	HIS183-Side-NE2	4Yn4-Side-O4	0	0	0	0	0	0	0.0001	0	0	1.11111e-05	3.1427e-05	-1	HIS199
	ROH1-Side-O1	TYR152-Side-OH	0	0	0	0	0	0	0	0	0.0001	1.11111e-05	3.1427e-05	1	TYR168
	0YB5-Side-O6	TRP60-Main-N	0	0	0	0	0	0	0	0	0.0001	1.11111e-05	3.1427e-05	-2	TRP76
binding free energy [kcal/mol)	total delta	residue	conf2 1st	conf2 2nd	conf2 3rd	conf4 1st	conf4 2nd	conf4 3rd	conf17 1st	conf17 2nd	conf17 3rd	average	SD	subsite	corrected res. number
		THR 8	0.00917822	0.018099	0.00953465	0.00437624	0.0090099	0.0112475	0.0126535	0.0123564	0.0116634	0.0109021	0.00368588		THR33
		ASP 21	-1.6066	-1.52293	-1.63577	-1.62418	-1.69673	-1.31692	-1.48428	-1.12934	-1.18755	-1.46714	0.207215		ASP46
		ASP 22	-13.3302	-13.589	-13.7107	-14.0051	-14.242	-13.3708	-17.1111	-17.221	-17.1459	-14.8584	1.74908		ASP47
		PHE 25	-0.115298	-0.107447	-0.114133	-0.199312	-0.107878	-1.30971	-0.0962936	-0.263742	-0.168994	-0.275867	0.391635		PHE50
		ASN 47	0.0254356	0.0450519	0.0623564	0.0938295	-0.0234957	0.0342806	-0.166252	-0.169775	-0.10371	-0.0224754	0.0998555		ASN72
		GLN 49	0.300546	0.308441	0.295835	0.272651	0.300686	0.25911	0.227401	0.321073	0.361129	0.294097	0.0381564		GLN74
		ASN 50	-2.93978	-2.85874	-3.0777	-2.65559	-2.50632	-1.78035	-0.185686	-0.417317	-0.928516	-1.92778	1.14095		ASN75
		TRP 51	-4.52365	-4.85906	-4.74838	-4.5425	-4.60285	-1.31065	-3.00629	-3.95661	-2.39979	-3.7722	1.25228		TRP76
		GLY 52	-0.136022	-0.154761	-0.133258	-0.121912	-0.142442	-0.139144	-0.035346	-0.0920693	-0.0942467	-0.116578	0.0371127		GLY77
		SER 53	0.0322574	0.033901	0.0307525	0.0337723	0.0339109	0.0589208	0.0399505	0.0523366	0.0475446	0.0403718	0.0101513		SER78
		HID 74	-3.09628	-3.17699	-3.12306	-3.05954	-3.32072	-3.3575	-3.82445	-3.8495	-3.97514	-3.42035	0.36262		HID99
		SER 77	0.212804	0.263773	0.239078	0.221938	0.279798	0.216338	0.267795	0.264837	0.277108	0.249274	0.0268515		SER102
		HID 78	-4.88267	-5.12807	-5.27406	-4.95731	-5.13441	-4.2675	-4.00319	-3.76609	-4.5012	-4.65717	0.544159		HID103
		ALA 79	-0.0775782	-0.0817551	-0.089175	-0.0810563	-0.0717642	-0.050495	-0.0626418	-0.0684752	-0.0762871	-0.0732476	0.0115659		ALA104
		ARG 112	1.34823	1.28924	1.33283	1.24989	1.48175	1.17141	1.22533	1.01367	1.1047	1.24634	0.139365		ARG137
		PRO 113	-0.891142	-0.901544	-0.91933	-0.66274	-0.935176	-0.484635	-0.700262	-0.560361	-0.688515	-0.749301	0.168113		PRO138
		PRO 114	0.342557	0.263287	0.267079	0.375336	0.286386	0.266655	0.436694	0.442022	0.493639	0.352628	0.0884869		PRO139
		TYR 115	-3.74199	-3.66067	-3.7806	-3.86076	-3.80916	-2.65622	-3.68654	-3.8983	-3.78449	-3.65319	0.381439		TYR140
		PHE 116	-4.12268	-2.96775	-2.97045	-3.01837	-3.41981	-2.7068	-2.58157	-2.15519	-2.56976	-2.94582	0.567047		PHE141
		SER 117	0.0319442	0.124998	0.0781271	-0.0762932	0.143971	0.0115285	0.108476	0.0604207	0.094013	0.0641317	0.0677036		SER142
		ASN 135	0.230257	0.122921	0.171079	0.195178	0.240109	0.146366	0.118129	0.0757689	0.0838317	0.153738	0.0597613		ASN160
		ALA 136	-0.0675838	-0.0293762	-0.0548614	-0.0458976	-0.0251499	-0.0510297	-0.0218515	-0.0204059	-0.0269208	-0.0381196	0.0170444		ALA161
		ASN 137	0.0482574	0.0291188	0.0310792	0.0636337	0.050703	0.053	0.0254059	0.0123861	0.0211683	0.0371947	0.0172032		ASN162
		ILE 138	0.0595823	0.0600297	0.130238	0.116663	0.125044	0.089581	0.0642178	0.0220594	0.0207426	0.076462	0.0415473		ILE163
		ASP 139	0.266212	-0.600167	-1.05839	-1.33318	-1.09163	-0.183969	-0.253121	0.22768	0.190026	-0.426282	0.619547		ASP164
		THR 140	0.187842	0.173317	0.184772	0.185941	0.191446	0.165495	0.125416	0.0942871	0.138376	0.160766	0.0339754		THR165
		LEU 141	-0.0414785	-0.256345	-0.16282	-0.180383	-0.0796995	-0.0881336	-0.238142	0.0323865	0.0188546	-0.11064	0.105206		LEU166
		ASP 142	-0.529644	-0.509347	-0.589188	-0.62504	-0.662594	-0.596584	-0.316574	-0.239248	-0.141931	-0.467794	0.187362		ASP167
		TYR 143	-2.9287	-2.89105	-2.86155	-3.25889	-3.62359	-2.84669	-2.07006	-1.1827	-1.60518	-2.58538	0.796964		TYR168
		GLU 144	0.194282	0.137686	0.150548	0.169195	0.210808	0.229743	0.175988	0.184453	0.247992	0.188966	0.035947		GLU169
		HIE 145	0.0274554	0.0333861	0.0345644	0.0281089	0.0261485	0.0370396	0.0325545	0.0391889	0.0191683	0.0308461	0.00621073		HIE170
		ASP 146	0.0868812	0.0617525	0.0534653	0.122517	0.117672	0.0748119	0.100102	0.135852	0.151863	0.100546	0.0339607		ASP171
		VAL 167	0.0715149	0.0666832	0.0783069	0.0807525	0.12899	0.0757327	0.0639505	0.0538119	0.0575644	0.0752563	0.0221225		VAL192
		SER 168	0.119505	0.0795743	0.0644257	0.0528416	0.0967723	0.0664059	0.0780099	0.0788317	0.082802	0.0799076	0.0194299		SER193
		LEU 169	-1.1421	-0.485153	-0.575553	-0.606908	-0.588691	-0.312126	-0.264814	-0.039418	-0.0554938	-0.45225	0.338623		LEU194
		MET 170	0.00728713	0.00984158	-0.0421485	-0.00828713	0.0189802	0.0712475	0.00686139	0.126188	0.0918218	0.0313102	0.0536311		MET195
		HIP 171	1.36071	2.09525	2.22218	2.4006	2.82318	1.76387	2.03702	1.93761	1.78449	2.04721	0.417229		HIP196
		ASP 172	-0.151257	-0.0689406	-0.0398119	-0.00727723	-0.0445545	-0.256554	-0.175356	-0.150871	-0.0943465	-0.109886	0.0796983		ASP197
		VAL 173	-0.0765321	-0.107944	-0.127619	-0.209291	-0.192569	-1.08126	-0.15776	-0.552319	-0.298659	-0.31155	0.32198		VAL198
		HIE 174	-0.433991	-0.452666	-0.542047	-0.525284	-0.336946	-2.17257	-0.597375	-0.743123	-0.470058	-0.697117	0.564896		HIE199
		ZN 214	45.1962	46.7338	46.2384	45.5703	47.4866	45.6499	50.4176	51.7295	53.1297	48.0169	2.96486		Zn
		ROH 215	0.0892175	0.0538381	0.0561526	0.0895939	0.0650346	0.061527	0.051308	0.0545124	0.0583615	0.064394	0.0147669	1	ROH
		4YB 216	-5.61549	-6.98577	-7.30854	-7.72323	-6.87473	-3.28786	-5.64145	-4.11586	-4.20178	-5.75052	1.59194	1	4YB
		SUM 215+216	-5.52627	-6.93193	-7.25239	-7.63364	-6.8097	-3.22633	-5.59014	-4.06135	-4.14341	-5.68613	1.58767	1	red. end 4YB
		4YB 217	-36.8003	-38.8704	-39.0343	-38.8683	-39.0965	-37.3938	-36.5655	-34.1273	-35.8002	-37.3952	1.739	0	4YB
		4Yn 218	-3.40083	-3.42761	-3.53969	-3.3155	-2.94365	-1.56194	-1.60335	-1.97279	-2.07278	-2.64868	0.833686	-1	4Yn
		0YB 219	-4.75869	-4.81377	-5.21276	-4.70248	-4.68808	-3.39608	-0.43736	-1.39197	-0.286868	-3.29867	2.02778	-2	0YB
	total delta		-42.394	-43.8677	-46.2726	-46.2425	-43.2861	-32.7774	-26.7595	-22.1768	-21.1808	-36.1064	10.4443

[truncated: 6 more sheets: DAaA ,  AAAa,  AAAd,  AADa,  ADAa,  DAAa]
