# Supplementary material for: Engineering of a chitin deacetylase to generate tailor-made chitosan polymers
Source: PLoS Biol. 2024 Jan 18;22(1):e3002459. doi: 10.1371/journal.pbio.3002459 (PMC10796014; doi:10.1371/journal.pbio.3002459)
Supplement: S3 Data — The spreadsheet contains several sheets, in which the first two give the raw data for all replicates and their averages and standard deviations. The following sheets each give either the relative acetate release (rar) for the given substrate or the rar normalized to PesCDAnm, which is shown in most of the figures in this article. Further information can be found in the spreadsheet itself. (XLSX) [file pbio.3002459.s015.xlsx]

## Sheet: Description
In this spreadsheet all MS1 data are given for all PesCDAnm and muteins screened on A4, AAAD, AADA, ADAA and DAAA. The raw data sheet contains the relative amounts of A4, A3D1, A2D2, A1D3 and D4 measured for all substrates, time points, constructs and repetitions together with the calculated acetate release as described in the method section "Detailed screening of seven positions with A4" and "De…

## Sheet: raw data
substrate	time [h]	position	mutein	repetition	D4	A1D3	A2D2	A3D1	A4	relative acetate release (rar)
AAAA	2	D164	A	1	0	0	0	0.0101242	0.989876	0.0101242
AAAA	2	D164	A	2	0	0	0	0.0114508	0.988549	0.0114508
AAAA	2	D164	A	3	0	0	0	0.00966651	0.990333	0.00966651
AAAA	2	D164	A	4	0	0	0	0.0158638	0.984136	0.0158638
AAAA	6	D164	A	1	0	0	0	0.030398	0.969602	0.030398
AAAA	6	D164	A	2	0	0	0	0.0376267	0.962373	0.0376267
AAAA	6	D164	A	3	0	0	0	0.0398012	0.960199	0.0398012
AAAA	6	D164	A	4	0	0	0	0.0492743	0.950726	0.0492743
AAAA	18	D164	A	1	0	0	0	0.106253	0.893747	0.106253
AAAA	18	D164	A	2	0	0	0	0.132827	0.867173	0.132827
AAAA	18	D164	A	3	0	0	0	0.105909	0.894091	0.105909
AAAA	18	D164	A	4	0	0	0	0.12565	0.87435	0.12565
AAAA	48	D164	A	1	0	0	0.00102937	0.26303	0.735941	0.265089
AAAA	48	D164	A	2	0	0	0.0013619	0.338527	0.660111	0.341251
AAAA	48	D164	A	3	0	0	0.00125736	0.327285	0.671457	0.3298
AAAA	48	D164	A	4	0	0	0.00135894	0.383291	0.61535	0.386009
AAAA	2	D164	C	1	0	0	0	0.0122762	0.987724	0.0122762
AAAA	2	D164	C	2	0	0	0	0.0138134	0.986187	0.0138134
AAAA	2	D164	C	4	0	0	0	0.010497	0.989503	0.010497
AAAA	6	D164	C	1	0	0	0	0.0348788	0.965121	0.0348788
AAAA	6	D164	C	2	0	0	0	0.0330573	0.966943	0.0330573
AAAA	6	D164	C	3	0	0	0	0.0298042	0.970196	0.0298042
AAAA	6	D164	C	4	0	0	0	0.0235374	0.976463	0.0235374
AAAA	18	D164	C	1	0	0	0	0.134098	0.865902	0.134098
AAAA	18	D164	C	2	0	0	0	0.117131	0.882869	0.117131
AAAA	18	D164	C	3	0	0	0	0.0772095	0.922791	0.0772095
AAAA	18	D164	C	4	0	0	0	0.0513173	0.948683	0.0513173
AAAA	48	D164	C	1	0	0	0.00122172	0.385687	0.613091	0.388131
AAAA	48	D164	C	2	0	0	0.000964425	0.329619	0.669416	0.331548
AAAA	48	D164	C	3	0	0	0	0.245153	0.754847	0.245153
AAAA	48	D164	C	4	0	0	0	0.162267	0.837733	0.162267
AAAA	2	D164	E	1	0	0	0	0.343964	0.656036	0.343964
AAAA	2	D164	E	2	0	0	0	0.419276	0.580724	0.419276
AAAA	2	D164	E	3	0	0	0	0.317812	0.682188	0.317812
AAAA	2	D164	E	4	0	0	0	0.499454	0.500546	0.499454
AAAA	6	D164	E	1	0	0	0.00357552	0.912564	0.0838608	0.919715
AAAA	6	D164	E	2	0	0	0.0049261	0.954666	0.0404075	0.964519
AAAA	6	D164	E	3	0	0	0.00301674	0.864738	0.132245	0.870771
AAAA	6	D164	E	4	0	0	0.00611341	0.968832	0.0250544	0.981059
AAAA	18	D164	E	1	0	0	0.0165226	0.983477	0	1.01652
AAAA	18	D164	E	2	0	0	0.018919	0.981081	0	1.01892
AAAA	18	D164	E	3	0	0	0.013813	0.982741	0.00344556	1.01037
AAAA	18	D164	E	4	0	0	0.0221603	0.973412	0.00442747	1.01773
AAAA	48	D164	E	1	0	0	0.0572808	0.942719	0	1.05728
AAAA	48	D164	E	2	0	0	0.0708784	0.923897	0.00522457	1.06565
AAAA	48	D164	E	3	0	0	0.05615	0.94385	0	1.05615
AAAA	48	D164	E	4	0	0	0.0919712	0.908029	0	1.09197
AAAA	2	D164	F	1	0	0	0	0.012067	0.987933	0.012067
AAAA	2	D164	F	2	0	0	0	0	1	0
AAAA	2	D164	F	3	0	0	0	0.00971868	0.990281	0.00971868
AAAA	2	D164	F	4	0	0	0	0.0130998	0.9869	0.0130998
AAAA	6	D164	F	1	0	0	0	0.0390755	0.960925	0.0390755
AAAA	6	D164	F	2	0	0	0	0.0401522	0.959848	0.0401522
AAAA	6	D164	F	3	0	0	0	0.0434763	0.956524	0.0434763
AAAA	6	D164	F	4	0	0	0	0.0375275	0.962473	0.0375275
AAAA	18	D164	F	1	0	0	0	0.143282	0.856718	0.143282
AAAA	18	D164	F	2	0	0	0	0.142572	0.857428	0.142572
AAAA	18	D164	F	3	0	0	0	0.146544	0.853456	0.146544
AAAA	18	D164	F	4	0	0	0	0.11129	0.88871	0.11129
AAAA	48	D164	F	1	0	0	0.00136019	0.347831	0.650809	0.350552
AAAA	48	D164	F	2	0	0	0.00160884	0.389443	0.608948	0.392661
AAAA	48	D164	F	3	0	0	0.00249838	0.440441	0.55706	0.445438
AAAA	48	D164	F	4	0	0	0.00123338	0.35181	0.646957	0.354277
AAAA	2	D164	G	1	0	0	0	0.037005	0.962995	0.037005
AAAA	2	D164	G	2	0	0	0	0.0354671	0.964533	0.0354671
AAAA	2	D164	G	3	0	0	0	0.0353118	0.964688	0.0353118
AAAA	2	D164	G	4	0	0	0	0.0418403	0.95816	0.0418403
AAAA	6	D164	G	1	0	0	0	0.13716	0.86284	0.13716
AAAA	6	D164	G	2	0	0	0	0.12229	0.87771	0.12229
AAAA	6	D164	G	3	0	0	0	0.134146	0.865854	0.134146
AAAA	6	D164	G	4	0	0	0	0.116549	0.883451	0.116549
AAAA	18	D164	G	1	0	0	0.00109803	0.357453	0.641449	0.359649
AAAA	18	D164	G	2	0	0	0.00129544	0.310407	0.688297	0.312998
AAAA	18	D164	G	3	0	0	0	0.274875	0.725125	0.274875
AAAA	18	D164	G	4	0	0	0	0.273414	0.726586	0.273414
AAAA	48	D164	G	1	0	0	0.0034299	0.611415	0.385155	0.618275
AAAA	48	D164	G	2	0	0	0.00304318	0.58692	0.410037	0.593006
AAAA	48	D164	G	3	0	0	0.00306467	0.520291	0.476645	0.52642
AAAA	48	D164	G	4	0	0	0.00217355	0.494019	0.503807	0.498366
AAAA	2	D164	H	1	0	0	0	0.0164068	0.983593	0.0164068
AAAA	2	D164	H	2	0	0	0	0.0192324	0.980768	0.0192324
AAAA	2	D164	H	3	0	0	0	0.0239621	0.976038	0.0239621
AAAA	2	D164	H	4	0	0	0	0.0295624	0.970438	0.0295624
AAAA	6	D164	H	1	0	0	0	0.0572124	0.942788	0.0572124
AAAA	6	D164	H	2	0	0	0	0.0790599	0.92094	0.0790599
AAAA	6	D164	H	3	0	0	0	0.126225	0.873775	0.126225
AAAA	6	D164	H	4	0	0	0	0.144348	0.855652	0.144348
AAAA	18	D164	H	1	0	0	0	0.195503	0.804497	0.195503
AAAA	18	D164	H	2	0	0	0.00127635	0.263534	0.735189	0.266087
AAAA	18	D164	H	3	0	0	0.00287525	0.377807	0.619318	0.383557
AAAA	18	D164	H	4	0	0	0.00336453	0.420139	0.576497	0.426868
AAAA	48	D164	H	1	0	0	0.00469799	0.478594	0.516708	0.48799
AAAA	48	D164	H	2	0	0	0.0130766	0.639627	0.347296	0.66578
AAAA	48	D164	H	3	0	0	0.0372582	0.811033	0.151709	0.885549
AAAA	48	D164	H	4	0	0	0.0409425	0.824349	0.134708	0.906234
AAAA	2	D164	I	1	0	0	0	0	1	0
AAAA	2	D164	I	2	0	0	0	0	1	0
AAAA	2	D164	I	3	0	0	0	0	1	0
AAAA	2	D164	I	4	0	0	0	0.0103888	0.989611	0.0103888
AAAA	6	D164	I	1	0	0	0	0.0306123	0.969388	0.0306123
AAAA	6	D164	I	2	0	0	0	0	1	0
AAAA	6	D164	I	3	0	0	0	0.0247798	0.97522	0.0247798
AAAA	6	D164	I	4	0	0	0	0.0553228	0.944677	0.0553228
AAAA	18	D164	I	1	0	0	0	0.141322	0.858678	0.141322
AAAA	18	D164	I	2	0	0	0	0.0484564	0.951544	0.0484564
AAAA	18	D164	I	3	0	0	0	0.0780539	0.921946	0.0780539
AAAA	18	D164	I	4	0	0	0	0.196794	0.803206	0.196794
AAAA	48	D164	I	1	0	0	0.00185783	0.364583	0.633559	0.368299
AAAA	48	D164	I	2	0	0	0	0.13749	0.86251	0.13749
AAAA	48	D164	I	3	0	0	0	0.238897	0.761103	0.238897
AAAA	48	D164	I	4	0	0	0.00564453	0.549592	0.444763	0.560881
AAAA	2	D164	K	1	0	0	0	0.013933	0.986067	0.013933
AAAA	2	D164	K	2	0	0	0	0.0134538	0.986546	0.0134538
AAAA	2	D164	K	3	0	0	0	0.0182184	0.981782	0.0182184
AAAA	2	D164	K	4	0	0	0	0.0222069	0.977793	0.0222069
AAAA	6	D164	K	1	0	0	0	0.0605559	0.939444	0.0605559
AAAA	6	D164	K	2	0	0	0	0.0464907	0.953509	0.0464907
AAAA	6	D164	K	3	0	0	0	0.106583	0.893417	0.106583
AAAA	6	D164	K	4	0	0	0	0.105865	0.894135	0.105865
AAAA	18	D164	K	1	0	0	0	0.260509	0.739491	0.260509
AAAA	18	D164	K	2	0	0	0	0.201891	0.798109	0.201891
AAAA	18	D164	K	3	0	0	0.00131573	0.353873	0.644811	0.356504
AAAA	18	D164	K	4	0	0	0.00107036	0.357153	0.641777	0.359293
AAAA	48	D164	K	1	0	0	0.00413913	0.627607	0.368254	0.635885
AAAA	48	D164	K	2	0	0	0.00230804	0.517835	0.479857	0.522451
AAAA	48	D164	K	3	0	0	0.0127596	0.814067	0.173173	0.839586
AAAA	48	D164	K	4	0	0	0.0122701	0.814929	0.172801	0.839469
AAAA	2	D164	L	1	0	0	0	0.0182667	0.981733	0.0182667
AAAA	2	D164	L	2	0	0	0	0.014066	0.985934	0.014066
AAAA	2	D164	L	3	0	0	0	0.011035	0.988965	0.011035
AAAA	2	D164	L	4	0	0	0	0.0195957	0.980404	0.0195957
AAAA	6	D164	L	1	0	0	0	0.0831491	0.916851	0.0831491
AAAA	6	D164	L	2	0	0	0	0.0599918	0.940008	0.0599918
AAAA	6	D164	L	3	0	0	0	0.0563508	0.943649	0.0563508
AAAA	6	D164	L	4	0	0	0	0.0857608	0.914239	0.0857608
AAAA	18	D164	L	1	0	0	0	0.32465	0.67535	0.32465
AAAA	18	D164	L	2	0	0	0	0.282085	0.717915	0.282085
AAAA	18	D164	L	3	0	0	0	0.191375	0.808625	0.191375
AAAA	18	D164	L	4	0	0	0	0.290702	0.709298	0.290702
AAAA	48	D164	L	1	0	0	0.00688061	0.747171	0.245948	0.760932
AAAA	48	D164	L	2	0	0	0.0055285	0.69283	0.301641	0.703887
AAAA	48	D164	L	3	0	0	0.00341253	0.53609	0.460497	0.542915
AAAA	48	D164	L	4	0	0	0.00703238	0.724096	0.268872	0.738161
AAAA	2	D164	M	1	0	0	0	0.0132141	0.986786	0.0132141
AAAA	2	D164	M	2	0	0	0	0	1	0
AAAA	2	D164	M	3	0	0	0	0.0149042	0.985096	0.0149042
AAAA	2	D164	M	4	0	0	0	0.0235917	0.976408	0.0235917
AAAA	6	D164	M	1	0	0	0	0.044233	0.955767	0.044233
AAAA	6	D164	M	2	0	0	0	0.0419947	0.958005	0.0419947
AAAA	6	D164	M	3	0	0	0	0.0743889	0.925611	0.0743889
AAAA	6	D164	M	4	0	0	0	0.102508	0.897492	0.102508
AAAA	18	D164	M	1	0	0	0	0.179138	0.820862	0.179138
AAAA	18	D164	M	2	0	0	0	0.16459	0.83541	0.16459
AAAA	18	D164	M	3	0	0	0.00099435	0.2383	0.760706	0.240288
AAAA	18	D164	M	4	0	0	0.000859661	0.32443	0.674711	0.326149
AAAA	48	D164	M	1	0	0	0.00169584	0.450573	0.547731	0.453965
AAAA	48	D164	M	2	0	0	0.00161627	0.43864	0.559744	0.441873
AAAA	48	D164	M	3	0	0	0.00576567	0.661236	0.332998	0.672767
AAAA	48	D164	M	4	0	0	0.0101605	0.768862	0.220977	0.789183
AAAA	2	D164	N	1	0	0	0	0.0257757	0.974224	0.0257757
AAAA	2	D164	N	2	0	0	0	0.0230014	0.976999	0.0230014
AAAA	2	D164	N	3	0	0	0	0.0256753	0.974325	0.0256753
AAAA	2	D164	N	4	0	0	0	0.0195272	0.980473	0.0195272
AAAA	6	D164	N	1	0	0	0	0.0672868	0.932713	0.0672868
AAAA	6	D164	N	2	0	0	0	0.0699906	0.930009	0.0699906
AAAA	6	D164	N	3	0	0	0	0.1085	0.8915	0.1085
AAAA	6	D164	N	4	0	0	0	0.0487583	0.951242	0.0487583
AAAA	18	D164	N	1	0	0	0	0.163818	0.836182	0.163818
AAAA	18	D164	N	2	0	0	0	0.207102	0.792898	0.207102
AAAA	18	D164	N	3	0	0	0.00143243	0.262022	0.736545	0.264887
AAAA	18	D164	N	4	0	0	0	0.128722	0.871278	0.128722
AAAA	48	D164	N	1	0	0	0.0022533	0.345886	0.651861	0.350393
AAAA	48	D164	N	2	0	0	0.00539105	0.478807	0.515802	0.489589
AAAA	48	D164	N	3	0	0	0.0118055	0.597905	0.39029	0.621516
AAAA	48	D164	N	4	0	0	0.00306645	0.379131	0.617803	0.385264
AAAA	2	D164	P	1	0	0	0	0.081684	0.918316	0.081684
AAAA	2	D164	P	2	0	0	0	0.0594375	0.940562	0.0594375
AAAA	2	D164	P	3	0	0	0	0.0467114	0.953289	0.0467114
AAAA	2	D164	P	4	0	0	0	0.0428579	0.957142	0.0428579
AAAA	6	D164	P	1	0	0	0	0.321152	0.678848	0.321152
AAAA	6	D164	P	2	0	0	0	0.240612	0.759388	0.240612
AAAA	6	D164	P	3	0	0	0	0.207885	0.792115	0.207885
AAAA	6	D164	P	4	0	0	0	0.150526	0.849474	0.150526
AAAA	18	D164	P	1	0	0	0.0071143	0.803667	0.189219	0.817895
AAAA	18	D164	P	2	0	0	0.00351759	0.640506	0.355976	0.647541
AAAA	18	D164	P	3	0	0	0.00243488	0.513312	0.484253	0.518182
AAAA	18	D164	P	4	0	0	0.00113006	0.369056	0.629813	0.371317
AAAA	48	D164	P	1	0	0	0.0327571	0.953736	0.0135073	1.01925
AAAA	48	D164	P	2	0	0	0.0211526	0.94575	0.0330975	0.988055
AAAA	48	D164	P	3	0	0	0.0180126	0.889617	0.0923708	0.925642
AAAA	48	D164	P	4	0	0	0.00760501	0.762837	0.229558	0.778047
AAAA	2	D164	Q	1	0	0	0	0.0171881	0.982812	0.0171881
AAAA	2	D164	Q	2	0	0	0	0.0214773	0.978523	0.0214773
AAAA	2	D164	Q	3	0	0	0	0.0130611	0.986939	0.0130611
AAAA	2	D164	Q	4	0	0	0	0.0274805	0.972519	0.0274805
AAAA	6	D164	Q	1	0	0	0	0.0598661	0.940134	0.0598661
AAAA	6	D164	Q	2	0	0	0	0.0893231	0.910677	0.0893231
AAAA	6	D164	Q	3	0	0	0	0.0721991	0.927801	0.0721991
AAAA	6	D164	Q	4	0	0	0	0.132318	0.867682	0.132318
AAAA	18	D164	Q	1	0	0	0	0.20244	0.79756	0.20244
AAAA	18	D164	Q	2	0	0	0.00151247	0.295097	0.703391	0.298122
AAAA	18	D164	Q	3	0	0	0.00101766	0.234321	0.764662	0.236356
AAAA	18	D164	Q	4	0	0	0.0023538	0.380933	0.616713	0.38564
AAAA	48	D164	Q	1	0	0	0.00362267	0.470118	0.526259	0.477363
AAAA	48	D164	Q	2	0	0	0.0119083	0.670635	0.317456	0.694452
AAAA	48	D164	Q	3	0	0	0.0077156	0.581989	0.410296	0.59742
AAAA	48	D164	Q	4	0	0	0.0281586	0.806646	0.165196	0.862963
AAAA	2	D164	R	1	0	0	0	0.0472549	0.952745	0.0472549
AAAA	2	D164	R	2	0	0	0	0.0779947	0.922005	0.0779947
AAAA	2	D164	R	3	0	0	0	0.0286649	0.971335	0.0286649
AAAA	2	D164	R	4	0	0	0	0.037121	0.962879	0.037121
AAAA	6	D164	R	1	0	0	0	0.17562	0.82438	0.17562
AAAA	6	D164	R	2	0	0	0	0.254405	0.745595	0.254405
AAAA	6	D164	R	3	0	0	0	0.123999	0.876001	0.123999
AAAA	6	D164	R	4	0	0	0	0.11999	0.88001	0.11999
AAAA	18	D164	R	1	0	0	0.00161547	0.454492	0.543892	0.457723
AAAA	18	D164	R	2	0	0	0.00196798	0.61066	0.387372	0.614596
AAAA	18	D164	R	3	0	0	0	0.289496	0.710504	0.289496
AAAA	18	D164	R	4	0	0	0	0.264493	0.735507	0.264493
AAAA	48	D164	R	1	0	0	0.00408073	0.778512	0.217407	0.786674
AAAA	48	D164	R	2	0	0	0.00936933	0.910687	0.0799441	0.929425
AAAA	48	D164	R	3	0	0	0.00229988	0.611988	0.385712	0.616588
AAAA	48	D164	R	4	0	0	0.00160578	0.550924	0.44747	0.554136
AAAA	2	D164	S	1	0	0	0	0.0291016	0.970898	0.0291016
AAAA	2	D164	S	2	0	0	0	0.0211625	0.978838	0.0211625
AAAA	2	D164	S	3	0	0	0	0.0217627	0.978237	0.0217627
AAAA	2	D164	S	4	0	0	0	0.0395177	0.960482	0.0395177
AAAA	6	D164	S	1	0	0	0	0.11883	0.88117	0.11883
AAAA	6	D164	S	2	0	0	0	0.0736001	0.9264	0.0736001
AAAA	6	D164	S	3	0	0	0	0.106213	0.893787	0.106213
AAAA	6	D164	S	4	0	0	0	0.156493	0.843507	0.156493
AAAA	18	D164	S	1	0	0	0.00138277	0.36644	0.632177	0.369205
AAAA	18	D164	S	2	0	0	0	0.242531	0.757469	0.242531
AAAA	18	D164	S	3	0	0	0	0.271846	0.728154	0.271846
AAAA	18	D164	S	4	0	0	0.00121282	0.36596	0.632827	0.368386
AAAA	48	D164	S	1	0	0	0.00673247	0.723894	0.269373	0.737359
AAAA	48	D164	S	2	0	0	0.00282213	0.56128	0.435898	0.566924
AAAA	48	D164	S	3	0	0	0.00484604	0.654506	0.340648	0.664198
AAAA	48	D164	S	4	0	0	0.00864877	0.766836	0.224515	0.784133
AAAA	2	D164	T	1	0	0	0	0.0135775	0.986423	0.0135775
AAAA	2	D164	T	2	0	0	0	0.0143874	0.985613	0.0143874
AAAA	2	D164	T	3	0	0	0	0.0114253	0.988575	0.0114253
AAAA	2	D164	T	4	0	0	0	0.0131616	0.986838	0.0131616
AAAA	6	D164	T	1	0	0	0	0.0496854	0.950315	0.0496854
AAAA	6	D164	T	2	0	0	0	0.0462829	0.953717	0.0462829
AAAA	6	D164	T	3	0	0	0	0.0433681	0.956632	0.0433681
AAAA	6	D164	T	4	0	0	0	0.0450734	0.954927	0.0450734
AAAA	18	D164	T	1	0	0	0	0.156761	0.843239	0.156761
AAAA	18	D164	T	2	0	0	0	0.157551	0.842449	0.157551
AAAA	18	D164	T	3	0	0	0	0.120162	0.879838	0.120162
AAAA	18	D164	T	4	0	0	0	0.115834	0.884166	0.115834
AAAA	48	D164	T	1	0	0	0.00173264	0.353315	0.644952	0.35678
AAAA	48	D164	T	2	0	0	0.00173539	0.400183	0.598082	0.403654
AAAA	48	D164	T	3	0	0	0	0.354886	0.645114	0.354886
AAAA	48	D164	T	4	0	0	0	0.325053	0.674947	0.325053
AAAA	2	D164	V	1	0	0	0	0.0101896	0.98981	0.0101896
AAAA	2	D164	V	2	0	0	0	0	1	0
AAAA	2	D164	V	3	0	0	0	0	1	0
AAAA	2	D164	V	4	0	0	0	0	1	0
AAAA	6	D164	V	1	0	0	0	0.049343	0.950657	0.049343
AAAA	6	D164	V	2	0	0	0	0.0231527	0.976847	0.0231527
AAAA	6	D164	V	3	0	0	0	0.0241354	0.975865	0.0241354
AAAA	6	D164	V	4	0	0	0	0.0133527	0.986647	0.0133527
AAAA	18	D164	V	1	0	0	0	0.199356	0.800644	0.199356
AAAA	18	D164	V	2	0	0	0	0.0919366	0.908063	0.0919366
AAAA	18	D164	V	3	0	0	0	0.0783497	0.92165	0.0783497
AAAA	18	D164	V	4	0	0	0	0.0325612	0.967439	0.0325612
AAAA	48	D164	V	1	0	0	0.00300835	0.475218	0.521773	0.481235
AAAA	48	D164	V	2	0	0	0.000921385	0.238976	0.760103	0.240818
AAAA	48	D164	V	3	0	0	0	0.252753	0.747247	0.252753
AAAA	48	D164	V	4	0	0	0	0.115625	0.884375	0.115625
AAAA	2	D164	W	1	0	0	0	0	1	0
AAAA	2	D164	W	2	0	0	0	0	1	0
AAAA	2	D164	W	3	0	0	0	0	1	0
AAAA	2	D164	W	4	0	0	0	0	1	0
AAAA	6	D164	W	1	0	0	0	0.0187848	0.981215	0.0187848
AAAA	6	D164	W	2	0	0	0	0.0105375	0.989462	0.0105375
AAAA	6	D164	W	3	0	0	0	0.0128859	0.987114	0.0128859
AAAA	6	D164	W	4	0	0	0	0.0204071	0.979593	0.0204071
AAAA	18	D164	W	1	0	0	0	0.0730357	0.926964	0.0730357
AAAA	18	D164	W	2	0	0	0	0.0246475	0.975352	0.0246475
AAAA	18	D164	W	3	0	0	0	0.0273243	0.972676	0.0273243
AAAA	18	D164	W	4	0	0	0	0.0641869	0.935813	0.0641869
AAAA	48	D164	W	1	0	0	0	0.204981	0.795019	0.204981
AAAA	48	D164	W	2	0	0	0	0.0668334	0.933167	0.0668334
AAAA	48	D164	W	3	0	0	0	0.102325	0.897675	0.102325
AAAA	48	D164	W	4	0	0	0	0.205078	0.794922	0.205078
AAAA	2	D164	Y	1	0	0	0	0.0109671	0.989033	0.0109671
AAAA	2	D164	Y	2	0	0	0	0.0167673	0.983233	0.0167673
AAAA	2	D164	Y	3	0	0	0	0.0168641	0.983136	0.0168641
AAAA	2	D164	Y	4	0	0	0	0.027625	0.972375	0.027625
AAAA	6	D164	Y	1	0	0	0	0.0408956	0.959104	0.0408956
AAAA	6	D164	Y	2	0	0	0	0.0548542	0.945146	0.0548542
AAAA	6	D164	Y	3	0	0	0	0.0860594	0.913941	0.0860594
AAAA	6	D164	Y	4	0	0	0	0.120961	0.879039	0.120961
AAAA	18	D164	Y	1	0	0	0	0.153481	0.846519	0.153481
AAAA	18	D164	Y	2	0	0	0	0.178918	0.821082	0.178918
AAAA	18	D164	Y	3	0	0	0	0.251972	0.748028	0.251972
AAAA	18	D164	Y	4	0	0	0.00106776	0.345521	0.653411	0.347657
AAAA	48	D164	Y	1	0	0	0.00122162	0.371813	0.626965	0.374257
AAAA	48	D164	Y	2	0	0	0.00168965	0.440247	0.558063	0.443626
AAAA	48	D164	Y	3	0	0	0.00431784	0.649826	0.345857	0.658461
AAAA	48	D164	Y	4	0	0	0.00899494	0.786377	0.204628	0.804367
AAAA	2	F141	A	1	0	0	0	0.0172797	0.98272	0.0172797
AAAA	2	F141	A	2	0	0	0	0	1	0
AAAA	2	F141	A	3	0	0	0	0	1	0
AAAA	2	F141	A	4	0	0	0	0.00972276	0.990277	0.00972276
AAAA	6	F141	A	1	0	0	0	0.0484593	0.951541	0.0484593
AAAA	6	F141	A	2	0	0	0	0.0138168	0.986183	0.0138168
AAAA	6	F141	A	3	0	0	0	0.0211944	0.978806	0.0211944
AAAA	6	F141	A	4	0	0	0	0.0252804	0.97472	0.0252804
AAAA	18	F141	A	1	0	0	0	0.149199	0.850801	0.149199
AAAA	18	F141	A	2	0	0	0	0.042251	0.957749	0.042251
AAAA	18	F141	A	3	0	0	0	0.0513545	0.948645	0.0513545
AAAA	18	F141	A	4	0	0	0	0.0665597	0.93344	0.0665597
AAAA	48	F141	A	1	0	0	0	0.36565	0.63435	0.36565
AAAA	48	F141	A	2	0	0	0	0.132636	0.867364	0.132636
AAAA	48	F141	A	3	0	0	0	0.16391	0.83609	0.16391
AAAA	48	F141	A	4	0	0	0	0.229606	0.770394	0.229606
AAAA	2	F141	C	1	0	0	0	0.258089	0.741911	0.258089
AAAA	2	F141	C	2	0	0	0	0.060344	0.939656	0.060344
AAAA	2	F141	C	3	0	0	0	0.108554	0.891446	0.108554
AAAA	2	F141	C	4	0	0	0	0.217221	0.782779	0.217221
AAAA	6	F141	C	1	0	0	0.00294539	0.695872	0.301182	0.701763
AAAA	6	F141	C	2	0	0	0	0.1557	0.8443	0.1557
AAAA	6	F141	C	3	0	0	0	0.367516	0.632484	0.367516
AAAA	6	F141	C	4	0	0	0.00188439	0.525934	0.472181	0.529703
AAAA	18	F141	C	1	0	0	0.0117985	0.983632	0.00456904	1.00723
AAAA	18	F141	C	2	0	0	0.000961299	0.394359	0.60468	0.396282
AAAA	18	F141	C	3	0	0	0.00391556	0.779782	0.216302	0.787613
AAAA	18	F141	C	4	0	0	0.00675343	0.917409	0.0758376	0.930916
AAAA	48	F141	C	1	0	0	0.0349381	0.961516	0.00354543	1.03139
AAAA	48	F141	C	2	0	0	0.00350174	0.829605	0.166894	0.836608
AAAA	48	F141	C	3	0	0	0.0164058	0.979069	0.00452498	1.01188
AAAA	48	F141	C	4	0	0	0.0239323	0.973271	0.00279627	1.02114
AAAA	2	F141	D	1	0	0	0	0.0107527	0.989247	0.0107527
AAAA	2	F141	D	2	0	0	0	0	1	0
AAAA	2	F141	D	3	0	0	0	0	1	0
AAAA	2	F141	D	4	0	0	0	0	1	0
AAAA	6	F141	D	1	0	0	0	0.0239299	0.97607	0.0239299
AAAA	6	F141	D	2	0	0	0	0.0258453	0.974155	0.0258453
AAAA	6	F141	D	3	0	0	0	0.0406473	0.959353	0.0406473
AAAA	6	F141	D	4	0	0	0	0.0105175	0.989482	0.0105175
AAAA	18	F141	D	1	0	0	0	0.0564882	0.943512	0.0564882
AAAA	18	F141	D	2	0	0	0	0.0698405	0.930159	0.0698405
AAAA	18	F141	D	3	0	0	0	0.115574	0.884426	0.115574
AAAA	18	F141	D	4	0	0	0	0.0204196	0.97958	0.0204196
AAAA	48	F141	D	1	0	0	0	0.119954	0.880046	0.119954
AAAA	48	F141	D	2	0	0	0	0.193447	0.806553	0.193447
AAAA	48	F141	D	3	0	0	0.00164104	0.350669	0.64769	0.353951
AAAA	48	F141	D	4	0	0	0	0.0676397	0.93236	0.0676397
AAAA	2	F141	E	1	0	0	0	0.0595731	0.940427	0.0595731
AAAA	2	F141	E	2	0	0	0	0.024109	0.975891	0.024109
AAAA	2	F141	E	3	0	0	0	0.0180119	0.981988	0.0180119
AAAA	2	F141	E	4	0	0	0	0.0162531	0.983747	0.0162531
AAAA	6	F141	E	1	0	0	0	0.215754	0.784246	0.215754
AAAA	6	F141	E	2	0	0	0	0.0639241	0.936076	0.0639241
AAAA	6	F141	E	3	0	0	0	0.0721271	0.927873	0.0721271
AAAA	6	F141	E	4	0	0	0	0.047747	0.952253	0.047747
AAAA	18	F141	E	1	0	0	0.00317106	0.568692	0.428137	0.575034
AAAA	18	F141	E	2	0	0	0	0.162842	0.837158	0.162842
AAAA	18	F141	E	3	0	0	0	0.177968	0.822032	0.177968
AAAA	18	F141	E	4	0	0	0	0.112119	0.887881	0.112119
AAAA	48	F141	E	1	0	0	0.0122143	0.872202	0.115583	0.896631
AAAA	48	F141	E	2	0	0	0.00128795	0.352507	0.646205	0.355083
AAAA	48	F141	E	3	0	0	0.00177089	0.426644	0.571585	0.430186
AAAA	48	F141	E	4	0	0	0	0.293988	0.706012	0.293988
AAAA	2	F141	G	1	0	0	0	0	1	0
AAAA	2	F141	G	2	0	0	0	0	1	0
AAAA	2	F141	G	3	0	0	0	0	1	0
AAAA	2	F141	G	4	0	0	0	0	1	0
AAAA	6	F141	G	1	0	0	0	0	1	0
AAAA	6	F141	G	2	0	0	0	0	1	0
AAAA	6	F141	G	3	0	0	0	0.00873802	0.991262	0.00873802
AAAA	6	F141	G	4	0	0	0	0	1	0
AAAA	18	F141	G	1	0	0	0	0.0240499	0.97595	0.0240499
AAAA	18	F141	G	2	0	0	0	0.0174892	0.982511	0.0174892
AAAA	18	F141	G	3	0	0	0	0.0165991	0.983401	0.0165991
AAAA	18	F141	G	4	0	0	0	0.0137777	0.986222	0.0137777
AAAA	48	F141	G	1	0	0	0	0.0498731	0.950127	0.0498731
AAAA	48	F141	G	2	0	0	0	0.0571821	0.942818	0.0571821
AAAA	48	F141	G	3	0	0	0	0.0599449	0.940055	0.0599449
AAAA	48	F141	G	4	0	0	0	0.0413445	0.958655	0.0413445
AAAA	2	F141	H	1	0	0	0	0.0583101	0.94169	0.0583101
AAAA	2	F141	H	2	0	0	0	0.139918	0.860082	0.139918
AAAA	2	F141	H	3	0	0	0	0.0919971	0.908003	0.0919971
AAAA	2	F141	H	4	0	0	0	0.079251	0.920749	0.079251
AAAA	6	F141	H	1	0	0	0	0.172759	0.827241	0.172759
AAAA	6	F141	H	2	0	0	0	0.359932	0.640068	0.359932
AAAA	6	F141	H	3	0	0	0	0.32242	0.67758	0.32242
AAAA	6	F141	H	4	0	0	0	0.212633	0.787367	0.212633
AAAA	18	F141	H	1	0	0	0	0.389644	0.610356	0.389644
AAAA	18	F141	H	2	0	0	0.00181865	0.742054	0.256127	0.745692
AAAA	18	F141	H	3	0	0	0.00170137	0.645597	0.352702	0.649
AAAA	18	F141	H	4	0	0	0	0.440325	0.559675	0.440325
AAAA	48	F141	H	1	0	0	0.00210763	0.704475	0.293417	0.70869
AAAA	48	F141	H	2	0	0	0.00679978	0.979491	0.0137095	0.99309
AAAA	48	F141	H	3	0	0	0.00654752	0.950019	0.0434331	0.963114
AAAA	48	F141	H	4	0	0	0.00324986	0.832695	0.164055	0.839194
AAAA	2	F141	I	1	0	0	0	0.274199	0.725801	0.274199
AAAA	2	F141	I	2	0	0	0	0.31473	0.68527	0.31473
AAAA	2	F141	I	3	0	0	0	0.28392	0.71608	0.28392
AAAA	2	F141	I	4	0	0	0	0.372293	0.627707	0.372293
AAAA	6	F141	I	1	0	0	0.00193339	0.648981	0.349085	0.652848
AAAA	6	F141	I	2	0	0	0.00233076	0.736578	0.261092	0.741239
AAAA	6	F141	I	3	0	0	0.00214967	0.732118	0.265732	0.736417
AAAA	6	F141	I	4	0	0	0.00275795	0.795814	0.201428	0.80133
AAAA	18	F141	I	1	0	0	0.00542293	0.966912	0.0276647	0.977758
AAAA	18	F141	I	2	0	0	0.00735251	0.984819	0.00782857	0.999524
AAAA	18	F141	I	3	0	0	0.00659108	0.980145	0.0132642	0.993327
AAAA	18	F141	I	4	0	0	0.00754102	0.985678	0.00678062	1.00076
AAAA	48	F141	I	1	0	0	0.0136557	0.980327	0.00601743	1.00764
AAAA	48	F141	I	2	0	0	0.0234406	0.976559	0	1.02344
AAAA	48	F141	I	3	0	0	0.0208145	0.976562	0.00262312	1.01819
AAAA	48	F141	I	4	0	0	0.0260268	0.973973	0	1.02603
AAAA	2	F141	K	1	0	0	0	0	1	0
AAAA	2	F141	K	2	0	0	0	0	1	0
AAAA	2	F141	K	3	0	0	0	0	1	0
AAAA	2	F141	K	4	0	0	0	0.00911498	0.990885	0.00911498
AAAA	6	F141	K	1	0	0	0	0.0149651	0.985035	0.0149651
AAAA	6	F141	K	2	0	0	0	0	1	0
AAAA	6	F141	K	3	0	0	0	0.0133469	0.986653	0.0133469
AAAA	6	F141	K	4	0	0	0	0.0322211	0.967779	0.0322211
AAAA	18	F141	K	1	0	0	0	0.0411162	0.958884	0.0411162
AAAA	18	F141	K	2	0	0	0	0.0375934	0.962407	0.0375934
AAAA	18	F141	K	3	0	0	0	0.0392776	0.960722	0.0392776
AAAA	18	F141	K	4	0	0	0	0.105563	0.894437	0.105563
AAAA	48	F141	K	1	0	0	0	0.111907	0.888093	0.111907
AAAA	48	F141	K	2	0	0	0	0.104305	0.895695	0.104305
AAAA	48	F141	K	3	0	0	0	0.146566	0.853434	0.146566
AAAA	48	F141	K	4	0	0	0.00401202	0.343411	0.652577	0.351436
AAAA	2	F141	L	1	0	0	0	0.312555	0.687445	0.312555
AAAA	2	F141	L	2	0	0	0	0.645692	0.354308	0.645692
AAAA	2	F141	L	3	0	0	0.00159933	0.659513	0.338887	0.662712
AAAA	2	F141	L	4	0	0	0.00300746	0.846629	0.150364	0.852644
AAAA	6	F141	L	1	0	0	0	0.701604	0.298396	0.701604
AAAA	6	F141	L	2	0	0	0.0048724	0.975772	0.0193555	0.985517
AAAA	6	F141	L	3	0	0	0.00610083	0.98569	0.00820897	0.997892
AAAA	6	F141	L	4	0	0	0.0108543	0.985429	0.00371678	1.00714
AAAA	18	F141	L	1	0	0	0.00659527	0.985489	0.00791598	0.998679
AAAA	18	F141	L	2	0	0	0.0158453	0.978073	0.00608188	1.00976
AAAA	18	F141	L	3	0	0	0.0211751	0.978825	0	1.02118
AAAA	18	F141	L	4	0	0	0.0331907	0.966809	0	1.03319
AAAA	48	F141	L	1	0	0	0.0211766	0.978823	0	1.02118
AAAA	48	F141	L	2	0	0	0.054814	0.945186	0	1.05481
AAAA	48	F141	L	3	0	0	0.0728141	0.927186	0	1.07281
AAAA	48	F141	L	4	0	0	0.122033	0.877967	0	1.12203
AAAA	2	F141	N	1	0	0	0	0.0245992	0.975401	0.0245992
AAAA	2	F141	N	2	0	0	0	0	1	0
AAAA	2	F141	N	3	0	0	0	0.0102722	0.989728	0.0102722
AAAA	2	F141	N	4	0	0	0	0.0135467	0.986453	0.0135467
AAAA	6	F141	N	1	0	0	0	0.0597937	0.940206	0.0597937
AAAA	6	F141	N	2	0	0	0	0.0201909	0.979809	0.0201909
AAAA	6	F141	N	3	0	0	0	0.030376	0.969624	0.030376
AAAA	6	F141	N	4	0	0	0	0.0296468	0.970353	0.0296468
AAAA	18	F141	N	1	0	0	0	0.140033	0.859967	0.140033
AAAA	18	F141	N	2	0	0	0	0.0507635	0.949237	0.0507635
AAAA	18	F141	N	3	0	0	0	0.0800498	0.91995	0.0800498
AAAA	18	F141	N	4	0	0	0	0.0649358	0.935064	0.0649358
AAAA	48	F141	N	1	0	0	0	0.281238	0.718762	0.281238
AAAA	48	F141	N	2	0	0	0	0.12428	0.87572	0.12428
AAAA	48	F141	N	3	0	0	0	0.253157	0.746843	0.253157
AAAA	48	F141	N	4	0	0	0	0.200396	0.799604	0.200396
AAAA	2	F141	P	1	0	0	0	0	1	0
AAAA	2	F141	P	2	0	0	0	0	1	0
AAAA	2	F141	P	3	0	0	0	0	1	0
AAAA	2	F141	P	4	0	0	0	0	1	0
AAAA	6	F141	P	1	0	0	0	0	1	0
AAAA	6	F141	P	2	0	0	0	0	1	0
AAAA	6	F141	P	3	0	0	0	0	1	0
AAAA	6	F141	P	4	0	0	0	0	1	0
AAAA	18	F141	P	1	0	0	0	0	1	0
AAAA	18	F141	P	2	0	0	0	0	1	0
AAAA	18	F141	P	3	0	0	0	0	1	0
AAAA	18	F141	P	4	0	0	0	0	1	0
AAAA	48	F141	P	1	0	0	0	0	1	0
AAAA	48	F141	P	2	0	0	0	0	1	0
AAAA	48	F141	P	3	0	0	0	0	1	0
AAAA	48	F141	P	4	0	0	0	0	1	0
AAAA	2	F141	Q	1	0	0	0	0	1	0
AAAA	2	F141	Q	2	0	0	0	0	1	0
AAAA	2	F141	Q	3	0	0	0	0	1	0
AAAA	2	F141	Q	4	0	0	0	0.0105051	0.989495	0.0105051
AAAA	6	F141	Q	1	0	0	0	0.021351	0.978649	0.021351
AAAA	6	F141	Q	2	0	0	0	0.0179763	0.982024	0.0179763
AAAA	6	F141	Q	3	0	0	0	0.0306655	0.969334	0.0306655
AAAA	6	F141	Q	4	0	0	0	0.0386563	0.961344	0.0386563
AAAA	18	F141	Q	1	0	0	0	0.0687687	0.931231	0.0687687
AAAA	18	F141	Q	2	0	0	0	0.0593298	0.94067	0.0593298
AAAA	18	F141	Q	3	0	0	0	0.0903087	0.909691	0.0903087
AAAA	18	F141	Q	4	0	0	0	0.126131	0.873869	0.126131
AAAA	48	F141	Q	1	0	0	0.00137921	0.185436	0.813185	0.188194
AAAA	48	F141	Q	2	0	0	0.00132347	0.167895	0.830782	0.170542
AAAA	48	F141	Q	3	0	0	0.00328226	0.272068	0.72465	0.278632
AAAA	48	F141	Q	4	0	0	0.00802869	0.402043	0.589928	0.418101
AAAA	2	F141	S	1	0	0	0	0	1	0
AAAA	2	F141	S	2	0	0	0	0	1	0
AAAA	2	F141	S	3	0	0	0	0	1	0
AAAA	2	F141	S	4	0	0	0	0.00894776	0.991052	0.00894776
AAAA	6	F141	S	1	0	0	0	0.0190776	0.980922	0.0190776
AAAA	6	F141	S	2	0	0	0	0.0103062	0.989694	0.0103062
AAAA	6	F141	S	3	0	0	0	0.013392	0.986608	0.013392
AAAA	6	F141	S	4	0	0	0	0.0331176	0.966882	0.0331176
AAAA	18	F141	S	1	0	0	0	0.0474062	0.952594	0.0474062
AAAA	18	F141	S	2	0	0	0	0.0360604	0.96394	0.0360604
AAAA	18	F141	S	3	0	0	0	0.0386	0.9614	0.0386
AAAA	18	F141	S	4	0	0	0	0.0966307	0.903369	0.0966307
AAAA	48	F141	S	1	0	0	0	0.105052	0.894948	0.105052
AAAA	48	F141	S	2	0	0	0	0.112088	0.887912	0.112088
AAAA	48	F141	S	3	0	0	0	0.142233	0.857767	0.142233
AAAA	48	F141	S	4	0	0	0	0.308338	0.691662	0.308338
AAAA	2	F141	T	1	0	0	0	0.0406533	0.959347	0.0406533
AAAA	2	F141	T	2	0	0	0	0.023481	0.976519	0.023481
AAAA	2	F141	T	3	0	0	0	0.039078	0.960922	0.039078
AAAA	2	F141	T	4	0	0	0	0.0359935	0.964007	0.0359935
AAAA	6	F141	T	1	0	0	0	0.131207	0.868793	0.131207
AAAA	6	F141	T	2	0	0	0	0.0787661	0.921234	0.0787661
AAAA	6	F141	T	3	0	0	0	0.172647	0.827353	0.172647
AAAA	6	F141	T	4	0	0	0	0.125996	0.874004	0.125996
AAAA	18	F141	T	1	0	0	0	0.34715	0.65285	0.34715
AAAA	18	F141	T	2	0	0	0	0.254248	0.745752	0.254248
AAAA	18	F141	T	3	0	0	0	0.399166	0.600834	0.399166
AAAA	18	F141	T	4	0	0	0	0.297167	0.702833	0.297167
AAAA	48	F141	T	1	0	0	0.00248016	0.66613	0.33139	0.671091
AAAA	48	F141	T	2	0	0	0.00159595	0.585035	0.413369	0.588227
AAAA	48	F141	T	3	0	0	0.00366149	0.785346	0.210993	0.792669
AAAA	48	F141	T	4	0	0	0.00257475	0.676442	0.320984	0.681591
AAAA	2	F141	V	1	0	0	0	0.132338	0.867662	0.132338
AAAA	2	F141	V	2	0	0	0	0.158618	0.841382	0.158618
AAAA	2	F141	V	3	0	0	0	0.080095	0.919905	0.080095
AAAA	2	F141	V	4	0	0	0	0.194964	0.805036	0.194964
AAAA	6	F141	V	1	0	0	0	0.395878	0.604122	0.395878
AAAA	6	F141	V	2	0	0	0	0.444485	0.555515	0.444485
AAAA	6	F141	V	3	0	0	0	0.282455	0.717545	0.282455
AAAA	6	F141	V	4	0	0	0	0.494348	0.505652	0.494348
AAAA	18	F141	V	1	0	0	0.00329544	0.812704	0.184	0.819295
AAAA	18	F141	V	2	0	0	0.00327658	0.841003	0.15572	0.847556
AAAA	18	F141	V	3	0	0	0.00183308	0.601839	0.396328	0.605505
AAAA	18	F141	V	4	0	0	0.00421049	0.88248	0.113309	0.890901
AAAA	48	F141	V	1	0	0	0.00898633	0.98106	0.00995331	0.999033
AAAA	48	F141	V	2	0	0	0.00992436	0.982031	0.0080443	1.00188
AAAA	48	F141	V	3	0	0	0.007185	0.939645	0.05317	0.954015
AAAA	48	F141	V	4	0	0	0.014835	0.981225	0.00393975	1.0109
AAAA	2	F141	W	1	0	0	0	0.0117264	0.988274	0.0117264
AAAA	2	F141	W	2	0	0	0	0.0251961	0.974804	0.0251961
AAAA	2	F141	W	3	0	0	0	0.0209066	0.979093	0.0209066
AAAA	2	F141	W	4	0	0	0	0.0166716	0.983328	0.0166716
AAAA	6	F141	W	1	0	0	0	0.0358292	0.964171	0.0358292
AAAA	6	F141	W	2	0	0	0	0.0685279	0.931472	0.0685279
AAAA	6	F141	W	3	0	0	0	0.0729791	0.927021	0.0729791
AAAA	6	F141	W	4	0	0	0	0.0584219	0.941578	0.0584219
AAAA	18	F141	W	1	0	0	0	0.111502	0.888498	0.111502
AAAA	18	F141	W	2	0	0	0	0.204601	0.795399	0.204601
AAAA	18	F141	W	3	0	0	0	0.17247	0.82753	0.17247
AAAA	18	F141	W	4	0	0	0	0.141092	0.858908	0.141092
AAAA	48	F141	W	1	0	0	0	0.251882	0.748118	0.251882
AAAA	48	F141	W	2	0	0	0.00180267	0.485808	0.51239	0.489413
AAAA	48	F141	W	3	0	0	0.00229691	0.46186	0.535843	0.466454
AAAA	48	F141	W	4	0	0	0	0.377882	0.622118	0.377882
AAAA	2	F141	Y	1	0	0	0	0.0655481	0.934452	0.0655481
AAAA	2	F141	Y	2	0	0	0	0.0550808	0.944919	0.0550808
AAAA	2	F141	Y	3	0	0	0	0.054115	0.945885	0.054115
AAAA	2	F141	Y	4	0	0	0	0.129988	0.870012	0.129988
AAAA	6	F141	Y	1	0	0	0	0.170651	0.829349	0.170651
AAAA	6	F141	Y	2	0	0	0	0.151735	0.848265	0.151735
AAAA	6	F141	Y	3	0	0	0	0.169153	0.830847	0.169153
AAAA	6	F141	Y	4	0	0	0	0.322593	0.677407	0.322593
AAAA	18	F141	Y	1	0	0	0	0.408818	0.591182	0.408818
AAAA	18	F141	Y	2	0	0	0	0.359071	0.640929	0.359071
AAAA	18	F141	Y	3	0	0	0	0.346107	0.653893	0.346107
AAAA	18	F141	Y	4	0	0	0.0013268	0.609672	0.389002	0.612325
AAAA	48	F141	Y	1	0	0	0.0018455	0.747201	0.250953	0.750892
AAAA	48	F141	Y	2	0	0	0.00152435	0.72978	0.268696	0.732828
AAAA	48	F141	Y	3	0	0	0.00192909	0.731196	0.266875	0.735054
AAAA	48	F141	Y	4	0	0	0.00424198	0.944811	0.0509474	0.953295
AAAA	2	H199	C	1	0	0	0	0	1	0
AAAA	2	H199	C	2	0	0	0	0	1	0
AAAA	2	H199	C	3	0	0	0	0	1	0
AAAA	2	H199	C	4	0	0	0	0	1	0
AAAA	6	H199	C	1	0	0	0	0	1	0
AAAA	6	H199	C	2	0	0	0	0	1	0
AAAA	6	H199	C	3	0	0	0	0	1	0
AAAA	6	H199	C	4	0	0	0	0	1	0
AAAA	18	H199	C	1	0	0	0	0	1	0
AAAA	18	H199	C	2	0	0	0	0	1	0
AAAA	18	H199	C	3	0	0	0	0.00935075	0.990649	0.00935075
AAAA	18	H199	C	4	0	0	0	0.00747914	0.992521	0.00747914
AAAA	48	H199	C	1	0	0	0	0.0082911	0.991709	0.0082911
AAAA	48	H199	C	2	0	0	0	0.00795107	0.992049	0.00795107
AAAA	48	H199	C	3	0	0	0	0.0188895	0.98111	0.0188895
AAAA	48	H199	C	4	0	0	0	0.0196784	0.980322	0.0196784
AAAA	2	H199	D	1	0	0	0.00202704	0.505548	0.492425	0.509602
AAAA	2	H199	D	2	0	0	0.00203086	0.528243	0.469726	0.532305
AAAA	2	H199	D	3	0	0	0.00319473	0.609784	0.387021	0.616174
AAAA	2	H199	D	4	0	0	0.00334084	0.608485	0.388174	0.615167
AAAA	6	H199	D	1	0	0	0.0150556	0.893578	0.0913663	0.923689
AAAA	6	H199	D	2	0	0	0.0183893	0.908505	0.0731057	0.945284
AAAA	6	H199	D	3	0	0	0.0293344	0.946915	0.0237509	1.00558
AAAA	6	H199	D	4	0	0	0.0277926	0.942247	0.0299599	0.997833
AAAA	18	H199	D	1	0	0	0.0756388	0.921837	0.00252434	1.07311
AAAA	18	H199	D	2	0	0	0.0671045	0.930302	0.0025938	1.06451
AAAA	18	H199	D	3	0	0	0.155982	0.840229	0.00378849	1.15219
AAAA	18	H199	D	4	0	0	0.145793	0.850427	0.00377963	1.14201
AAAA	48	H199	D	1	0	0	0.212659	0.787341	0	1.21266
AAAA	48	H199	D	2	0	0	0.220114	0.779886	0	1.22011
AAAA	48	H199	D	3	0	0	0.318978	0.681022	0	1.31898
AAAA	48	H199	D	4	0	0	0.247085	0.747839	0.00507612	1.24201
AAAA	2	H199	E	1	0	0	0	0.272035	0.727965	0.272035
AAAA	2	H199	E	2	0	0	0	0.250156	0.749844	0.250156
AAAA	2	H199	E	3	0	0	0.0010191	0.321335	0.677646	0.323373
AAAA	2	H199	E	4	0	0	0.00151493	0.371441	0.627045	0.37447
AAAA	6	H199	E	1	0	0	0.00607545	0.682127	0.311798	0.694278
AAAA	6	H199	E	2	0	0	0.00564546	0.619331	0.375023	0.630622
AAAA	6	H199	E	3	0	0	0.0119312	0.776305	0.211764	0.800168
AAAA	6	H199	E	4	0	0	0.0152941	0.81861	0.166096	0.849198
AAAA	18	H199	E	1	0	0	0.0489261	0.934416	0.0166578	1.03227
AAAA	18	H199	E	2	0	0	0.0470195	0.934723	0.0182574	1.02876
AAAA	18	H199	E	3	0	0	0.123856	0.871503	0.00464108	1.11921
AAAA	18	H199	E	4	0	0	0.14116	0.85884	0	1.14116
AAAA	48	H199	E	1	0	0	0.120091	0.875373	0.00453531	1.11556
AAAA	48	H199	E	2	0	0	0.121427	0.875824	0.00274845	1.11868
AAAA	48	H199	E	3	0	0	0.258233	0.741767	0	1.25823
AAAA	48	H199	E	4	0	0	0.247359	0.752641	0	1.24736
AAAA	2	H199	F	1	0	0	0	0.207771	0.792229	0.207771
AAAA	2	H199	F	2	0	0	0	0.159157	0.840843	0.159157
AAAA	2	H199	F	3	0	0	0	0.164966	0.835034	0.164966
AAAA	2	H199	F	4	0	0	0	0.173517	0.826483	0.173517
AAAA	6	H199	F	1	0	0	0.00439496	0.493347	0.502258	0.502137
AAAA	6	H199	F	2	0	0	0.00263603	0.392908	0.604456	0.398181
AAAA	6	H199	F	3	0	0	0.00276285	0.419427	0.57781	0.424953
AAAA	6	H199	F	4	0	0	0.0029981	0.428428	0.568574	0.434424
AAAA	18	H199	F	1	0	0	0.0432193	0.854832	0.101949	0.94127
AAAA	18	H199	F	2	0	0	0.022764	0.766554	0.210682	0.812082
AAAA	18	H199	F	3	0	0	0.0576004	0.791789	0.150611	0.906989
AAAA	18	H199	F	4	0	0	0.0562452	0.797237	0.146518	0.909727
AAAA	48	H199	F	1	0	0	0.170121	0.82615	0.0037282	1.16639
AAAA	48	H199	F	2	0	0	0.11699	0.873871	0.00913937	1.10785
AAAA	48	H199	F	3	0	0	0.185734	0.814266	0	1.18573
AAAA	48	H199	F	4	0	0	0.183373	0.812391	0.00423585	1.17914
AAAA	2	H199	G	1	0	0	0	0.307252	0.692748	0.307252
AAAA	2	H199	G	2	0	0	0.00199536	0.42395	0.574055	0.42794
AAAA	2	H199	G	3	0	0	0.00105379	0.377235	0.621711	0.379342
AAAA	2	H199	G	4	0	0	0.00228372	0.543486	0.45423	0.548054
AAAA	6	H199	G	1	0	0	0.00581671	0.735702	0.258481	0.747335
AAAA	6	H199	G	2	0	0	0.0124851	0.86149	0.126025	0.88646
AAAA	6	H199	G	3	0	0	0.00856262	0.791332	0.200105	0.808458
AAAA	6	H199	G	4	0	0	0.0228413	0.93846	0.0386985	0.984143
AAAA	18	H199	G	1	0	0	0.0479084	0.947643	0.00444817	1.04346
AAAA	18	H199	G	2	0	0	0.0784708	0.91923	0.00229958	1.07617
AAAA	18	H199	G	3	0	0	0.0951824	0.900311	0.00450665	1.09068
AAAA	18	H199	G	4	0	0	0.157764	0.842236	0	1.15776
AAAA	48	H199	G	1	0	0	0.153138	0.843476	0.0033853	1.14975
AAAA	48	H199	G	2	0	0	0.234155	0.762432	0.0034134	1.23074
AAAA	48	H199	G	3	0	0	0.210218	0.789782	0	1.21022
AAAA	48	H199	G	4	0	0	0.322588	0.672782	0.00462971	1.31796
AAAA	2	H199	I	1	0	0	0	0.15994	0.84006	0.15994
AAAA	2	H199	I	2	0	0	0	0.14053	0.85947	0.14053
AAAA	2	H199	I	3	0	0	0	0.176408	0.823592	0.176408
AAAA	2	H199	I	4	0	0	0	0.179304	0.820696	0.179304
AAAA	6	H199	I	1	0	0	0	0.444084	0.555916	0.444084
AAAA	6	H199	I	2	0	0	0.00144823	0.387735	0.610817	0.390632
AAAA	6	H199	I	3	0	0	0.00204627	0.476558	0.521396	0.48065
AAAA	6	H199	I	4	0	0	0.00172099	0.47721	0.521069	0.480652
AAAA	18	H199	I	1	0	0	0.0131844	0.867777	0.119039	0.894145
AAAA	18	H199	I	2	0	0	0.0094384	0.797866	0.192695	0.816743
AAAA	18	H199	I	3	0	0	0.0410286	0.874913	0.0840584	0.95697
AAAA	18	H199	I	4	0	0	0.0440417	0.879123	0.0768351	0.967207
AAAA	48	H199	I	1	0	0	0.0656326	0.930549	0.00381834	1.06181
AAAA	48	H199	I	2	0	0	0.0516058	0.942582	0.00581217	1.04579
AAAA	48	H199	I	3	0	0	0.118406	0.877301	0.00429326	1.11411
AAAA	48	H199	I	4	0	0	0.129894	0.870106	0	1.12989
AAAA	2	H199	K	1	0	0	0	0.847591	0.152409	0.847591
AAAA	2	H199	K	2	0	0	0.0025994	0.936573	0.0608277	0.941772
AAAA	2	H199	K	3	0	0	0	0.618096	0.381904	0.618096
AAAA	2	H199	K	4	0	0	0.00193933	0.832222	0.165839	0.836101
AAAA	6	H199	K	1	0	0	0.0128504	0.984109	0.00304089	1.00981
AAAA	6	H199	K	2	0	0	0.0164142	0.983586	0	1.01641
AAAA	6	H199	K	3	0	0	0.00663652	0.990207	0.00315605	1.00348
AAAA	6	H199	K	4	0	0	0.010413	0.985466	0.00412107	1.00629
AAAA	18	H199	K	1	0	0	0.0722319	0.92541	0.00235759	1.06987
AAAA	18	H199	K	2	0	0	0.0632684	0.936732	0	1.06327
AAAA	18	H199	K	3	0	0	0.0600584	0.939942	0	1.06006
AAAA	18	H199	K	4	0	0	0.0879268	0.912073	0	1.08793
AAAA	48	H199	K	1	0	0	0.223247	0.776753	0	1.22325
AAAA	48	H199	K	2	0	0	0.199693	0.800307	0	1.19969
AAAA	48	H199	K	3	0	0	0.147032	0.852968	0	1.14703
AAAA	48	H199	K	4	0	0	0.204833	0.795167	0	1.20483
AAAA	2	H199	L	1	0	0	0	0.100944	0.899056	0.100944
AAAA	2	H199	L	2	0	0	0	0.0844895	0.91551	0.0844895
AAAA	2	H199	L	3	0	0	0	0.0770791	0.922921	0.0770791
AAAA	2	H199	L	4	0	0	0	0.102464	0.897536	0.102464
AAAA	6	H199	L	1	0	0	0	0.307231	0.692769	0.307231
AAAA	6	H199	L	2	0	0	0	0.259837	0.740163	0.259837
AAAA	6	H199	L	3	0	0	0	0.228711	0.771289	0.228711
AAAA	6	H199	L	4	0	0	0	0.313567	0.686433	0.313567
AAAA	18	H199	L	1	0	0	0.0047721	0.733056	0.262172	0.7426
AAAA	18	H199	L	2	0	0	0.00349938	0.674748	0.321753	0.681746
AAAA	18	H199	L	3	0	0	0.00629583	0.582907	0.410797	0.595498
AAAA	18	H199	L	4	0	0	0.014825	0.775071	0.210104	0.804721
AAAA	48	H199	L	1	0	0	0.0304597	0.960229	0.00931114	1.02115
AAAA	48	H199	L	2	0	0	0.0257106	0.958118	0.016171	1.00954
AAAA	48	H199	L	3	0	0	0.0369874	0.918569	0.0444439	0.992544
AAAA	48	H199	L	4	0	0	0.0683846	0.926056	0.00555907	1.06283
AAAA	2	H199	M	1	0	0	0	0.297338	0.702662	0.297338
AAAA	2	H199	M	2	0	0	0.00175166	0.462696	0.535552	0.466199
AAAA	2	H199	M	3	0	0	0	0.260581	0.739419	0.260581
AAAA	2	H199	M	4	0	0	0	0.260432	0.739568	0.260432
AAAA	6	H199	M	1	0	0	0.00603029	0.6972	0.29677	0.70926
AAAA	6	H199	M	2	0	0	0.0201309	0.900942	0.0789271	0.941204
AAAA	6	H199	M	3	0	0	0.00466254	0.641926	0.353411	0.651251
AAAA	6	H199	M	4	0	0	0.0048389	0.629236	0.365925	0.638914
AAAA	18	H199	M	1	0	0	0.0585493	0.935244	0.00620671	1.05234
AAAA	18	H199	M	2	0	0	0.120245	0.876929	0.00282585	1.11742
AAAA	18	H199	M	3	0	0	0.082663	0.905376	0.0119614	1.0707
AAAA	18	H199	M	4	0	0	0.0780816	0.909549	0.0123691	1.06571
AAAA	48	H199	M	1	0	0	0.212442	0.787558	0	1.21244
AAAA	48	H199	M	2	0	0	0.387348	0.612652	0	1.38735
AAAA	48	H199	M	3	0	0	0.217598	0.782402	0	1.2176
AAAA	48	H199	M	4	0	0	0.208836	0.791164	0	1.20884
AAAA	2	H199	N	1	0	0	0	0.210979	0.789021	0.210979
AAAA	2	H199	N	2	0	0	0	0.193463	0.806537	0.193463
AAAA	2	H199	N	3	0	0	0.000798215	0.253552	0.74565	0.255148
AAAA	2	H199	N	4	0	0	0.000798651	0.29849	0.700712	0.300087
AAAA	6	H199	N	1	0	0	0.00336675	0.576171	0.420462	0.582905
AAAA	6	H199	N	2	0	0	0.00281209	0.507411	0.489776	0.513036
AAAA	6	H199	N	3	0	0	0.0043124	0.62096	0.374728	0.629584
AAAA	6	H199	N	4	0	0	0.00589557	0.661466	0.332638	0.673257
AAAA	18	H199	N	1	0	0	0.0448649	0.939478	0.0156574	1.02921
AAAA	18	H199	N	2	0	0	0.0285443	0.921955	0.0495007	0.979044
AAAA	18	H199	N	3	0	0	0.0740885	0.908826	0.0170857	1.057
AAAA	18	H199	N	4	0	0	0.0975648	0.89405	0.0083851	1.08918
AAAA	48	H199	N	1	0	0	0.14458	0.85542	0	1.14458
AAAA	48	H199	N	2	0	0	0.127064	0.872936	0	1.12706
AAAA	48	H199	N	3	0	0	0.225753	0.769489	0.0047584	1.22099
AAAA	48	H199	N	4	0	0	0.249684	0.750316	0	1.24968
AAAA	2	H199	P	1	0	0	0	0.0301778	0.969822	0.0301778
AAAA	2	H199	P	2	0	0	0	0.0219797	0.97802	0.0219797
AAAA	2	H199	P	3	0	0	0	0.0933678	0.906632	0.0933678
AAAA	2	H199	P	4	0	0	0	0.0775902	0.92241	0.0775902
AAAA	6	H199	P	1	0	0	0	0.0699214	0.930079	0.0699214
AAAA	6	H199	P	2	0	0	0	0.0408418	0.959158	0.0408418
AAAA	6	H199	P	3	0	0	0.00179454	0.22502	0.773185	0.228609
AAAA	6	H199	P	4	0	0	0.0010694	0.18229	0.81664	0.184429
AAAA	18	H199	P	1	0	0	0	0.0865367	0.913463	0.0865367
AAAA	18	H199	P	2	0	0	0	0.0513341	0.948666	0.0513341
AAAA	18	H199	P	3	0	0	0.0211409	0.452046	0.526813	0.494328
AAAA	18	H199	P	4	0	0	0.00901482	0.344086	0.646899	0.362116
AAAA	48	H199	P	1	0	0	0	0.102527	0.897473	0.102527
AAAA	48	H199	P	2	0	0	0	0.0576624	0.942338	0.0576624
AAAA	48	H199	P	3	0	0	0.0701916	0.653193	0.276615	0.793576
AAAA	48	H199	P	4	0	0	0.0137681	0.411947	0.574285	0.439483
AAAA	2	H199	Q	1	0	0	0.00231802	0.480775	0.516907	0.485411
AAAA	2	H199	Q	2	0	0	0.00174533	0.480065	0.518189	0.483556
AAAA	2	H199	Q	3	0	0	0.00164538	0.470306	0.528049	0.473597
AAAA	2	H199	Q	4	0	0	0.00324203	0.606357	0.390401	0.612841
AAAA	6	H199	Q	1	0	0	0.019154	0.928382	0.052464	0.96669
AAAA	6	H199	Q	2	0	0	0.0218529	0.93456	0.0435869	0.978266
AAAA	6	H199	Q	3	0	0	0.0207627	0.927635	0.0516026	0.96916
AAAA	6	H199	Q	4	0	0	0.044642	0.947937	0.00742064	1.03722
AAAA	18	H199	Q	1	0	0	0.131827	0.865003	0.00316994	1.12866
AAAA	18	H199	Q	2	0	0	0.125964	0.871852	0.002184	1.12378
AAAA	18	H199	Q	3	0	0	0.180613	0.815024	0.00436256	1.17625
AAAA	18	H199	Q	4	0	0	0.266447	0.733553	0	1.26645
AAAA	48	H199	Q	1	0	0	0.419776	0.580224	0	1.41978
AAAA	48	H199	Q	2	0	0	0.411904	0.588096	0	1.4119
AAAA	48	H199	Q	3	0	0	0.428777	0.571223	0	1.42878
AAAA	48	H199	Q	4	0	0	0.629407	0.370593	0	1.62941
AAAA	2	H199	R	1	0	0	0	0.485513	0.514487	0.485513
AAAA	2	H199	R	2	0	0	0	0.46426	0.53574	0.46426
AAAA	2	H199	R	3	0	0	0	0.466944	0.533056	0.466944
AAAA	2	H199	R	4	0	0	0.00122028	0.611058	0.387722	0.613499
AAAA	6	H199	R	1	0	0	0.00496576	0.977167	0.017867	0.987099
AAAA	6	H199	R	2	0	0	0.00576088	0.972591	0.0216478	0.984113
AAAA	6	H199	R	3	0	0	0.00430663	0.962686	0.0330072	0.971299
AAAA	6	H199	R	4	0	0	0.00681295	0.988366	0.00482136	1.00199
AAAA	18	H199	R	1	0	0	0.0240421	0.973164	0.0027936	1.02125
AAAA	18	H199	R	2	0	0	0.0269169	0.973083	0	1.02692
AAAA	18	H199	R	3	0	0	0.0511941	0.948806	0	1.05119
AAAA	18	H199	R	4	0	0	0.0757835	0.924217	0	1.07578
AAAA	48	H199	R	1	0	0	0.0909184	0.906156	0.00292611	1.08799
AAAA	48	H199	R	2	0	0	0.0970543	0.900834	0.00211177	1.09494
AAAA	48	H199	R	3	0	0	0.131704	0.868296	0	1.1317
AAAA	48	H199	R	4	0	0	0.17588	0.82412	0	1.17588
AAAA	2	H199	S	1	0	0	0.00176832	0.461104	0.537128	0.464641
AAAA	2	H199	S	2	0	0	0.00146107	0.440986	0.557553	0.443908
AAAA	2	H199	S	3	0	0	0.00273087	0.559629	0.43764	0.56509
AAAA	2	H199	S	4	0	0	0.00258633	0.545226	0.452187	0.550399
AAAA	6	H199	S	1	0	0	0.0150341	0.897094	0.087872	0.927162
AAAA	6	H199	S	2	0	0	0.0144599	0.874471	0.111069	0.903391
AAAA	6	H199	S	3	0	0	0.0319247	0.946021	0.0220546	1.00987
AAAA	6	H199	S	4	0	0	0.0301832	0.947631	0.0221854	1.008
AAAA	18	H199	S	1	0	0	0.0919778	0.905006	0.00301589	1.08896
AAAA	18	H199	S	2	0	0	0.0830632	0.91432	0.00261639	1.08045
AAAA	18	H199	S	3	0	0	0.202482	0.797518	0	1.20248
AAAA	18	H199	S	4	0	0	0.202375	0.793132	0.00449288	1.19788
AAAA	48	H199	S	1	0	0	0.295515	0.704485	0	1.29552
AAAA	48	H199	S	2	0	0	0.267239	0.732761	0	1.26724
AAAA	48	H199	S	3	0	0	0.465034	0.534966	0	1.46503
AAAA	48	H199	S	4	0	0	0.46433	0.530658	0.0050119	1.45932
AAAA	2	H199	W	1	0	0	0	0.0479979	0.952002	0.0479979
AAAA	2	H199	W	2	0	0	0	0.046918	0.953082	0.046918
AAAA	2	H199	W	3	0	0	0.002675	0.230204	0.767121	0.235554
AAAA	2	H199	W	4	0	0	0.0044444	0.284823	0.710733	0.293712
AAAA	6	H199	W	1	0	0	0	0.143312	0.856688	0.143312
AAAA	6	H199	W	2	0	0	0	0.139752	0.860248	0.139752
AAAA	6	H199	W	3	0	0	0.0189707	0.457478	0.523552	0.495419
AAAA	6	H199	W	4	0	0	0.0282893	0.512716	0.458994	0.569295
AAAA	18	H199	W	1	0	0	0.00424181	0.278685	0.717074	0.287168
AAAA	18	H199	W	2	0	0	0.00592709	0.330908	0.663165	0.342762
AAAA	18	H199	W	3	0	0	0.140609	0.680907	0.178484	0.962126
AAAA	18	H199	W	4	0	0	0.191105	0.702352	0.106543	1.08456
AAAA	48	H199	W	1	0	0	0.020499	0.475371	0.50413	0.516369
AAAA	48	H199	W	2	0	0	0.0373582	0.553629	0.409013	0.628345
AAAA	48	H199	W	3	0	0	0.409731	0.582463	0.0078068	1.40192
AAAA	48	H199	W	4	0	0	0.514112	0.479794	0.0060948	1.50802
AAAA	2	H199	Y	1	0	0	0.00377903	0.337387	0.658834	0.344945
AAAA	2	H199	Y	2	0	0	0.00629165	0.425748	0.56796	0.438331
AAAA	2	H199	Y	3	0	0	0.00523038	0.374562	0.620208	0.385023
AAAA	2	H199	Y	4	0	0	0.00614657	0.404892	0.588961	0.417185
AAAA	6	H199	Y	1	0	0	0.038196	0.705315	0.256489	0.781706
AAAA	6	H199	Y	2	0	0	0.0533171	0.738567	0.208116	0.845201
AAAA	6	H199	Y	3	0	0	0.0491411	0.71581	0.235049	0.814092
AAAA	6	H199	Y	4	0	0	0.0539985	0.748441	0.19756	0.856438
AAAA	18	H199	Y	1	0	0	0.249902	0.743972	0.0061253	1.24378
AAAA	18	H199	Y	2	0	0	0.277402	0.717826	0.00477256	1.27263
AAAA	18	H199	Y	3	0	0	0.310097	0.684632	0.00527043	1.30483
AAAA	18	H199	Y	4	0	0	0.353087	0.641962	0.00495103	1.34814
AAAA	48	H199	Y	1	0	0	0.753543	0.246457	0	1.75354
AAAA	48	H199	Y	2	0	0	0.749352	0.250648	0	1.74935
AAAA	48	H199	Y	3	0	0	0.716313	0.283687	0	1.71631
AAAA	48	H199	Y	4	0	0	0.720071	0.279929	0	1.72007
AAAA	2	N75	A	1	0	0	0	0	1	0
AAAA	2	N75	A	2	0	0	0	0	1	0
AAAA	2	N75	A	3	0	0	0	0	1	0
AAAA	2	N75	A	4	0	0	0	0	1	0
AAAA	6	N75	A	1	0	0	0	0	1	0
AAAA	6	N75	A	2	0	0	0	0	1	0
AAAA	6	N75	A	3	0	0	0	0	1	0
AAAA	6	N75	A	4	0	0	0	0	1	0
AAAA	18	N75	A	1	0	0	0	0	1	0
AAAA	18	N75	A	2	0	0	0	0	1	0
AAAA	18	N75	A	3	0	0	0	0.0136132	0.986387	0.0136132
AAAA	18	N75	A	4	0	0	0	0	1	0
AAAA	48	N75	A	1	0	0	0	0.00714265	0.992857	0.00714265
AAAA	48	N75	A	2	0	0	0	0.00788082	0.992119	0.00788082
AAAA	48	N75	A	3	0	0	0	0.0236308	0.976369	0.0236308
AAAA	48	N75	A	4	0	0	0	0.0115494	0.988451	0.0115494
AAAA	2	N75	C	1	0	0	0	0	1	0
AAAA	2	N75	C	2	0	0	0	0	1	0
AAAA	2	N75	C	3	0	0	0	0	1	0
AAAA	2	N75	C	4	0	0	0	0	1	0
AAAA	6	N75	C	1	0	0	0	0	1	0
AAAA	6	N75	C	2	0	0	0	0	1	0
AAAA	6	N75	C	3	0	0	0	0.00905641	0.990944	0.00905641
AAAA	6	N75	C	4	0	0	0	0	1	0
AAAA	18	N75	C	1	0	0	0	0	1	0
AAAA	18	N75	C	2	0	0	0	0	1	0
AAAA	18	N75	C	3	0	0	0	0.0446153	0.955385	0.0446153
AAAA	18	N75	C	4	0	0	0	0.00803242	0.991968	0.00803242
AAAA	48	N75	C	1	0	0	0	0.00507202	0.994928	0.00507202
AAAA	48	N75	C	2	0	0	0	0	1	0
AAAA	48	N75	C	3	0	0	0	0.0881243	0.911876	0.0881243
AAAA	48	N75	C	4	0	0	0	0.0114441	0.988556	0.0114441
AAAA	2	N75	E	1	0	0	0	0	1	0
AAAA	2	N75	E	2	0	0	0	0	1	0
AAAA	2	N75	E	3	0	0	0	0	1	0
AAAA	2	N75	E	4	0	0	0	0	1	0
AAAA	6	N75	E	1	0	0	0	0	1	0
AAAA	6	N75	E	2	0	0	0	0	1	0
AAAA	6	N75	E	3	0	0	0	0	1	0
AAAA	6	N75	E	4	0	0	0	0	1	0
AAAA	18	N75	E	1	0	0	0	0	1	0
AAAA	18	N75	E	2	0	0	0	0	1	0
AAAA	18	N75	E	3	0	0	0	0	1	0
AAAA	18	N75	E	4	0	0	0	0	1	0
AAAA	48	N75	E	1	0	0	0	0	1	0
AAAA	48	N75	E	2	0	0	0	0	1	0
AAAA	48	N75	E	3	0	0	0	0	1	0
AAAA	48	N75	E	4	0	0	0	0	1	0
AAAA	2	N75	F	1	0	0	0	0	1	0
AAAA	2	N75	F	2	0	0	0	0	1	0
AAAA	2	N75	F	3	0	0	0	0	1	0
AAAA	2	N75	F	4	0	0	0	0	1	0
AAAA	6	N75	F	1	0	0	0	0	1	0
AAAA	6	N75	F	2	0	0	0	0	1	0
AAAA	6	N75	F	3	0	0	0	0	1	0
AAAA	6	N75	F	4	0	0	0	0	1	0
AAAA	18	N75	F	1	0	0	0	0	1	0
AAAA	18	N75	F	2	0	0	0	0	1	0
AAAA	18	N75	F	3	0	0	0	0	1	0
AAAA	18	N75	F	4	0	0	0	0	1	0
AAAA	48	N75	F	1	0	0	0	0	1	0
AAAA	48	N75	F	2	0	0	0	0	1	0
AAAA	48	N75	F	3	0	0	0	0	1	0
AAAA	48	N75	F	4	0	0	0	0	1	0
AAAA	2	N75	G	1	0	0	0	0	1	0
AAAA	2	N75	G	2	0	0	0	0.00745765	0.992542	0.00745765
AAAA	2	N75	G	3	0	0	0	0.00577405	0.994226	0.00577405
AAAA	2	N75	G	4	0	0	0	0.00756368	0.992436	0.00756368
AAAA	6	N75	G	1	0	0	0	0.010056	0.989944	0.010056
AAAA	6	N75	G	2	0	0	0	0.0145849	0.985415	0.0145849
AAAA	6	N75	G	3	0	0	0	0.0139696	0.98603	0.0139696
AAAA	6	N75	G	4	0	0	0	0.0147133	0.985287	0.0147133
AAAA	18	N75	G	1	0	0	0	0.0322456	0.967754	0.0322456
AAAA	18	N75	G	2	0	0	0	0.041923	0.958077	0.041923
AAAA	18	N75	G	3	0	0	0	0.0647054	0.935295	0.0647054
AAAA	18	N75	G	4	0	0	0	0.0742921	0.925708	0.0742921
AAAA	48	N75	G	1	0	0	0	0.0950147	0.904985	0.0950147
AAAA	48	N75	G	2	0	0	0	0.11098	0.88902	0.11098
AAAA	48	N75	G	3	0	0	0	0.151704	0.848296	0.151704
AAAA	48	N75	G	4	0	0	0	0.166954	0.833046	0.166954
AAAA	2	N75	H	1	0	0	0	0	1	0
AAAA	2	N75	H	2	0	0	0	0	1	0
AAAA	2	N75	H	3	0	0	0	0	1	0
AAAA	2	N75	H	4	0	0	0	0	1	0
AAAA	6	N75	H	1	0	0	0	0	1	0
AAAA	6	N75	H	2	0	0	0	0	1	0
AAAA	6	N75	H	3	0	0	0	0	1	0
AAAA	6	N75	H	4	0	0	0	0	1	0
AAAA	18	N75	H	1	0	0	0	0	1	0
AAAA	18	N75	H	2	0	0	0	0	1	0
AAAA	18	N75	H	3	0	0	0	0	1	0
AAAA	18	N75	H	4	0	0	0	0	1	0
AAAA	48	N75	H	1	0	0	0	0	1	0
AAAA	48	N75	H	2	0	0	0	0	1	0
AAAA	48	N75	H	3	0	0	0	0	1	0
AAAA	48	N75	H	4	0	0	0	0	1	0
AAAA	2	N75	I	1	0	0	0	0	1	0
AAAA	2	N75	I	2	0	0	0	0	1	0
AAAA	2	N75	I	3	0	0	0	0	1	0
AAAA	2	N75	I	4	0	0	0	0	1	0
AAAA	6	N75	I	1	0	0	0	0	1	0
AAAA	6	N75	I	2	0	0	0	0	1	0
AAAA	6	N75	I	3	0	0	0	0	1	0
AAAA	6	N75	I	4	0	0	0	0	1	0
AAAA	18	N75	I	1	0	0	0	0	1	0
AAAA	18	N75	I	2	0	0	0	0	1	0
AAAA	18	N75	I	3	0	0	0	0	1	0
AAAA	18	N75	I	4	0	0	0	0	1	0
AAAA	48	N75	I	1	0	0	0	0	1	0
AAAA	48	N75	I	2	0	0	0	0	1	0
AAAA	48	N75	I	3	0	0	0	0.00955098	0.990449	0.00955098
AAAA	48	N75	I	4	0	0	0	0	1	0
AAAA	2	N75	K	1	0	0	0	0	1	0
AAAA	2	N75	K	2	0	0	0	0	1	0
AAAA	2	N75	K	3	0	0	0	0	1	0
AAAA	2	N75	K	4	0	0	0	0	1	0
AAAA	6	N75	K	1	0	0	0	0	1	0
AAAA	6	N75	K	2	0	0	0	0	1	0
AAAA	6	N75	K	3	0	0	0	0	1	0
AAAA	6	N75	K	4	0	0	0	0	1	0
AAAA	18	N75	K	1	0	0	0	0	1	0
AAAA	18	N75	K	2	0	0	0	0	1	0
AAAA	18	N75	K	3	0	0	0	0	1	0
AAAA	18	N75	K	4	0	0	0	0	1	0
AAAA	48	N75	K	1	0	0	0	0	1	0
AAAA	48	N75	K	2	0	0	0	0	1	0
AAAA	48	N75	K	3	0	0	0	0	1	0
AAAA	48	N75	K	4	0	0	0	0	1	0
AAAA	2	N75	L	1	0	0	0	0	1	0
AAAA	2	N75	L	2	0	0	0	0	1	0
AAAA	2	N75	L	3	0	0	0	0	1	0
AAAA	2	N75	L	4	0	0	0	0	1	0
AAAA	6	N75	L	1	0	0	0	0	1	0
AAAA	6	N75	L	2	0	0	0	0	1	0
AAAA	6	N75	L	3	0	0	0	0	1	0
AAAA	6	N75	L	4	0	0	0	0	1	0
AAAA	18	N75	L	1	0	0	0	0	1	0
AAAA	18	N75	L	2	0	0	0	0	1	0
AAAA	18	N75	L	3	0	0	0	0	1	0
AAAA	18	N75	L	4	0	0	0	0	1	0
AAAA	48	N75	L	1	0	0	0	0	1	0
AAAA	48	N75	L	2	0	0	0	0	1	0
AAAA	48	N75	L	3	0	0	0	0	1	0
AAAA	48	N75	L	4	0	0	0	0	1	0
AAAA	2	N75	P	1	0	0	0	0.00891952	0.99108	0.00891952
AAAA	2	N75	P	2	0	0	0	0	1	0
AAAA	2	N75	P	3	0	0	0	0.01128	0.98872	0.01128
AAAA	2	N75	P	4	0	0	0	0.0106468	0.989353	0.0106468
AAAA	6	N75	P	1	0	0	0	0.0214965	0.978504	0.0214965
AAAA	6	N75	P	2	0	0	0	0.0182838	0.981716	0.0182838
AAAA	6	N75	P	3	0	0	0	0.031286	0.968714	0.031286
AAAA	6	N75	P	4	0	0	0	0.0240776	0.975922	0.0240776
AAAA	18	N75	P	1	0	0	0	0.0633785	0.936622	0.0633785
AAAA	18	N75	P	2	0	0	0	0.0499264	0.950074	0.0499264
AAAA	18	N75	P	3	0	0	0	0.1193	0.8807	0.1193
AAAA	18	N75	P	4	0	0	0	0.104453	0.895547	0.104453
AAAA	48	N75	P	1	0	0	0	0.162496	0.837504	0.162496
AAAA	48	N75	P	2	0	0	0	0.129345	0.870655	0.129345
AAAA	48	N75	P	3	0	0	0	0.229595	0.770405	0.229595
AAAA	48	N75	P	4	0	0	0	0.212511	0.787489	0.212511
AAAA	2	N75	Q	1	0	0	0	0	1	0
AAAA	2	N75	Q	2	0	0	0	0	1	0
AAAA	2	N75	Q	3	0	0	0	0	1	0
AAAA	2	N75	Q	4	0	0	0	0	1	0
AAAA	6	N75	Q	1	0	0	0	0	1	0
AAAA	6	N75	Q	2	0	0	0	0	1	0
AAAA	6	N75	Q	3	0	0	0	0	1	0
AAAA	6	N75	Q	4	0	0	0	0	1	0
AAAA	18	N75	Q	1	0	0	0	0	1	0
AAAA	18	N75	Q	2	0	0	0	0	1	0
AAAA	18	N75	Q	3	0	0	0	0	1	0
AAAA	18	N75	Q	4	0	0	0	0	1	0
AAAA	48	N75	Q	1	0	0	0	0	1	0
AAAA	48	N75	Q	2	0	0	0	0	1	0
AAAA	48	N75	Q	3	0	0	0	0	1	0
AAAA	48	N75	Q	4	0	0	0	0	1	0
AAAA	2	N75	R	1	0	0	0	0	1	0
AAAA	2	N75	R	2	0	0	0	0	1	0
AAAA	2	N75	R	3	0	0	0	0	1	0
AAAA	2	N75	R	4	0	0	0	0	1	0
AAAA	6	N75	R	1	0	0	0	0	1	0
AAAA	6	N75	R	2	0	0	0	0	1	0
AAAA	6	N75	R	3	0	0	0	0	1	0
AAAA	6	N75	R	4	0	0	0	0	1	0
AAAA	18	N75	R	1	0	0	0	0	1	0
AAAA	18	N75	R	2	0	0	0	0	1	0
AAAA	18	N75	R	3	0	0	0	0	1	0
AAAA	18	N75	R	4	0	0	0	0	1	0
AAAA	48	N75	R	1	0	0	0	0	1	0
AAAA	48	N75	R	2	0	0	0	0	1	0
AAAA	48	N75	R	3	0	0	0	0	1	0
AAAA	48	N75	R	4	0	0	0	0	1	0
AAAA	2	N75	S	1	0	0	0	0.0156636	0.984336	0.0156636
AAAA	2	N75	S	2	0	0	0	0.0211493	0.978851	0.0211493
AAAA	2	N75	S	3	0	0	0	0.0146235	0.985376	0.0146235
AAAA	2	N75	S	4	0	0	0	0.0141631	0.985837	0.0141631
AAAA	6	N75	S	1	0	0	0	0.0431933	0.956807	0.0431933
AAAA	6	N75	S	2	0	0	0	0.0522952	0.947705	0.0522952
AAAA	6	N75	S	3	0	0	0	0.038202	0.961798	0.038202
AAAA	6	N75	S	4	0	0	0	0.0375799	0.96242	0.0375799
AAAA	18	N75	S	1	0	0	0	0.115849	0.884151	0.115849
AAAA	18	N75	S	2	0	0	0	0.126183	0.873817	0.126183
AAAA	18	N75	S	3	0	0	0	0.134094	0.865906	0.134094
AAAA	18	N75	S	4	0	0	0	0.132423	0.867577	0.132423
AAAA	48	N75	S	1	0	0	0	0.26556	0.73444	0.26556
AAAA	48	N75	S	2	0	0	0	0.28191	0.71809	0.28191
AAAA	48	N75	S	3	0	0	0	0.258688	0.741312	0.258688
AAAA	48	N75	S	4	0	0	0	0.265958	0.734042	0.265958
AAAA	2	N75	V	1	0	0	0	0	1	0
AAAA	2	N75	V	2	0	0	0	0	1	0
AAAA	2	N75	V	3	0	0	0	0	1	0
AAAA	2	N75	V	4	0	0	0	0	1	0
AAAA	6	N75	V	1	0	0	0	0	1	0
AAAA	6	N75	V	2	0	0	0	0	1	0
AAAA	6	N75	V	3	0	0	0	0	1	0
AAAA	6	N75	V	4	0	0	0	0	1	0
AAAA	18	N75	V	1	0	0	0	0	1	0
AAAA	18	N75	V	2	0	0	0	0	1	0
AAAA	18	N75	V	3	0	0	0	0	1	0
AAAA	18	N75	V	4	0	0	0	0	1	0
AAAA	48	N75	V	1	0	0	0	0	1	0
AAAA	48	N75	V	2	0	0	0	0	1	0
AAAA	48	N75	V	3	0	0	0	0	1	0
AAAA	48	N75	V	4	0	0	0	0	1	0
AAAA	2	N75	W	1	0	0	0	0	1	0
AAAA	2	N75	W	2	0	0	0	0	1	0
AAAA	2	N75	W	3	0	0	0	0	1	0
AAAA	2	N75	W	4	0	0	0	0	1	0
AAAA	6	N75	W	1	0	0	0	0	1	0
AAAA	6	N75	W	2	0	0	0	0	1	0
AAAA	6	N75	W	3	0	0	0	0	1	0
AAAA	6	N75	W	4	0	0	0	0	1	0
AAAA	18	N75	W	1	0	0	0	0	1	0
AAAA	18	N75	W	2	0	0	0	0	1	0
AAAA	18	N75	W	3	0	0	0	0	1	0
AAAA	18	N75	W	4	0	0	0	0	1	0
AAAA	48	N75	W	1	0	0	0	0	1	0
AAAA	48	N75	W	2	0	0	0	0	1	0
AAAA	48	N75	W	3	0	0	0	0	1	0
AAAA	48	N75	W	4	0	0	0	0	1	0
AAAA	2	N75	Y	1	0	0	0	0	1	0
AAAA	2	N75	Y	2	0	0	0	0	1	0
AAAA	2	N75	Y	3	0	0	0	0	1	0
AAAA	2	N75	Y	4	0	0	0	0	1	0
AAAA	6	N75	Y	1	0	0	0	0	1	0
AAAA	6	N75	Y	2	0	0	0	0	1	0
AAAA	6	N75	Y	3	0	0	0	0	1	0
AAAA	6	N75	Y	4	0	0	0	0	1	0
AAAA	18	N75	Y	1	0	0	0	0	1	0
AAAA	18	N75	Y	2	0	0	0	0	1	0
AAAA	18	N75	Y	3	0	0	0	0	1	0
AAAA	18	N75	Y	4	0	0	0	0	1	0
AAAA	48	N75	Y	1	0	0	0	0	1	0
AAAA	48	N75	Y	2	0	0	0	0	1	0
AAAA	48	N75	Y	3	0	0	0	0	1	0
AAAA	48	N75	Y	4	0	0	0	0	1	0
AAAA	2	W76	A	1	0	0	0	0	1	0
AAAA	2	W76	A	2	0	0	0	0	1	0
AAAA	2	W76	A	3	0	0	0	0	1	0
AAAA	2	W76	A	4	0	0	0	0	1	0
AAAA	6	W76	A	1	0	0	0	0	1	0
AAAA	6	W76	A	2	0	0	0	0	1	0
AAAA	6	W76	A	3	0	0	0	0	1	0
AAAA	6	W76	A	4	0	0	0	0	1	0
AAAA	18	W76	A	1	0	0	0	0	1	0
AAAA	18	W76	A	2	0	0	0	0	1	0
AAAA	18	W76	A	3	0	0	0	0.00799666	0.992003	0.00799666
AAAA	18	W76	A	4	0	0	0	0	1	0
AAAA	48	W76	A	1	0	0	0	0	1	0
AAAA	48	W76	A	2	0	0	0	0	1	0
AAAA	48	W76	A	3	0	0	0	0.0126517	0.987348	0.0126517
AAAA	48	W76	A	4	0	0	0	0.0101905	0.989809	0.0101905
AAAA	2	W76	C	1	0	0	0	0	1	0
AAAA	2	W76	C	2	0	0	0	0	1	0
AAAA	2	W76	C	3	0	0	0	0	1	0
AAAA	2	W76	C	4	0	0	0	0	1	0
AAAA	6	W76	C	1	0	0	0	0	1	0
AAAA	6	W76	C	2	0	0	0	0	1	0
AAAA	6	W76	C	3	0	0	0	0	1	0
AAAA	6	W76	C	4	0	0	0	0	1	0
AAAA	18	W76	C	1	0	0	0	0	1	0
AAAA	18	W76	C	2	0	0	0	0	1	0
AAAA	18	W76	C	3	0	0	0	0.0151234	0.984877	0.0151234
AAAA	18	W76	C	4	0	0	0	0.0128699	0.98713	0.0128699
AAAA	48	W76	C	1	0	0	0	0.00928594	0.990714	0.00928594
AAAA	48	W76	C	2	0	0	0	0	1	0
AAAA	48	W76	C	3	0	0	0	0.0246731	0.975327	0.0246731
AAAA	48	W76	C	4	0	0	0	0.01793	0.98207	0.01793
AAAA	2	W76	D	1	0	0	0	0	1	0
AAAA	2	W76	D	2	0	0	0	0	1	0
AAAA	2	W76	D	3	0	0	0	0	1	0
AAAA	2	W76	D	4	0	0	0	0	1	0
AAAA	6	W76	D	1	0	0	0	0	1	0
AAAA	6	W76	D	2	0	0	0	0	1	0
AAAA	6	W76	D	3	0	0	0	0	1	0
AAAA	6	W76	D	4	0	0	0	0	1	0
AAAA	18	W76	D	1	0	0	0	0	1	0
AAAA	18	W76	D	2	0	0	0	0	1	0
AAAA	18	W76	D	3	0	0	0	0	1	0
AAAA	18	W76	D	4	0	0	0	0	1	0
AAAA	48	W76	D	1	0	0	0	0	1	0
AAAA	48	W76	D	2	0	0	0	0	1	0
AAAA	48	W76	D	3	0	0	0	0.01061	0.98939	0.01061
AAAA	48	W76	D	4	0	0	0	0.0101042	0.989896	0.0101042
AAAA	2	W76	E	1	0	0	0	0	1	0
AAAA	2	W76	E	2	0	0	0	0	1	0
AAAA	2	W76	E	3	0	0	0	0	1	0
AAAA	2	W76	E	4	0	0	0	0	1	0
AAAA	6	W76	E	1	0	0	0	0	1	0
AAAA	6	W76	E	2	0	0	0	0	1	0
AAAA	6	W76	E	3	0	0	0	0	1	0
AAAA	6	W76	E	4	0	0	0	0	1	0
AAAA	18	W76	E	1	0	0	0	0	1	0
AAAA	18	W76	E	2	0	0	0	0	1	0
AAAA	18	W76	E	3	0	0	0	0.00569991	0.9943	0.00569991
AAAA	18	W76	E	4	0	0	0	0	1	0
AAAA	48	W76	E	1	0	0	0	0.00596431	0.994036	0.00596431
AAAA	48	W76	E	2	0	0	0	0	1	0
AAAA	48	W76	E	3	0	0	0	0.01278	0.98722	0.01278
AAAA	48	W76	E	4	0	0	0	0.00880466	0.991195	0.00880466
AAAA	2	W76	F	1	0	0	0	0.105959	0.894041	0.105959
AAAA	2	W76	F	2	0	0	0	0.110565	0.889435	0.110565
AAAA	2	W76	F	3	0	0	0	0.147924	0.852076	0.147924
AAAA	2	W76	F	4	0	0	0	0.139786	0.860214	0.139786
AAAA	6	W76	F	1	0	0	0	0.222777	0.777223	0.222777
AAAA	6	W76	F	2	0	0	0	0.255069	0.744931	0.255069
AAAA	6	W76	F	3	0	0	0	0.3401	0.6599	0.3401
AAAA	6	W76	F	4	0	0	0	0.335144	0.664856	0.335144
AAAA	18	W76	F	1	0	0	0	0.465807	0.534193	0.465807
AAAA	18	W76	F	2	0	0	0.00121544	0.572203	0.426582	0.574634
AAAA	18	W76	F	3	0	0	0.00389616	0.704937	0.291167	0.712729
AAAA	18	W76	F	4	0	0	0.00452128	0.740923	0.254556	0.749965
AAAA	48	W76	F	1	0	0	0.00239235	0.833464	0.164143	0.838249
AAAA	48	W76	F	2	0	0	0.00485073	0.941495	0.0536547	0.951196
AAAA	48	W76	F	3	0	0	0.0143772	0.960318	0.0253049	0.989072
AAAA	48	W76	F	4	0	0	0.0187323	0.970151	0.0111166	1.00762
AAAA	2	W76	G	1	0	0	0	0	1	0
AAAA	2	W76	G	2	0	0	0	0	1	0
AAAA	2	W76	G	3	0	0	0	0	1	0
AAAA	2	W76	G	4	0	0	0	0	1	0
AAAA	6	W76	G	1	0	0	0	0	1	0
AAAA	6	W76	G	2	0	0	0	0	1	0
AAAA	6	W76	G	3	0	0	0	0	1	0
AAAA	6	W76	G	4	0	0	0	0	1	0
AAAA	18	W76	G	1	0	0	0	0.00754526	0.992455	0.00754526
AAAA	18	W76	G	2	0	0	0	0.00656835	0.993432	0.00656835
AAAA	18	W76	G	3	0	0	0	0.0146663	0.985334	0.0146663
AAAA	18	W76	G	4	0	0	0	0.0151763	0.984824	0.0151763
AAAA	48	W76	G	1	0	0	0	0.0169392	0.983061	0.0169392
AAAA	48	W76	G	2	0	0	0	0.0139218	0.986078	0.0139218
AAAA	48	W76	G	3	0	0	0	0.0396334	0.960367	0.0396334
AAAA	48	W76	G	4	0	0	0	0.0261366	0.973863	0.0261366
AAAA	2	W76	H	1	0	0	0	0.0145844	0.985416	0.0145844
AAAA	2	W76	H	2	0	0	0	0.0151216	0.984878	0.0151216
AAAA	2	W76	H	3	0	0	0	0.0235509	0.976449	0.0235509
AAAA	2	W76	H	4	0	0	0	0.0335879	0.966412	0.0335879
AAAA	6	W76	H	1	0	0	0	0.0501645	0.949836	0.0501645
AAAA	6	W76	H	2	0	0	0	0.0444306	0.955569	0.0444306
AAAA	6	W76	H	3	0	0	0	0.0933187	0.906681	0.0933187
AAAA	6	W76	H	4	0	0	0	0.118215	0.881785	0.118215
AAAA	18	W76	H	1	0	0	0	0.131953	0.868047	0.131953
AAAA	18	W76	H	2	0	0	0	0.136152	0.863848	0.136152
AAAA	18	W76	H	3	0	0	0	0.298208	0.701792	0.298208
AAAA	18	W76	H	4	0	0	0.00197543	0.364536	0.633489	0.368487
AAAA	48	W76	H	1	0	0	0	0.307201	0.692799	0.307201
AAAA	48	W76	H	2	0	0	0	0.317732	0.682268	0.317732
AAAA	48	W76	H	3	0	0	0.00528239	0.561476	0.433242	0.572041
AAAA	48	W76	H	4	0	0	0.00948068	0.685162	0.305357	0.704123
AAAA	2	W76	I	1	0	0	0	0	1	0
AAAA	2	W76	I	2	0	0	0	0	1	0
AAAA	2	W76	I	3	0	0	0	0	1	0
AAAA	2	W76	I	4	0	0	0	0	1	0
AAAA	6	W76	I	1	0	0	0	0.0143994	0.985601	0.0143994
AAAA	6	W76	I	2	0	0	0	0	1	0
AAAA	6	W76	I	3	0	0	0	0.00703081	0.992969	0.00703081
AAAA	6	W76	I	4	0	0	0	0.00549014	0.99451	0.00549014
AAAA	18	W76	I	1	0	0	0	0.0574895	0.942511	0.0574895
AAAA	18	W76	I	2	0	0	0	0.0151403	0.98486	0.0151403
AAAA	18	W76	I	3	0	0	0	0.0389565	0.961043	0.0389565
AAAA	18	W76	I	4	0	0	0	0.0261554	0.973845	0.0261554
AAAA	48	W76	I	1	0	0	0	0.15859	0.84141	0.15859
AAAA	48	W76	I	2	0	0	0	0.0507233	0.949277	0.0507233
AAAA	48	W76	I	3	0	0	0	0.0952809	0.904719	0.0952809
AAAA	48	W76	I	4	0	0	0	0.071512	0.928488	0.071512
AAAA	2	W76	K	1	0	0	0	0	1	0
AAAA	2	W76	K	2	0	0	0	0	1	0
AAAA	2	W76	K	3	0	0	0	0	1	0
AAAA	2	W76	K	4	0	0	0	0	1	0
AAAA	6	W76	K	1	0	0	0	0	1	0
AAAA	6	W76	K	2	0	0	0	0	1	0
AAAA	6	W76	K	3	0	0	0	0	1	0
AAAA	6	W76	K	4	0	0	0	0	1	0
AAAA	18	W76	K	1	0	0	0	0	1	0
AAAA	18	W76	K	2	0	0	0	0	1	0
AAAA	18	W76	K	3	0	0	0	0.00596609	0.994034	0.00596609
AAAA	18	W76	K	4	0	0	0	0.00636153	0.993638	0.00636153
AAAA	48	W76	K	1	0	0	0	0.00827064	0.991729	0.00827064
AAAA	48	W76	K	2	0	0	0	0	1	0
AAAA	48	W76	K	3	0	0	0	0.0087345	0.991266	0.0087345
AAAA	48	W76	K	4	0	0	0	0.0107228	0.989277	0.0107228
AAAA	2	W76	L	1	0	0	0	0	1	0
AAAA	2	W76	L	2	0	0	0	0	1	0
AAAA	2	W76	L	3	0	0	0	0	1	0
AAAA	2	W76	L	4	0	0	0	0	1	0
AAAA	6	W76	L	1	0	0	0	0.00907208	0.990928	0.00907208
AAAA	6	W76	L	2	0	0	0	0	1	0
AAAA	6	W76	L	3	0	0	0	0.00414489	0.995855	0.00414489
AAAA	6	W76	L	4	0	0	0	0	1	0
AAAA	18	W76	L	1	0	0	0	0.0273826	0.972617	0.0273826
AAAA	18	W76	L	2	0	0	0	0.0144101	0.98559	0.0144101
AAAA	18	W76	L	3	0	0	0	0.0158531	0.984147	0.0158531
AAAA	18	W76	L	4	0	0	0	0.0274099	0.97259	0.0274099
AAAA	48	W76	L	1	0	0	0	0.0911801	0.90882	0.0911801
AAAA	48	W76	L	2	0	0	0	0.0415435	0.958456	0.0415435
AAAA	48	W76	L	3	0	0	0	0.0585859	0.941414	0.0585859
AAAA	48	W76	L	4	0	0	0	0.073114	0.926886	0.073114
AAAA	2	W76	M	1	0	0	0	0	1	0
AAAA	2	W76	M	2	0	0	0	0	1	0
AAAA	2	W76	M	3	0	0	0	0.00397582	0.996024	0.00397582
AAAA	2	W76	M	4	0	0	0	0	1	0
AAAA	6	W76	M	1	0	0	0	0.0256846	0.974315	0.0256846
AAAA	6	W76	M	2	0	0	0	0.0154822	0.984518	0.0154822
AAAA	6	W76	M	3	0	0	0	0.0112536	0.988746	0.0112536
AAAA	6	W76	M	4	0	0	0	0.0220573	0.977943	0.0220573
AAAA	18	W76	M	1	0	0	0	0.0852833	0.914717	0.0852833
AAAA	18	W76	M	2	0	0	0	0.0596738	0.940326	0.0596738
AAAA	18	W76	M	3	0	0	0	0.0563024	0.943698	0.0563024
AAAA	18	W76	M	4	0	0	0	0.11165	0.88835	0.11165
AAAA	48	W76	M	1	0	0	0	0.232056	0.767944	0.232056
AAAA	48	W76	M	2	0	0	0	0.172033	0.827967	0.172033
AAAA	48	W76	M	3	0	0	0	0.13669	0.86331	0.13669
AAAA	48	W76	M	4	0	0	0	0.248046	0.751954	0.248046
AAAA	2	W76	N	1	0	0	0	0	1	0
AAAA	2	W76	N	2	0	0	0	0	1	0
AAAA	2	W76	N	3	0	0	0	0	1	0
AAAA	2	W76	N	4	0	0	0	0	1	0
AAAA	6	W76	N	1	0	0	0	0.00501774	0.994982	0.00501774
AAAA	6	W76	N	2	0	0	0	0	1	0
AAAA	6	W76	N	3	0	0	0	0.0117799	0.98822	0.0117799
AAAA	6	W76	N	4	0	0	0	0.0111996	0.9888	0.0111996
AAAA	18	W76	N	1	0	0	0	0.0203703	0.97963	0.0203703
AAAA	18	W76	N	2	0	0	0	0.00773428	0.992266	0.00773428
AAAA	18	W76	N	3	0	0	0	0.0643409	0.935659	0.0643409
AAAA	18	W76	N	4	0	0	0	0.054055	0.945945	0.054055
AAAA	48	W76	N	1	0	0	0	0.0606348	0.939365	0.0606348
AAAA	48	W76	N	2	0	0	0	0.0217338	0.978266	0.0217338
AAAA	48	W76	N	3	0	0	0	0.14731	0.85269	0.14731
AAAA	48	W76	N	4	0	0	0	0.126066	0.873934	0.126066
AAAA	2	W76	Q	1	0	0	0	0	1	0
AAAA	2	W76	Q	2	0	0	0	0	1	0
AAAA	2	W76	Q	3	0	0	0	0	1	0
AAAA	2	W76	Q	4	0	0	0	0	1	0
AAAA	6	W76	Q	1	0	0	0	0	1	0
AAAA	6	W76	Q	2	0	0	0	0	1	0
AAAA	6	W76	Q	3	0	0	0	0	1	0
AAAA	6	W76	Q	4	0	0	0	0.00404849	0.995952	0.00404849
AAAA	18	W76	Q	1	0	0	0	0	1	0
AAAA	18	W76	Q	2	0	0	0	0	1	0
AAAA	18	W76	Q	3	0	0	0	0.0216709	0.978329	0.0216709
AAAA	18	W76	Q	4	0	0	0	0.0248898	0.97511	0.0248898
AAAA	48	W76	Q	1	0	0	0	0.0122296	0.98777	0.0122296
AAAA	48	W76	Q	2	0	0	0	0.00917889	0.990821	0.00917889
AAAA	48	W76	Q	3	0	0	0	0.0522241	0.947776	0.0522241
AAAA	48	W76	Q	4	0	0	0	0.0619577	0.938042	0.0619577
AAAA	2	W76	R	1	0	0	0	0	1	0
AAAA	2	W76	R	2	0	0	0	0	1	0
AAAA	2	W76	R	3	0	0	0	0	1	0
AAAA	2	W76	R	4	0	0	0	0	1	0
AAAA	6	W76	R	1	0	0	0	0.00907476	0.990925	0.00907476
AAAA	6	W76	R	2	0	0	0	0.00569915	0.994301	0.00569915
AAAA	6	W76	R	3	0	0	0	0	1	0
AAAA	6	W76	R	4	0	0	0	0.00644916	0.993551	0.00644916
AAAA	18	W76	R	1	0	0	0	0.0263545	0.973646	0.0263545
AAAA	18	W76	R	2	0	0	0	0.0142672	0.985733	0.0142672
AAAA	18	W76	R	3	0	0	0	0.0195707	0.980429	0.0195707
AAAA	18	W76	R	4	0	0	0	0.0271724	0.972828	0.0271724
AAAA	48	W76	R	1	0	0	0	0.0866906	0.913309	0.0866906
AAAA	48	W76	R	2	0	0	0	0.0449062	0.955094	0.0449062
AAAA	48	W76	R	3	0	0	0	0.0536081	0.946392	0.0536081
AAAA	48	W76	R	4	0	0	0	0.0733183	0.926682	0.0733183
AAAA	2	W76	S	1	0	0	0	0	1	0
AAAA	2	W76	S	2	0	0	0	0	1	0
AAAA	2	W76	S	3	0	0	0	0	1	0
AAAA	2	W76	S	4	0	0	0	0	1	0
AAAA	6	W76	S	1	0	0	0	0.00602729	0.993973	0.00602729
AAAA	6	W76	S	2	0	0	0	0	1	0
AAAA	6	W76	S	3	0	0	0	0.00630438	0.993696	0.00630438
AAAA	6	W76	S	4	0	0	0	0.00609865	0.993901	0.00609865
AAAA	18	W76	S	1	0	0	0	0.00854205	0.991458	0.00854205
AAAA	18	W76	S	2	0	0	0	0.00443717	0.995563	0.00443717
AAAA	18	W76	S	3	0	0	0	0.0285165	0.971484	0.0285165
AAAA	18	W76	S	4	0	0	0	0.0288433	0.971157	0.0288433
AAAA	48	W76	S	1	0	0	0	0.031661	0.968339	0.031661
AAAA	48	W76	S	2	0	0	0	0.0102161	0.989784	0.0102161
AAAA	48	W76	S	3	0	0	0	0.0634108	0.936589	0.0634108
AAAA	48	W76	S	4	0	0	0	0.0623252	0.937675	0.0623252
AAAA	2	W76	T	1	0	0	0	0	1	0
AAAA	2	W76	T	2	0	0	0	0	1	0
AAAA	2	W76	T	3	0	0	0	0	1	0
AAAA	2	W76	T	4	0	0	0	0	1	0
AAAA	6	W76	T	1	0	0	0	0	1	0
AAAA	6	W76	T	2	0	0	0	0	1	0
AAAA	6	W76	T	3	0	0	0	0.0101794	0.989821	0.0101794
AAAA	6	W76	T	4	0	0	0	0	1	0
AAAA	18	W76	T	1	0	0	0	0.00688313	0.993117	0.00688313
AAAA	18	W76	T	2	0	0	0	0	1	0
AAAA	18	W76	T	3	0	0	0	0.0534102	0.94659	0.0534102
AAAA	18	W76	T	4	0	0	0	0.0126917	0.987308	0.0126917
AAAA	48	W76	T	1	0	0	0	0.0218503	0.97815	0.0218503
AAAA	48	W76	T	2	0	0	0	0	1	0
AAAA	48	W76	T	3	0	0	0	0.123632	0.876368	0.123632
AAAA	48	W76	T	4	0	0	0	0.0267216	0.973278	0.0267216
AAAA	2	W76	V	1	0	0	0	0	1	0
AAAA	2	W76	V	2	0	0	0	0	1	0
AAAA	2	W76	V	3	0	0	0	0	1	0
AAAA	2	W76	V	4	0	0	0	0	1	0
AAAA	6	W76	V	1	0	0	0	0	1	0
AAAA	6	W76	V	2	0	0	0	0	1	0
AAAA	6	W76	V	3	0	0	0	0	1	0
AAAA	6	W76	V	4	0	0	0	0	1	0
AAAA	18	W76	V	1	0	0	0	0	1	0
AAAA	18	W76	V	2	0	0	0	0	1	0
AAAA	18	W76	V	3	0	0	0	0.0172103	0.98279	0.0172103
AAAA	18	W76	V	4	0	0	0	0.0142799	0.98572	0.0142799
AAAA	48	W76	V	1	0	0	0	0.00706626	0.992934	0.00706626
AAAA	48	W76	V	2	0	0	0	0.00415269	0.995847	0.00415269
AAAA	48	W76	V	3	0	0	0	0.0597258	0.940274	0.0597258
AAAA	48	W76	V	4	0	0	0	0.0371638	0.962836	0.0371638
AAAA	2	W76	Y	1	0	0	0	0.470436	0.529564	0.470436
AAAA	2	W76	Y	2	0	0	0	0.531634	0.468366	0.531634
AAAA	2	W76	Y	3	0	0	0	0.549156	0.450844	0.549156
AAAA	2	W76	Y	4	0	0	0.0017083	0.682201	0.316091	0.685618
AAAA	6	W76	Y	1	0	0	0.00521093	0.945461	0.049328	0.955883
AAAA	6	W76	Y	2	0	0	0.00597165	0.968723	0.0253049	0.980667
AAAA	6	W76	Y	3	0	0	0.00845787	0.980754	0.0107878	0.99767
AAAA	6	W76	Y	4	0	0	0.0139551	0.982669	0.00337633	1.01058
AAAA	18	W76	Y	1	0	0	0.0280116	0.969378	0.00261017	1.0254
AAAA	18	W76	Y	2	0	0	0.0326127	0.964664	0.00272329	1.02989
AAAA	18	W76	Y	3	0	0	0.0838952	0.911277	0.00482767	1.07907
AAAA	18	W76	Y	4	0	0	0.111337	0.884201	0.00446237	1.10687
AAAA	48	W76	Y	1	0	0	0.0946503	0.901531	0.00381921	1.09083
AAAA	48	W76	Y	2	0	0	0.11305	0.884317	0.0026324	1.11042
AAAA	48	W76	Y	3	0	0	0.189906	0.810094	0	1.18991
AAAA	48	W76	Y	4	0	0	0.247264	0.752736	0	1.24726
AAAA	2	PesCDAnm 1		1	0	0	0	0.323261	0.676739	0.323261
AAAA	2	PesCDAnm 1		2	0	0	0	0.406795	0.593205	0.406795
AAAA	2	PesCDAnm 1		3	0	0	0	0.464447	0.535553	0.464447
AAAA	2	PesCDAnm 1		4	0	0	0	0.549069	0.450931	0.549069
AAAA	6	PesCDAnm 1		1	0	0	0	0.603575	0.396425	0.603575
AAAA	6	PesCDAnm 1		2	0	0	0.00147029	0.721313	0.277217	0.724253
AAAA	6	PesCDAnm 1		3	0	0	0.00287643	0.901931	0.0951929	0.907683
AAAA	6	PesCDAnm 1		4	0	0	0.00391843	0.960355	0.0357263	0.968192
AAAA	18	PesCDAnm 1		1	0	0	0.00434977	0.960926	0.0347243	0.969625
AAAA	18	PesCDAnm 1		2	0	0	0.00525092	0.981066	0.013683	0.991568
AAAA	18	PesCDAnm 1		3	0	0	0.0299552	0.965028	0.00501676	1.02494
AAAA	18	PesCDAnm 1		4	0	0	0.0406931	0.959307	0	1.04069
AAAA	48	PesCDAnm 1		1	0	0	0.0141653	0.982415	0.00341959	1.01075
AAAA	48	PesCDAnm 1		2	0	0	0.0210077	0.975605	0.00338736	1.01762
AAAA	48	PesCDAnm 1		3	0	0	0.0727566	0.927243	0	1.07276
AAAA	48	PesCDAnm 1		4	0	0	0.102512	0.897488	0	1.10251
AAAA	2	PesCDAnm 2		1	0	0	0	0.290463	0.709537	0.290463
AAAA	2	PesCDAnm 2		2	0	0	0	0.488969	0.511031	0.488969
AAAA	2	PesCDAnm 2		3	0	0	0	0.429762	0.570238	0.429762
AAAA	2	PesCDAnm 2		4	0	0	0.00160452	0.686562	0.311834	0.689771
AAAA	6	PesCDAnm 2		1	0	0	0	0.60615	0.39385	0.60615
AAAA	6	PesCDAnm 2		2	0	0	0.00345554	0.94284	0.0537041	0.949751
AAAA	6	PesCDAnm 2		3	0	0	0.00263079	0.86056	0.136809	0.865822
AAAA	6	PesCDAnm 2		4	0	0	0.00660237	0.986595	0.00680299	0.999799
AAAA	18	PesCDAnm 2		1	0	0	0.00469173	0.968633	0.0266754	0.978016
AAAA	18	PesCDAnm 2		2	0	0	0.0151783	0.982117	0.00270439	1.01247
AAAA	18	PesCDAnm 2		3	0	0	0.024308	0.971691	0.00400078	1.02031
AAAA	18	PesCDAnm 2		4	0	0	0.0541398	0.940526	0.0053337	1.04881
AAAA	48	PesCDAnm 2		1	0	0	0.0164831	0.98094	0.00257707	1.01391
AAAA	48	PesCDAnm 2		2	0	0	0.05314	0.94366	0.00320037	1.04994
AAAA	48	PesCDAnm 2		3	0	0	0.0588694	0.941131	0	1.05887
AAAA	48	PesCDAnm 2		4	0	0	0.135889	0.860897	0.00321354	1.13268
AAAA	2	PesCDAnm 3		1	0	0	0	0.50278	0.49722	0.50278
AAAA	2	PesCDAnm 3		2	0	0	0	0.557556	0.442444	0.557556
AAAA	2	PesCDAnm 3		3	0	0	0	0.363725	0.636275	0.363725
AAAA	2	PesCDAnm 3		4	0	0	0	0.558669	0.441331	0.558669
AAAA	6	PesCDAnm 3		1	0	0	0.00384763	0.957356	0.0387968	0.965051
AAAA	6	PesCDAnm 3		2	0	0	0.00455384	0.975748	0.0196985	0.984855
AAAA	6	PesCDAnm 3		3	0	0	0.00210061	0.731646	0.266254	0.735847
AAAA	6	PesCDAnm 3		4	0	0	0.00359357	0.939045	0.0573614	0.946232
AAAA	18	PesCDAnm 3		1	0	0	0.0170687	0.982931	0	1.01707
AAAA	18	PesCDAnm 3		2	0	0	0.0210526	0.976581	0.00236616	1.01869
AAAA	18	PesCDAnm 3		3	0	0	0.0167019	0.972629	0.0106688	1.00603
AAAA	18	PesCDAnm 3		4	0	0	0.0348549	0.961704	0.00344068	1.03141
AAAA	48	PesCDAnm 3		1	0	0	0.0585311	0.937615	0.00385349	1.05468
AAAA	48	PesCDAnm 3		2	0	0	0.0744687	0.925531	0	1.07447
AAAA	48	PesCDAnm 3		3	0	0	0.0428267	0.957173	0	1.04283
AAAA	48	PesCDAnm 3		4	0	0	0.0913734	0.905855	0.00277194	1.0886
AAAA	2	PesCDAnm 4		1	0	0	0	0.518192	0.481808	0.518192
AAAA	2	PesCDAnm 4		2	0	0	0	0.581049	0.418951	0.581049
AAAA	2	PesCDAnm 4		3	0	0	0	0.521583	0.478417	0.521583
AAAA	2	PesCDAnm 4		4	0	0	0.00110258	0.621911	0.376987	0.624116
AAAA	6	PesCDAnm 4		1	0	0	0.00398034	0.938284	0.0577355	0.946245
AAAA	6	PesCDAnm 4		2	0	0	0.00418144	0.960409	0.0354094	0.968772
AAAA	6	PesCDAnm 4		3	0	0	0.00440508	0.964993	0.0306023	0.973803
AAAA	6	PesCDAnm 4		4	0	0	0.00517296	0.978801	0.0160264	0.989147
AAAA	18	PesCDAnm 4		1	0	0	0.0126783	0.987322	0	1.01268
AAAA	18	PesCDAnm 4		2	0	0	0.0158637	0.982071	0.00206521	1.0138
AAAA	18	PesCDAnm 4		3	0	0	0.0435726	0.956427	0	1.04357
AAAA	18	PesCDAnm 4		4	0	0	0.0480794	0.951921	0	1.04808
AAAA	48	PesCDAnm 4		1	0	0	0.0431008	0.954278	0.00262107	1.04048
AAAA	48	PesCDAnm 4		2	0	0	0.0513541	0.945387	0.00325881	1.0481
AAAA	48	PesCDAnm 4		3	0	0	0.108009	0.891991	0	1.10801
AAAA	48	PesCDAnm 4		4	0	0	0.113442	0.882232	0.00432655	1.10912
AAAA	2	PesCDAnm 5		1	0	0	0	0.470507	0.529493	0.470507
AAAA	2	PesCDAnm 5		2	0	0	0	0.380613	0.619387	0.380613
AAAA	2	PesCDAnm 5		3	0	0	0	0.467557	0.532443	0.467557
AAAA	2	PesCDAnm 5		4	0	0	0	0.513692	0.486308	0.513692
AAAA	6	PesCDAnm 5		1	0	0	0.00381904	0.947381	0.0488001	0.955019
AAAA	6	PesCDAnm 5		2	0	0	0.00231631	0.756162	0.241522	0.760794
AAAA	6	PesCDAnm 5		3	0	0	0.00349269	0.929835	0.0666718	0.936821
AAAA	6	PesCDAnm 5		4	0	0	0.00386146	0.938345	0.0577936	0.946068
AAAA	18	PesCDAnm 5		1	0	0	0.0121806	0.987819	0	1.01218
AAAA	18	PesCDAnm 5		2	0	0	0.00528778	0.984058	0.0106542	0.994634
AAAA	18	PesCDAnm 5		3	0	0	0.0126377	0.98195	0.00541218	1.00723
AAAA	18	PesCDAnm 5		4	0	0	0.0131662	0.982491	0.00434267	1.00882
AAAA	48	PesCDAnm 5		1	0	0	0.0401096	0.955515	0.00437571	1.03573
AAAA	48	PesCDAnm 5		2	0	0	0.0216372	0.973573	0.00478974	1.01685
AAAA	48	PesCDAnm 5		3	0	0	0.0444994	0.951885	0.00361564	1.04088
AAAA	48	PesCDAnm 5		4	0	0	0.0547406	0.945259	0	1.05474
AAAA	2	PesCDAnm 6		1	0	0	0	0.332582	0.667418	0.332582
AAAA	2	PesCDAnm 6		2	0	0	0	0.498547	0.501453	0.498547
AAAA	2	PesCDAnm 6		3	0	0	0	0.331177	0.668823	0.331177
AAAA	2	PesCDAnm 6		4	0	0	0	0.676908	0.323092	0.676908
AAAA	6	PesCDAnm 6		1	0	0	0.00185243	0.703094	0.295054	0.706799
AAAA	6	PesCDAnm 6		2	0	0	0.00336362	0.940787	0.0558492	0.947514
AAAA	6	PesCDAnm 6		3	0	0	0	0.757859	0.242141	0.757859
AAAA	6	PesCDAnm 6		4	0	0	0.00607427	0.984783	0.00914317	0.996931
AAAA	18	PesCDAnm 6		1	0	0	0.00418418	0.97594	0.0198756	0.984309
AAAA	18	PesCDAnm 6		2	0	0	0.0109813	0.979755	0.00926383	1.00172
AAAA	18	PesCDAnm 6		3	0	0	0.00667769	0.986474	0.00684788	0.99983
AAAA	18	PesCDAnm 6		4	0	0	0.0205342	0.974988	0.00447817	1.01606
AAAA	48	PesCDAnm 6		1	0	0	0.0116145	0.98328	0.00510562	1.00651
AAAA	48	PesCDAnm 6		2	0	0	0.0434163	0.950754	0.00582955	1.03759
AAAA	48	PesCDAnm 6		3	0	0	0.0253862	0.974614	0	1.02539
AAAA	48	PesCDAnm 6		4	0	0	0.0808044	0.919196	0	1.0808
AAAA	2	PesCDAnm 7		1	0	0	0	0.473843	0.526157	0.473843
AAAA	2	PesCDAnm 7		2	0	0	0.00149868	0.555701	0.442801	0.558698
AAAA	2	PesCDAnm 7		3	0	0	0	0.365338	0.634662	0.365338
AAAA	2	PesCDAnm 7		4	0	0	0	0.584907	0.415093	0.584907
AAAA	6	PesCDAnm 7		1	0	0	0.00321923	0.937295	0.0594856	0.943734
AAAA	6	PesCDAnm 7		2	0	0	0.0038253	0.951163	0.0450119	0.958813
AAAA	6	PesCDAnm 7		3	0	0	0	0.807004	0.192996	0.807004
AAAA	6	PesCDAnm 7		4	0	0	0.0042025	0.960192	0.0356051	0.968597
AAAA	18	PesCDAnm 7		1	0	0	0.0121073	0.987893	0	1.01211
AAAA	18	PesCDAnm 7		2	0	0	0.0122304	0.982722	0.00504747	1.00718
AAAA	18	PesCDAnm 7		3	0	0	0.00688416	0.986928	0.00618781	1.0007
AAAA	18	PesCDAnm 7		4	0	0	0.0115433	0.983571	0.00488566	1.00666
AAAA	48	PesCDAnm 7		1	0	0	0.0386556	0.956975	0.00436925	1.03429
AAAA	48	PesCDAnm 7		2	0	0	0.0445475	0.955452	0	1.04455
AAAA	48	PesCDAnm 7		3	0	0	0.0264783	0.969765	0.00375718	1.02272
AAAA	48	PesCDAnm 7		4	0	0	0.0349179	0.965082	0	1.03492
AAAA	2	Y140	A	1	0	0	0	0	1	0
AAAA	2	Y140	A	2	0	0	0	0	1	0
AAAA	2	Y140	A	3	0	0	0	0	1	0
AAAA	2	Y140	A	4	0	0	0	0	1	0
AAAA	6	Y140	A	1	0	0	0	0	1	0
AAAA	6	Y140	A	2	0	0	0	0	1	0
AAAA	6	Y140	A	3	0	0	0	0.00328246	0.996718	0.00328246
AAAA	6	Y140	A	4	0	0	0	0	1	0
AAAA	18	Y140	A	1	0	0	0	0	1	0
AAAA	18	Y140	A	2	0	0	0	0	1	0
AAAA	18	Y140	A	3	0	0	0	0.0080666	0.991933	0.0080666
AAAA	18	Y140	A	4	0	0	0	0	1	0
AAAA	48	Y140	A	1	0	0	0	0.00895275	0.991047	0.00895275
AAAA	48	Y140	A	2	0	0	0	0	1	0
AAAA	48	Y140	A	3	0	0	0	0.0222152	0.977785	0.0222152
AAAA	48	Y140	A	4	0	0	0	0.0122087	0.987791	0.0122087
AAAA	2	Y140	C	1	0	0	0	0.0183787	0.981621	0.0183787
AAAA	2	Y140	C	2	0	0	0	0	1	0
AAAA	2	Y140	C	3	0	0	0	0.00670964	0.99329	0.00670964
AAAA	2	Y140	C	4	0	0	0	0.00823362	0.991766	0.00823362
AAAA	6	Y140	C	1	0	0	0	0.0448629	0.955137	0.0448629
AAAA	6	Y140	C	2	0	0	0	0	1	0
AAAA	6	Y140	C	3	0	0	0	0.0139462	0.986054	0.0139462
AAAA	6	Y140	C	4	0	0	0	0.0127429	0.987257	0.0127429
AAAA	18	Y140	C	1	0	0	0	0.106038	0.893962	0.106038
AAAA	18	Y140	C	2	0	0	0	0.0152061	0.984794	0.0152061
AAAA	18	Y140	C	3	0	0	0	0.0209953	0.979005	0.0209953
AAAA	18	Y140	C	4	0	0	0	0.0244612	0.975539	0.0244612
AAAA	48	Y140	C	1	0	0	0	0.221432	0.778568	0.221432
AAAA	48	Y140	C	2	0	0	0	0.02625	0.97375	0.02625
AAAA	48	Y140	C	3	0	0	0	0.0476776	0.952322	0.0476776
AAAA	48	Y140	C	4	0	0	0	0.0652195	0.93478	0.0652195
AAAA	2	Y140	D	1	0	0	0	0	1	0
AAAA	2	Y140	D	2	0	0	0	0	1	0
AAAA	2	Y140	D	3	0	0	0	0	1	0
AAAA	2	Y140	D	4	0	0	0	0	1	0
AAAA	6	Y140	D	1	0	0	0	0.012912	0.987088	0.012912
AAAA	6	Y140	D	2	0	0	0	0	1	0
AAAA	6	Y140	D	3	0	0	0	0	1	0
AAAA	6	Y140	D	4	0	0	0	0.00692839	0.993072	0.00692839
AAAA	18	Y140	D	1	0	0	0	0.0291367	0.970863	0.0291367
AAAA	18	Y140	D	2	0	0	0	0	1	0
AAAA	18	Y140	D	3	0	0	0	0	1	0
AAAA	18	Y140	D	4	0	0	0	0.0180147	0.981985	0.0180147
AAAA	48	Y140	D	1	0	0	0	0.0700656	0.929934	0.0700656
AAAA	48	Y140	D	2	0	0	0	0.0191019	0.980898	0.0191019
AAAA	48	Y140	D	3	0	0	0	0.0173885	0.982612	0.0173885
AAAA	48	Y140	D	4	0	0	0	0.0610416	0.938958	0.0610416
AAAA	2	Y140	E	1	0	0	0	0	1	0
AAAA	2	Y140	E	2	0	0	0	0	1	0
AAAA	2	Y140	E	3	0	0	0	0	1	0
AAAA	2	Y140	E	4	0	0	0	0	1	0
AAAA	6	Y140	E	1	0	0	0	0.011845	0.988155	0.011845
AAAA	6	Y140	E	2	0	0	0	0	1	0
AAAA	6	Y140	E	3	0	0	0	0.00955782	0.990442	0.00955782
AAAA	6	Y140	E	4	0	0	0	0.00635219	0.993648	0.00635219
AAAA	18	Y140	E	1	0	0	0	0.0377249	0.962275	0.0377249
AAAA	18	Y140	E	2	0	0	0	0.015565	0.984435	0.015565
AAAA	18	Y140	E	3	0	0	0	0.0137388	0.986261	0.0137388
AAAA	18	Y140	E	4	0	0	0	0.0199699	0.98003	0.0199699
AAAA	48	Y140	E	1	0	0	0	0.0979754	0.902025	0.0979754
AAAA	48	Y140	E	2	0	0	0	0.0245661	0.975434	0.0245661
AAAA	48	Y140	E	3	0	0	0	0.0440171	0.955983	0.0440171
AAAA	48	Y140	E	4	0	0	0	0.0500171	0.949983	0.0500171
AAAA	2	Y140	F	1	0	0	0	0.101849	0.898151	0.101849
AAAA	2	Y140	F	2	0	0	0	0.124898	0.875102	0.124898
AAAA	2	Y140	F	3	0	0	0	0.137405	0.862595	0.137405
AAAA	2	Y140	F	4	0	0	0	0.304482	0.695518	0.304482
AAAA	6	Y140	F	1	0	0	0	0.225659	0.774341	0.225659
AAAA	6	Y140	F	2	0	0	0	0.309727	0.690273	0.309727
AAAA	6	Y140	F	3	0	0	0	0.386471	0.613529	0.386471
AAAA	6	Y140	F	4	0	0	0.00323727	0.766468	0.230294	0.772943
AAAA	18	Y140	F	1	0	0	0	0.461383	0.538617	0.461383
AAAA	18	Y140	F	2	0	0	0.00170146	0.703917	0.294381	0.70732
AAAA	18	Y140	F	3	0	0	0	0.735414	0.264586	0.735414
AAAA	18	Y140	F	4	0	0	0.00954233	0.98391	0.00654721	1.003
AAAA	48	Y140	F	1	0	0	0.00276234	0.803108	0.19413	0.808633
AAAA	48	Y140	F	2	0	0	0.00785859	0.977939	0.014202	0.993657
AAAA	48	Y140	F	3	0	0	0.00796864	0.980869	0.0111626	0.996806
AAAA	48	Y140	F	4	0	0	0.0374544	0.959038	0.00350771	1.03395
AAAA	2	Y140	G	1	0	0	0	0	1	0
AAAA	2	Y140	G	2	0	0	0	0	1	0
AAAA	2	Y140	G	3	0	0	0	0	1	0
AAAA	2	Y140	G	4	0	0	0	0	1	0
AAAA	6	Y140	G	1	0	0	0	0	1	0
AAAA	6	Y140	G	2	0	0	0	0	1	0
AAAA	6	Y140	G	3	0	0	0	0.004094	0.995906	0.004094
AAAA	6	Y140	G	4	0	0	0	0	1	0
AAAA	18	Y140	G	1	0	0	0	0	1	0
AAAA	18	Y140	G	2	0	0	0	0.0237104	0.97629	0.0237104
AAAA	18	Y140	G	3	0	0	0	0.012302	0.987698	0.012302
AAAA	18	Y140	G	4	0	0	0	0.00858918	0.991411	0.00858918
AAAA	48	Y140	G	1	0	0	0	0.0159538	0.984046	0.0159538
AAAA	48	Y140	G	2	0	0	0	0.049605	0.950395	0.049605
AAAA	48	Y140	G	3	0	0	0	0.0284721	0.971528	0.0284721
AAAA	48	Y140	G	4	0	0	0	0.018808	0.981192	0.018808
AAAA	2	Y140	H	1	0	0	0	0.0509124	0.949088	0.0509124
AAAA	2	Y140	H	2	0	0	0	0.0311539	0.968846	0.0311539
AAAA	2	Y140	H	3	0	0	0	0.049809	0.950191	0.049809
AAAA	2	Y140	H	4	0	0	0	0.0525201	0.94748	0.0525201
AAAA	6	Y140	H	1	0	0	0	0.126542	0.873458	0.126542
AAAA	6	Y140	H	2	0	0	0	0.0762403	0.92376	0.0762403
AAAA	6	Y140	H	3	0	0	0	0.179381	0.820619	0.179381
AAAA	6	Y140	H	4	0	0	0	0.139604	0.860396	0.139604
AAAA	18	Y140	H	1	0	0	0	0.250008	0.749992	0.250008
AAAA	18	Y140	H	2	0	0	0	0.198955	0.801045	0.198955
AAAA	18	Y140	H	3	0	0	0	0.38087	0.61913	0.38087
AAAA	18	Y140	H	4	0	0	0	0.273028	0.726972	0.273028
AAAA	48	Y140	H	1	0	0	0	0.417676	0.582324	0.417676
AAAA	48	Y140	H	2	0	0	0	0.43939	0.56061	0.43939
AAAA	48	Y140	H	3	0	0	0	0.744139	0.255861	0.744139
AAAA	48	Y140	H	4	0	0	0	0.587961	0.412039	0.587961
AAAA	2	Y140	I	1	0	0	0	0	1	0
AAAA	2	Y140	I	2	0	0	0	0	1	0
AAAA	2	Y140	I	3	0	0	0	0	1	0
AAAA	2	Y140	I	4	0	0	0	0	1	0
AAAA	6	Y140	I	1	0	0	0	0	1	0
AAAA	6	Y140	I	2	0	0	0	0	1	0
AAAA	6	Y140	I	3	0	0	0	0	1	0
AAAA	6	Y140	I	4	0	0	0	0	1	0
AAAA	18	Y140	I	1	0	0	0	0	1	0
AAAA	18	Y140	I	2	0	0	0	0	1	0
AAAA	18	Y140	I	3	0	0	0	0	1	0
AAAA	18	Y140	I	4	0	0	0	0	1	0
AAAA	48	Y140	I	1	0	0	0	0	1	0
AAAA	48	Y140	I	2	0	0	0	0	1	0
AAAA	48	Y140	I	3	0	0	0	0	1	0
AAAA	48	Y140	I	4	0	0	0	0	1	0
AAAA	2	Y140	K	1	0	0	0	0	1	0
AAAA	2	Y140	K	2	0	0	0	0	1	0
AAAA	2	Y140	K	3	0	0	0	0	1	0
AAAA	2	Y140	K	4	0	0	0	0	1	0
AAAA	6	Y140	K	1	0	0	0	0	1	0
AAAA	6	Y140	K	2	0	0	0	0	1	0
AAAA	6	Y140	K	3	0	0	0	0	1	0
AAAA	6	Y140	K	4	0	0	0	0.00280773	0.997192	0.00280773
AAAA	18	Y140	K	1	0	0	0	0.0125437	0.987456	0.0125437
AAAA	18	Y140	K	2	0	0	0	0	1	0
AAAA	18	Y140	K	3	0	0	0	0	1	0
AAAA	18	Y140	K	4	0	0	0	0	1	0
AAAA	48	Y140	K	1	0	0	0	0.0240867	0.975913	0.0240867
AAAA	48	Y140	K	2	0	0	0	0	1	0
AAAA	48	Y140	K	3	0	0	0	0.0204469	0.979553	0.0204469
AAAA	48	Y140	K	4	0	0	0	0.0210472	0.978953	0.0210472
AAAA	2	Y140	L	1	0	0	0	0	1	0
AAAA	2	Y140	L	2	0	0	0	0	1	0
AAAA	2	Y140	L	3	0	0	0	0	1	0
AAAA	2	Y140	L	4	0	0	0	0	1	0
AAAA	6	Y140	L	1	0	0	0	0.0118409	0.988159	0.0118409
AAAA	6	Y140	L	2	0	0	0	0.0205345	0.979466	0.0205345
AAAA	6	Y140	L	3	0	0	0	0.0120591	0.987941	0.0120591
AAAA	6	Y140	L	4	0	0	0	0.00919402	0.990806	0.00919402
AAAA	18	Y140	L	1	0	0	0	0.0402004	0.9598	0.0402004
AAAA	18	Y140	L	2	0	0	0	0.0649448	0.935055	0.0649448
AAAA	18	Y140	L	3	0	0	0	0.0248198	0.97518	0.0248198
AAAA	18	Y140	L	4	0	0	0	0.0251907	0.974809	0.0251907
AAAA	48	Y140	L	1	0	0	0	0.099731	0.900269	0.099731
AAAA	48	Y140	L	2	0	0	0	0.16838	0.83162	0.16838
AAAA	48	Y140	L	3	0	0	0	0.0786028	0.921397	0.0786028
AAAA	48	Y140	L	4	0	0	0	0.0837626	0.916237	0.0837626
AAAA	2	Y140	M	1	0	0	0	0	1	0
AAAA	2	Y140	M	2	0	0	0	0	1	0
AAAA	2	Y140	M	3	0	0	0	0	1	0
AAAA	2	Y140	M	4	0	0	0	0.00649042	0.99351	0.00649042
AAAA	6	Y140	M	1	0	0	0	0.0103581	0.989642	0.0103581
AAAA	6	Y140	M	2	0	0	0	0.0126103	0.98739	0.0126103
AAAA	6	Y140	M	3	0	0	0	0.00895768	0.991042	0.00895768
AAAA	6	Y140	M	4	0	0	0	0.0107067	0.989293	0.0107067
AAAA	18	Y140	M	1	0	0	0	0.0312481	0.968752	0.0312481
AAAA	18	Y140	M	2	0	0	0	0.0240434	0.975957	0.0240434
AAAA	18	Y140	M	3	0	0	0	0.0175685	0.982432	0.0175685
AAAA	18	Y140	M	4	0	0	0	0.0224559	0.977544	0.0224559
AAAA	48	Y140	M	1	0	0	0	0.0775282	0.922472	0.0775282
AAAA	48	Y140	M	2	0	0	0	0.0653801	0.93462	0.0653801
AAAA	48	Y140	M	3	0	0	0	0.0660125	0.933987	0.0660125
AAAA	48	Y140	M	4	0	0	0	0.0785431	0.921457	0.0785431
AAAA	2	Y140	N	1	0	0	0	0.00989662	0.990103	0.00989662
AAAA	2	Y140	N	2	0	0	0	0.010858	0.989142	0.010858
AAAA	2	Y140	N	3	0	0	0	0.00757922	0.992421	0.00757922
AAAA	2	Y140	N	4	0	0	0	0.0124641	0.987536	0.0124641
AAAA	6	Y140	N	1	0	0	0	0.0173682	0.982632	0.0173682
AAAA	6	Y140	N	2	0	0	0	0.0208583	0.979142	0.0208583
AAAA	6	Y140	N	3	0	0	0	0.0196898	0.98031	0.0196898
AAAA	6	Y140	N	4	0	0	0	0.0211109	0.978889	0.0211109
AAAA	18	Y140	N	1	0	0	0	0.0306396	0.96936	0.0306396
AAAA	18	Y140	N	2	0	0	0	0.0557942	0.944206	0.0557942
AAAA	18	Y140	N	3	0	0	0	0.0460852	0.953915	0.0460852
AAAA	18	Y140	N	4	0	0	0	0.0408226	0.959177	0.0408226
AAAA	48	Y140	N	1	0	0	0	0.0717676	0.928232	0.0717676
AAAA	48	Y140	N	2	0	0	0	0.160221	0.839779	0.160221
AAAA	48	Y140	N	3	0	0	0	0.147579	0.852421	0.147579
AAAA	48	Y140	N	4	0	0	0	0.135132	0.864868	0.135132
AAAA	2	Y140	P	1	0	0	0	0	1	0
AAAA	2	Y140	P	2	0	0	0	0	1	0
AAAA	2	Y140	P	3	0	0	0	0	1	0
AAAA	2	Y140	P	4	0	0	0	0	1	0
AAAA	6	Y140	P	1	0	0	0	0	1	0
AAAA	6	Y140	P	2	0	0	0	0	1	0
AAAA	6	Y140	P	3	0	0	0	0	1	0
AAAA	6	Y140	P	4	0	0	0	0	1	0
AAAA	18	Y140	P	1	0	0	0	0	1	0
AAAA	18	Y140	P	2	0	0	0	0	1	0
AAAA	18	Y140	P	3	0	0	0	0	1	0
AAAA	18	Y140	P	4	0	0	0	0	1	0
AAAA	48	Y140	P	1	0	0	0	0	1	0
AAAA	48	Y140	P	2	0	0	0	0	1	0
AAAA	48	Y140	P	3	0	0	0	0	1	0
AAAA	48	Y140	P	4	0	0	0	0	1	0
AAAA	2	Y140	Q	1	0	0	0	0	1	0
AAAA	2	Y140	Q	2	0	0	0	0	1	0
AAAA	2	Y140	Q	3	0	0	0	0	1	0
AAAA	2	Y140	Q	4	0	0	0	0	1	0
AAAA	6	Y140	Q	1	0	0	0	0	1	0
AAAA	6	Y140	Q	2	0	0	0	0	1	0
AAAA	6	Y140	Q	3	0	0	0	0	1	0
AAAA	6	Y140	Q	4	0	0	0	0	1	0
AAAA	18	Y140	Q	1	0	0	0	0	1	0
AAAA	18	Y140	Q	2	0	0	0	0	1	0
AAAA	18	Y140	Q	3	0	0	0	0	1	0
AAAA	18	Y140	Q	4	0	0	0	0	1	0
AAAA	48	Y140	Q	1	0	0	0	0.0147717	0.985228	0.0147717
AAAA	48	Y140	Q	2	0	0	0	0	1	0
AAAA	48	Y140	Q	3	0	0	0	0.00505136	0.994949	0.00505136
AAAA	48	Y140	Q	4	0	0	0	0	1	0
AAAA	2	Y140	R	1	0	0	0	0	1	0
AAAA	2	Y140	R	2	0	0	0	0	1	0
AAAA	2	Y140	R	3	0	0	0	0	1	0
AAAA	2	Y140	R	4	0	0	0	0	1	0
AAAA	6	Y140	R	1	0	0	0	0	1	0
AAAA	6	Y140	R	2	0	0	0	0	1	0
AAAA	6	Y140	R	3	0	0	0	0	1	0
AAAA	6	Y140	R	4	0	0	0	0	1	0
AAAA	18	Y140	R	1	0	0	0	0.0152734	0.984727	0.0152734
AAAA	18	Y140	R	2	0	0	0	0	1	0
AAAA	18	Y140	R	3	0	0	0	0.00782449	0.992176	0.00782449
AAAA	18	Y140	R	4	0	0	0	0.0095956	0.990404	0.0095956
AAAA	48	Y140	R	1	0	0	0	0.0271028	0.972897	0.0271028
AAAA	48	Y140	R	2	0	0	0	0.0186188	0.981381	0.0186188
AAAA	48	Y140	R	3	0	0	0	0.0151458	0.984854	0.0151458
AAAA	48	Y140	R	4	0	0	0	0.0224719	0.977528	0.0224719
AAAA	2	Y140	S	1	0	0	0	0	1	0
AAAA	2	Y140	S	2	0	0	0	0	1	0
AAAA	2	Y140	S	3	0	0	0	0	1	0
AAAA	2	Y140	S	4	0	0	0	0	1	0
AAAA	6	Y140	S	1	0	0	0	0.0152288	0.984771	0.0152288
AAAA	6	Y140	S	2	0	0	0	0	1	0
AAAA	6	Y140	S	3	0	0	0	0	1	0
AAAA	6	Y140	S	4	0	0	0	0.00911415	0.990886	0.00911415
AAAA	18	Y140	S	1	0	0	0	0.037446	0.962554	0.037446
AAAA	18	Y140	S	2	0	0	0	0.0156112	0.984389	0.0156112
AAAA	18	Y140	S	3	0	0	0	0.0179445	0.982055	0.0179445
AAAA	18	Y140	S	4	0	0	0	0.0162742	0.983726	0.0162742
AAAA	48	Y140	S	1	0	0	0	0.107993	0.892007	0.107993
AAAA	48	Y140	S	2	0	0	0	0.0393334	0.960667	0.0393334
AAAA	48	Y140	S	3	0	0	0	0.0605489	0.939451	0.0605489
AAAA	48	Y140	S	4	0	0	0	0.0400103	0.95999	0.0400103
AAAA	2	Y140	T	1	0	0	0	0	1	0
AAAA	2	Y140	T	2	0	0	0	0	1	0
AAAA	2	Y140	T	3	0	0	0	0	1	0
AAAA	2	Y140	T	4	0	0	0	0	1	0
AAAA	6	Y140	T	1	0	0	0	0	1	0
AAAA	6	Y140	T	2	0	0	0	0	1	0
AAAA	6	Y140	T	3	0	0	0	0	1	0
AAAA	6	Y140	T	4	0	0	0	0	1	0
AAAA	18	Y140	T	1	0	0	0	0	1	0
AAAA	18	Y140	T	2	0	0	0	0	1	0
AAAA	18	Y140	T	3	0	0	0	0	1	0
AAAA	18	Y140	T	4	0	0	0	0	1	0
AAAA	48	Y140	T	1	0	0	0	0	1	0
AAAA	48	Y140	T	2	0	0	0	0	1	0
AAAA	48	Y140	T	3	0	0	0	0.00693188	0.993068	0.00693188
AAAA	48	Y140	T	4	0	0	0	0	1	0
AAAA	2	Y140	V	1	0	0	0	0	1	0
AAAA	2	Y140	V	2	0	0	0	0	1	0
AAAA	2	Y140	V	3	0	0	0	0	1	0
AAAA	2	Y140	V	4	0	0	0	0	1	0
AAAA	6	Y140	V	1	0	0	0	0	1	0
AAAA	6	Y140	V	2	0	0	0	0	1	0
AAAA	6	Y140	V	3	0	0	0	0	1	0
AAAA	6	Y140	V	4	0	0	0	0	1	0
AAAA	18	Y140	V	1	0	0	0	0	1	0
AAAA	18	Y140	V	2	0	0	0	0	1	0
AAAA	18	Y140	V	3	0	0	0	0	1	0
AAAA	18	Y140	V	4	0	0	0	0	1	0
AAAA	48	Y140	V	1	0	0	0	0	1	0
AAAA	48	Y140	V	2	0	0	0	0	1	0
AAAA	48	Y140	V	3	0	0	0	0	1	0
AAAA	48	Y140	V	4	0	0	0	0	1	0
AAAA	2	Y140	W	1	0	0	0	0.0432425	0.956757	0.0432425
AAAA	2	Y140	W	2	0	0	0	0.0492366	0.950763	0.0492366
AAAA	2	Y140	W	3	0	0	0	0.0930232	0.906977	0.0930232
AAAA	2	Y140	W	4	0	0	0	0.134005	0.865995	0.134005
AAAA	6	Y140	W	1	0	0	0	0.116184	0.883816	0.116184
AAAA	6	Y140	W	2	0	0	0	0.157536	0.842464	0.157536
AAAA	6	Y140	W	3	0	0	0	0.281461	0.718539	0.281461
AAAA	6	Y140	W	4	0	0	0	0.355024	0.644976	0.355024
AAAA	18	Y140	W	1	0	0	0	0.311607	0.688393	0.311607
AAAA	18	Y140	W	2	0	0	0.00131246	0.491395	0.507292	0.49402
AAAA	18	Y140	W	3	0	0	0.00220642	0.572521	0.425272	0.576934
AAAA	18	Y140	W	4	0	0	0.00306446	0.698213	0.298723	0.704342
AAAA	48	Y140	W	1	0	0	0.00305335	0.659112	0.337835	0.665218
AAAA	48	Y140	W	2	0	0	0.00895769	0.915464	0.0755784	0.933379
AAAA	48	Y140	W	3	0	0	0.0121668	0.932129	0.0557042	0.956463
AAAA	48	Y140	W	4	0	0	0.0178022	0.964399	0.0177986	1
AAAA	2	Y168	A	1	0	0	0	0	1	0
AAAA	2	Y168	A	2	0	0	0	0	1	0
AAAA	2	Y168	A	3	0	0	0	0	1	0
AAAA	2	Y168	A	4	0	0	0	0	1	0
AAAA	6	Y168	A	1	0	0	0	0	1	0
AAAA	6	Y168	A	2	0	0	0	0	1	0
AAAA	6	Y168	A	3	0	0	0	0	1	0
AAAA	6	Y168	A	4	0	0	0	0	1	0
AAAA	18	Y168	A	1	0	0	0	0	1	0
AAAA	18	Y168	A	2	0	0	0	0	1	0
AAAA	18	Y168	A	3	0	0	0	0.0231419	0.976858	0.0231419
AAAA	18	Y168	A	4	0	0	0	0.0106315	0.989368	0.0106315
AAAA	48	Y168	A	1	0	0	0	0.0121929	0.987807	0.0121929
AAAA	48	Y168	A	2	0	0	0	0.00817291	0.991827	0.00817291
AAAA	48	Y168	A	3	0	0	0	0.0503805	0.94962	0.0503805
AAAA	48	Y168	A	4	0	0	0	0.0289475	0.971053	0.0289475
AAAA	2	Y168	C	1	0	0	0	0	1	0
AAAA	2	Y168	C	2	0	0	0	0	1	0
AAAA	2	Y168	C	3	0	0	0	0	1	0
AAAA	2	Y168	C	4	0	0	0	0	1	0
AAAA	6	Y168	C	1	0	0	0	0	1	0
AAAA	6	Y168	C	2	0	0	0	0	1	0
AAAA	6	Y168	C	3	0	0	0	0	1	0
AAAA	6	Y168	C	4	0	0	0	0	1	0
AAAA	18	Y168	C	1	0	0	0	0	1	0
AAAA	18	Y168	C	2	0	0	0	0	1	0
AAAA	18	Y168	C	3	0	0	0	0	1	0
AAAA	18	Y168	C	4	0	0	0	0	1	0
AAAA	48	Y168	C	1	0	0	0	0	1	0
AAAA	48	Y168	C	2	0	0	0	0	1	0
AAAA	48	Y168	C	3	0	0	0	0	1	0
AAAA	48	Y168	C	4	0	0	0	0	1	0
AAAA	2	Y168	D	1	0	0	0	0	1	0
AAAA	2	Y168	D	2	0	0	0	0	1	0
AAAA	2	Y168	D	3	0	0	0	0	1	0
AAAA	2	Y168	D	4	0	0	0	0	1	0
AAAA	6	Y168	D	1	0	0	0	0	1	0
AAAA	6	Y168	D	2	0	0	0	0	1	0
AAAA	6	Y168	D	3	0	0	0	0	1	0
AAAA	6	Y168	D	4	0	0	0	0	1	0
AAAA	18	Y168	D	1	0	0	0	0	1	0
AAAA	18	Y168	D	2	0	0	0	0	1	0
AAAA	18	Y168	D	3	0	0	0	0	1	0
AAAA	18	Y168	D	4	0	0	0	0	1	0
AAAA	48	Y168	D	1	0	0	0	0	1	0
AAAA	48	Y168	D	2	0	0	0	0	1	0
AAAA	48	Y168	D	3	0	0	0	0	1	0
AAAA	48	Y168	D	4	0	0	0	0	1	0
AAAA	2	Y168	E	1	0	0	0	0	1	0
AAAA	2	Y168	E	2	0	0	0	0	1	0
AAAA	2	Y168	E	3	0	0	0	0	1	0
AAAA	2	Y168	E	4	0	0	0	0	1	0
AAAA	6	Y168	E	1	0	0	0	0.00459138	0.995409	0.00459138
AAAA	6	Y168	E	2	0	0	0	0	1	0
AAAA	6	Y168	E	3	0	0	0	0.00572874	0.994271	0.00572874
AAAA	6	Y168	E	4	0	0	0	0.00854234	0.991458	0.00854234
AAAA	18	Y168	E	1	0	0	0	0.01706	0.98294	0.01706
AAAA	18	Y168	E	2	0	0	0	0.00837586	0.991624	0.00837586
AAAA	18	Y168	E	3	0	0	0	0.0286639	0.971336	0.0286639
AAAA	18	Y168	E	4	0	0	0	0.0466892	0.953311	0.0466892
AAAA	48	Y168	E	1	0	0	0	0.0506811	0.949319	0.0506811
AAAA	48	Y168	E	2	0	0	0	0.0243658	0.975634	0.0243658
AAAA	48	Y168	E	3	0	0	0	0.0682673	0.931733	0.0682673
AAAA	48	Y168	E	4	0	0	0	0.111976	0.888024	0.111976
AAAA	2	Y168	F	1	0	0	0	0.242496	0.757504	0.242496
AAAA	2	Y168	F	2	0	0	0	0.243282	0.756718	0.243282
AAAA	2	Y168	F	3	0	0	0	0.226062	0.773938	0.226062
AAAA	2	Y168	F	4	0	0	0	0.291242	0.708758	0.291242
AAAA	6	Y168	F	1	0	0	0	0.590938	0.409062	0.590938
AAAA	6	Y168	F	2	0	0	0.00137647	0.59164	0.406984	0.594393
AAAA	6	Y168	F	3	0	0	0	0.536937	0.463063	0.536937
AAAA	6	Y168	F	4	0	0	0.00223133	0.689315	0.308453	0.693778
AAAA	18	Y168	F	1	0	0	0.00879998	0.973661	0.0175385	0.991261
AAAA	18	Y168	F	2	0	0	0.00867203	0.978443	0.0128853	0.995787
AAAA	18	Y168	F	3	0	0	0.018191	0.932913	0.0488957	0.969295
AAAA	18	Y168	F	4	0	0	0.0323898	0.961955	0.00565518	1.02673
AAAA	48	Y168	F	1	0	0	0.0321219	0.963491	0.00438704	1.02773
AAAA	48	Y168	F	2	0	0	0.0405188	0.955819	0.00366251	1.03686
AAAA	48	Y168	F	3	0	0	0.0525192	0.947481	0	1.05252
AAAA	48	Y168	F	4	0	0	0.090043	0.906232	0.00372485	1.08632
AAAA	2	Y168	G	1	0	0	0	0.0155216	0.984478	0.0155216
AAAA	2	Y168	G	2	0	0	0	0.0218624	0.978138	0.0218624
AAAA	2	Y168	G	3	0	0	0	0.0146432	0.985357	0.0146432
AAAA	2	Y168	G	4	0	0	0	0.0310433	0.968957	0.0310433
AAAA	6	Y168	G	1	0	0	0	0.0612952	0.938705	0.0612952
AAAA	6	Y168	G	2	0	0	0	0.0690942	0.930906	0.0690942
AAAA	6	Y168	G	3	0	0	0	0.0532622	0.946738	0.0532622
AAAA	6	Y168	G	4	0	0	0	0.118397	0.881603	0.118397
AAAA	18	Y168	G	1	0	0	0	0.219003	0.780997	0.219003
AAAA	18	Y168	G	2	0	0	0	0.198773	0.801227	0.198773
AAAA	18	Y168	G	3	0	0	0.00134097	0.218798	0.779861	0.22148
AAAA	18	Y168	G	4	0	0	0.00387869	0.359377	0.636745	0.367134
AAAA	48	Y168	G	1	0	0	0.0037169	0.502905	0.493378	0.510339
AAAA	48	Y168	G	2	0	0	0.00404751	0.502499	0.493453	0.510594
AAAA	48	Y168	G	3	0	0	0.00624173	0.441793	0.551965	0.454277
AAAA	48	Y168	G	4	0	0	0.0266062	0.715609	0.257785	0.768821
AAAA	2	Y168	H	1	0	0	0	0.0187919	0.981208	0.0187919
AAAA	2	Y168	H	2	0	0	0	0.0128345	0.987165	0.0128345
AAAA	2	Y168	H	3	0	0	0	0.0149927	0.985007	0.0149927
AAAA	2	Y168	H	4	0	0	0	0.0342747	0.965725	0.0342747
AAAA	6	Y168	H	1	0	0	0	0.0648737	0.935126	0.0648737
AAAA	6	Y168	H	2	0	0	0	0.0333513	0.966649	0.0333513
AAAA	6	Y168	H	3	0	0	0	0.0398671	0.960133	0.0398671
AAAA	6	Y168	H	4	0	0	0	0.0952647	0.904735	0.0952647
AAAA	18	Y168	H	1	0	0	0	0.189104	0.810896	0.189104
AAAA	18	Y168	H	2	0	0	0	0.093771	0.906229	0.093771
AAAA	18	Y168	H	3	0	0	0	0.140354	0.859646	0.140354
AAAA	18	Y168	H	4	0	0	0.00131098	0.27838	0.720309	0.281002
AAAA	48	Y168	H	1	0	0	0	0.405805	0.594195	0.405805
AAAA	48	Y168	H	2	0	0	0	0.223716	0.776284	0.223716
AAAA	48	Y168	H	3	0	0	0.00134193	0.274414	0.724244	0.277098
AAAA	48	Y168	H	4	0	0	0.00465069	0.515882	0.479467	0.525183
AAAA	2	Y168	I	1	0	0	0	0.00876897	0.991231	0.00876897
AAAA	2	Y168	I	2	0	0	0	0.00699554	0.993004	0.00699554
AAAA	2	Y168	I	3	0	0	0	0.00831361	0.991686	0.00831361
AAAA	2	Y168	I	4	0	0	0	0.0132162	0.986784	0.0132162
AAAA	6	Y168	I	1	0	0	0	0.024199	0.975801	0.024199
AAAA	6	Y168	I	2	0	0	0	0.0258307	0.974169	0.0258307
AAAA	6	Y168	I	3	0	0	0	0.0384197	0.96158	0.0384197
AAAA	6	Y168	I	4	0	0	0	0.0562144	0.943786	0.0562144
AAAA	18	Y168	I	1	0	0	0	0.0979912	0.902009	0.0979912
AAAA	18	Y168	I	2	0	0	0	0.0899295	0.91007	0.0899295
AAAA	18	Y168	I	3	0	0	0	0.147426	0.852574	0.147426
AAAA	18	Y168	I	4	0	0	0.00123598	0.228978	0.769786	0.23145
AAAA	48	Y168	I	1	0	0	0	0.26457	0.73543	0.26457
AAAA	48	Y168	I	2	0	0	0	0.233636	0.766364	0.233636
AAAA	48	Y168	I	3	0	0	0.00387441	0.35076	0.645366	0.358509
AAAA	48	Y168	I	4	0	0	0.00738229	0.478251	0.514367	0.493015
AAAA	2	Y168	L	1	0	0	0	0	1	0
AAAA	2	Y168	L	2	0	0	0	0	1	0
AAAA	2	Y168	L	3	0	0	0	0.00473773	0.995262	0.00473773
AAAA	2	Y168	L	4	0	0	0	0	1	0
AAAA	6	Y168	L	1	0	0	0	0.0118227	0.988177	0.0118227
AAAA	6	Y168	L	2	0	0	0	0.00766251	0.992337	0.00766251
AAAA	6	Y168	L	3	0	0	0	0.0173924	0.982608	0.0173924
AAAA	6	Y168	L	4	0	0	0	0.0149069	0.985093	0.0149069
AAAA	18	Y168	L	1	0	0	0	0.0517148	0.948285	0.0517148
AAAA	18	Y168	L	2	0	0	0	0.0325946	0.967405	0.0325946
AAAA	18	Y168	L	3	0	0	0	0.0989296	0.90107	0.0989296
AAAA	18	Y168	L	4	0	0	0	0.0884972	0.911503	0.0884972
AAAA	48	Y168	L	1	0	0	0	0.165115	0.834885	0.165115
AAAA	48	Y168	L	2	0	0	0	0.107467	0.892533	0.107467
AAAA	48	Y168	L	3	0	0	0.00192502	0.241232	0.756843	0.245082
AAAA	48	Y168	L	4	0	0	0.00161783	0.227812	0.77057	0.231048
AAAA	2	Y168	M	1	0	0	0	0	1	0
AAAA	2	Y168	M	2	0	0	0	0	1	0
AAAA	2	Y168	M	3	0	0	0	0	1	0
AAAA	2	Y168	M	4	0	0	0	0	1	0
AAAA	6	Y168	M	1	0	0	0	0	1	0
AAAA	6	Y168	M	2	0	0	0	0	1	0
AAAA	6	Y168	M	3	0	0	0	0	1	0
AAAA	6	Y168	M	4	0	0	0	0.00435978	0.99564	0.00435978
AAAA	18	Y168	M	1	0	0	0	0.00921515	0.990785	0.00921515
AAAA	18	Y168	M	2	0	0	0	0.00384984	0.99615	0.00384984
AAAA	18	Y168	M	3	0	0	0	0.0148929	0.985107	0.0148929
AAAA	18	Y168	M	4	0	0	0	0.0188272	0.981173	0.0188272
AAAA	48	Y168	M	1	0	0	0	0.0232773	0.976723	0.0232773
AAAA	48	Y168	M	2	0	0	0	0.0074904	0.99251	0.0074904
AAAA	48	Y168	M	3	0	0	0	0.0419272	0.958073	0.0419272
AAAA	48	Y168	M	4	0	0	0	0.0484986	0.951501	0.0484986
AAAA	2	Y168	N	1	0	0	0	0	1	0
AAAA	2	Y168	N	2	0	0	0	0	1	0
AAAA	2	Y168	N	3	0	0	0	0	1	0
AAAA	2	Y168	N	4	0	0	0	0	1	0
AAAA	6	Y168	N	1	0	0	0	0	1	0
AAAA	6	Y168	N	2	0	0	0	0	1	0
AAAA	6	Y168	N	3	0	0	0	0.00640961	0.99359	0.00640961
AAAA	6	Y168	N	4	0	0	0	0	1	0
AAAA	18	Y168	N	1	0	0	0	0.0116384	0.988362	0.0116384
AAAA	18	Y168	N	2	0	0	0	0.0108656	0.989134	0.0108656
AAAA	18	Y168	N	3	0	0	0	0.032746	0.967254	0.032746
AAAA	18	Y168	N	4	0	0	0	0.0257103	0.97429	0.0257103
AAAA	48	Y168	N	1	0	0	0	0.0387851	0.961215	0.0387851
AAAA	48	Y168	N	2	0	0	0	0.0350341	0.964966	0.0350341
AAAA	48	Y168	N	3	0	0	0	0.0749847	0.925015	0.0749847
AAAA	48	Y168	N	4	0	0	0	0.0615908	0.938409	0.0615908
AAAA	2	Y168	P	1	0	0	0	0	1	0
AAAA	2	Y168	P	2	0	0	0	0	1	0
AAAA	2	Y168	P	3	0	0	0	0	1	0
AAAA	2	Y168	P	4	0	0	0	0	1	0
AAAA	6	Y168	P	1	0	0	0	0	1	0
AAAA	6	Y168	P	2	0	0	0	0	1	0
AAAA	6	Y168	P	3	0	0	0	0	1	0
AAAA	6	Y168	P	4	0	0	0	0	1	0
AAAA	18	Y168	P	1	0	0	0	0.00789468	0.992105	0.00789468
AAAA	18	Y168	P	2	0	0	0	0	1	0
AAAA	18	Y168	P	3	0	0	0	0.00942022	0.99058	0.00942022
AAAA	18	Y168	P	4	0	0	0	0	1	0
AAAA	48	Y168	P	1	0	0	0	0.0158517	0.984148	0.0158517
AAAA	48	Y168	P	2	0	0	0	0	1	0
AAAA	48	Y168	P	3	0	0	0	0.0181973	0.981803	0.0181973
AAAA	48	Y168	P	4	0	0	0	0	1	0
AAAA	2	Y168	Q	1	0	0	0	0	1	0
AAAA	2	Y168	Q	2	0	0	0	0	1	0
AAAA	2	Y168	Q	3	0	0	0	0.00543879	0.994561	0.00543879
AAAA	2	Y168	Q	4	0	0	0	0.00638696	0.993613	0.00638696
AAAA	6	Y168	Q	1	0	0	0	0.0123604	0.98764	0.0123604
AAAA	6	Y168	Q	2	0	0	0	0	1	0
AAAA	6	Y168	Q	3	0	0	0	0.0169779	0.983022	0.0169779
AAAA	6	Y168	Q	4	0	0	0	0.0174903	0.98251	0.0174903
AAAA	18	Y168	Q	1	0	0	0	0.0391867	0.960813	0.0391867
AAAA	18	Y168	Q	2	0	0	0	0.00786992	0.99213	0.00786992
AAAA	18	Y168	Q	3	0	0	0	0.0924122	0.907588	0.0924122
AAAA	18	Y168	Q	4	0	0	0	0.0983581	0.901642	0.0983581
AAAA	48	Y168	Q	1	0	0	0	0.118152	0.881848	0.118152
AAAA	48	Y168	Q	2	0	0	0	0.0233874	0.976613	0.0233874
AAAA	48	Y168	Q	3	0	0	0	0.209096	0.790904	0.209096
AAAA	48	Y168	Q	4	0	0	0	0.186827	0.813173	0.186827
[truncated: 3,199 more rows]

## Sheet: raw data (averages)
				D4		A1D3		A2D2		A3D1		A4		relative acetate release (rar)
substrate	time [h]	position	mutein	rel. amount	SD	rel. amount	SD	rel. amount	SD	rel. amount	SD	rel. amount	SD	rel. amount	SD
AAAA	2	D164	A							0.01	0	0.99	0	0.01	0
AAAA	6	D164	A							0.04	0.01	0.96	0.01	0.04	0.01
AAAA	18	D164	A							0.12	0.01	0.88	0.01	0.12	0.01
AAAA	48	D164	A							0.33	0.05	0.67	0.05	0.33	0.05
AAAA	2	D164	C							0.01	0	0.99	0	0.01	0
AAAA	6	D164	C							0.03	0	0.97	0	0.03	0
AAAA	18	D164	C							0.09	0.04	0.91	0.04	0.09	0.04
AAAA	48	D164	C							0.28	0.1	0.72	0.1	0.28	0.1
AAAA	2	D164	E							0.4	0.08	0.6	0.08	0.4	0.08
AAAA	6	D164	E							0.93	0.05	0.07	0.05	0.93	0.05
AAAA	18	D164	E					0.02	0	0.98	0			1.02	0
AAAA	48	D164	E					0.07	0.02	0.93	0.02			1.07	0.02
AAAA	2	D164	F							0.01	0.01	0.99	0.01	0.01	0.01
AAAA	6	D164	F							0.04	0	0.96	0	0.04	0
AAAA	18	D164	F							0.14	0.02	0.86	0.02	0.14	0.02
AAAA	48	D164	F							0.38	0.04	0.62	0.04	0.39	0.04
AAAA	2	D164	G							0.04	0	0.96	0	0.04	0
AAAA	6	D164	G							0.13	0.01	0.87	0.01	0.13	0.01
AAAA	18	D164	G							0.3	0.04	0.7	0.04	0.31	0.04
AAAA	48	D164	G							0.55	0.06	0.44	0.06	0.56	0.06
AAAA	2	D164	H							0.02	0.01	0.98	0.01	0.02	0.01
AAAA	6	D164	H							0.1	0.04	0.9	0.04	0.1	0.04
AAAA	18	D164	H							0.31	0.1	0.68	0.1	0.32	0.11
AAAA	48	D164	H					0.02	0.02	0.69	0.16	0.29	0.18	0.74	0.2
AAAA	2	D164	I								0.01	1	0.01	0	0.01
AAAA	6	D164	I							0.03	0.02	0.97	0.02	0.03	0.02
AAAA	18	D164	I							0.12	0.07	0.88	0.07	0.12	0.07
AAAA	48	D164	I							0.32	0.18	0.68	0.18	0.33	0.18
AAAA	2	D164	K							0.02	0	0.98	0	0.02	0
AAAA	6	D164	K							0.08	0.03	0.92	0.03	0.08	0.03
AAAA	18	D164	K							0.29	0.08	0.71	0.08	0.29	0.08
AAAA	48	D164	K					0.01	0.01	0.69	0.15	0.3	0.15	0.71	0.16
AAAA	2	D164	L							0.02	0	0.98	0	0.02	0
AAAA	6	D164	L							0.07	0.02	0.93	0.02	0.07	0.02
AAAA	18	D164	L							0.27	0.06	0.73	0.06	0.27	0.06
AAAA	48	D164	L					0.01	0	0.68	0.1	0.32	0.1	0.69	0.1
AAAA	2	D164	M							0.01	0.01	0.99	0.01	0.01	0.01
AAAA	6	D164	M							0.07	0.03	0.93	0.03	0.07	0.03
AAAA	18	D164	M							0.23	0.07	0.77	0.07	0.23	0.07
AAAA	48	D164	M							0.58	0.16	0.42	0.17	0.59	0.17
AAAA	2	D164	N							0.02	0	0.98	0	0.02	0
AAAA	6	D164	N							0.07	0.03	0.93	0.03	0.07	0.03
AAAA	18	D164	N							0.19	0.06	0.81	0.06	0.19	0.06
AAAA	48	D164	N					0.01	0	0.45	0.11	0.54	0.12	0.46	0.12
AAAA	2	D164	P							0.06	0.02	0.94	0.02	0.06	0.02
AAAA	6	D164	P							0.23	0.07	0.77	0.07	0.23	0.07
AAAA	18	D164	P							0.58	0.18	0.41	0.19	0.59	0.19
AAAA	48	D164	P					0.02	0.01	0.89	0.09	0.09	0.1	0.93	0.11
AAAA	2	D164	Q							0.02	0.01	0.98	0.01	0.02	0.01
AAAA	6	D164	Q							0.09	0.03	0.91	0.03	0.09	0.03
AAAA	18	D164	Q							0.28	0.08	0.72	0.08	0.28	0.08
AAAA	48	D164	Q					0.01	0.01	0.63	0.14	0.35	0.15	0.66	0.16
AAAA	2	D164	R							0.05	0.02	0.95	0.02	0.05	0.02
AAAA	6	D164	R							0.17	0.06	0.83	0.06	0.17	0.06
AAAA	18	D164	R							0.4	0.16	0.59	0.16	0.41	0.16
AAAA	48	D164	R							0.71	0.16	0.28	0.17	0.72	0.17
AAAA	2	D164	S							0.03	0.01	0.97	0.01	0.03	0.01
AAAA	6	D164	S							0.11	0.03	0.89	0.03	0.11	0.03
AAAA	18	D164	S							0.31	0.06	0.69	0.06	0.31	0.07
AAAA	48	D164	S					0.01	0	0.68	0.09	0.32	0.09	0.69	0.09
AAAA	2	D164	T							0.01	0	0.99	0	0.01	0
AAAA	6	D164	T							0.05	0	0.95	0	0.05	0
AAAA	18	D164	T							0.14	0.02	0.86	0.02	0.14	0.02
AAAA	48	D164	T							0.36	0.03	0.64	0.03	0.36	0.03
AAAA	2	D164	V								0.01	1	0.01	0	0.01
AAAA	6	D164	V							0.03	0.02	0.97	0.02	0.03	0.02
AAAA	18	D164	V							0.1	0.07	0.9	0.07	0.1	0.07
AAAA	48	D164	V							0.27	0.15	0.73	0.15	0.27	0.15
AAAA	2	D164	W									1	0	0	0
AAAA	6	D164	W							0.02	0	0.98	0	0.02	0
AAAA	18	D164	W							0.05	0.02	0.95	0.02	0.05	0.02
AAAA	48	D164	W							0.14	0.07	0.86	0.07	0.14	0.07
AAAA	2	D164	Y							0.02	0.01	0.98	0.01	0.02	0.01
AAAA	6	D164	Y							0.08	0.04	0.92	0.04	0.08	0.04
AAAA	18	D164	Y							0.23	0.09	0.77	0.09	0.23	0.09
AAAA	48	D164	Y							0.56	0.19	0.43	0.19	0.57	0.2
AAAA	2	F141	A							0.01	0.01	0.99	0.01	0.01	0.01
AAAA	6	F141	A							0.03	0.01	0.97	0.01	0.03	0.01
AAAA	18	F141	A							0.08	0.05	0.92	0.05	0.08	0.05
AAAA	48	F141	A							0.22	0.1	0.78	0.1	0.22	0.1
AAAA	2	F141	C							0.16	0.09	0.84	0.09	0.16	0.09
AAAA	6	F141	C							0.44	0.23	0.56	0.23	0.44	0.23
AAAA	18	F141	C					0.01	0	0.77	0.26	0.23	0.27	0.78	0.27
AAAA	48	F141	C					0.02	0.01	0.94	0.07	0.04	0.08	0.98	0.09
AAAA	2	F141	D								0.01	1	0.01	0	0.01
AAAA	6	F141	D							0.03	0.01	0.97	0.01	0.03	0.01
AAAA	18	F141	D							0.07	0.04	0.93	0.04	0.07	0.04
AAAA	48	F141	D							0.18	0.12	0.82	0.12	0.18	0.12
AAAA	2	F141	E							0.03	0.02	0.97	0.02	0.03	0.02
AAAA	6	F141	E							0.1	0.08	0.9	0.08	0.1	0.08
AAAA	18	F141	E							0.26	0.21	0.74	0.21	0.26	0.21
AAAA	48	F141	E						0.01	0.49	0.26	0.51	0.27	0.49	0.27
AAAA	2	F141	G									1	0	0	0
AAAA	6	F141	G									1	0	0	0
AAAA	18	F141	G							0.02	0	0.98	0	0.02	0
AAAA	48	F141	G							0.05	0.01	0.95	0.01	0.05	0.01
AAAA	2	F141	H							0.09	0.03	0.91	0.03	0.09	0.03
AAAA	6	F141	H							0.27	0.09	0.73	0.09	0.27	0.09
AAAA	18	F141	H							0.55	0.17	0.44	0.17	0.56	0.17
AAAA	48	F141	H							0.87	0.13	0.13	0.13	0.88	0.13
AAAA	2	F141	I							0.31	0.04	0.69	0.04	0.31	0.04
AAAA	6	F141	I							0.73	0.06	0.27	0.06	0.73	0.06
AAAA	18	F141	I					0.01	0	0.98	0.01	0.01	0.01	0.99	0.01
AAAA	48	F141	I					0.02	0.01	0.98	0			1.02	0.01
AAAA	2	F141	K									1	0	0	0
AAAA	6	F141	K							0.02	0.01	0.98	0.01	0.02	0.01
AAAA	18	F141	K							0.06	0.03	0.94	0.03	0.06	0.03
AAAA	48	F141	K							0.18	0.11	0.82	0.11	0.18	0.12
AAAA	2	F141	L							0.62	0.22	0.38	0.22	0.62	0.22
AAAA	6	F141	L					0.01	0	0.91	0.14	0.08	0.14	0.92	0.15
AAAA	18	F141	L					0.02	0.01	0.98	0.01			1.02	0.01
AAAA	48	F141	L					0.07	0.04	0.93	0.04			1.07	0.04
AAAA	2	F141	N							0.01	0.01	0.99	0.01	0.01	0.01
AAAA	6	F141	N							0.04	0.02	0.96	0.02	0.04	0.02
AAAA	18	F141	N							0.08	0.04	0.92	0.04	0.08	0.04
AAAA	48	F141	N							0.21	0.07	0.79	0.07	0.21	0.07
AAAA	2	F141	P									1	0	0	0
AAAA	6	F141	P									1	0	0	0
AAAA	18	F141	P									1	0	0	0
AAAA	48	F141	P									1	0	0	0
AAAA	2	F141	Q								0.01	1	0.01	0	0.01
AAAA	6	F141	Q							0.03	0.01	0.97	0.01	0.03	0.01
AAAA	18	F141	Q							0.09	0.03	0.91	0.03	0.09	0.03
AAAA	48	F141	Q							0.26	0.11	0.74	0.11	0.26	0.11
AAAA	2	F141	S									1	0	0	0
AAAA	6	F141	S							0.02	0.01	0.98	0.01	0.02	0.01
AAAA	18	F141	S							0.05	0.03	0.95	0.03	0.05	0.03
AAAA	48	F141	S							0.17	0.1	0.83	0.1	0.17	0.1
AAAA	2	F141	T							0.03	0.01	0.97	0.01	0.03	0.01
AAAA	6	F141	T							0.13	0.04	0.87	0.04	0.13	0.04
AAAA	18	F141	T							0.32	0.06	0.68	0.06	0.32	0.06
AAAA	48	F141	T							0.68	0.08	0.32	0.08	0.68	0.08
AAAA	2	F141	V							0.14	0.05	0.86	0.05	0.14	0.05
AAAA	6	F141	V							0.4	0.09	0.6	0.09	0.4	0.09
AAAA	18	F141	V							0.78	0.13	0.21	0.13	0.79	0.13
AAAA	48	F141	V					0.01	0	0.97	0.02	0.02	0.02	0.99	0.03
AAAA	2	F141	W							0.02	0.01	0.98	0.01	0.02	0.01
AAAA	6	F141	W							0.06	0.02	0.94	0.02	0.06	0.02
AAAA	18	F141	W							0.16	0.04	0.84	0.04	0.16	0.04
AAAA	48	F141	W							0.39	0.11	0.6	0.11	0.4	0.11
AAAA	2	F141	Y							0.08	0.04	0.92	0.04	0.08	0.04
AAAA	6	F141	Y							0.2	0.08	0.8	0.08	0.2	0.08
AAAA	18	F141	Y							0.43	0.12	0.57	0.12	0.43	0.12
AAAA	48	F141	Y							0.79	0.1	0.21	0.11	0.79	0.11
AAAA	2	H199	C									1	0	0	0
AAAA	6	H199	C									1	0	0	0
AAAA	18	H199	C									1	0	0	0
AAAA	48	H199	C							0.01	0.01	0.99	0.01	0.01	0.01
AAAA	2	H199	D							0.56	0.05	0.43	0.05	0.57	0.06
AAAA	6	H199	D					0.02	0.01	0.92	0.03	0.05	0.03	0.97	0.04
AAAA	18	H199	D					0.11	0.05	0.89	0.05			1.11	0.05
AAAA	48	H199	D					0.25	0.05	0.75	0.05			1.25	0.05
AAAA	2	H199	E							0.3	0.05	0.7	0.05	0.31	0.06
AAAA	6	H199	E					0.01	0	0.72	0.09	0.27	0.09	0.74	0.1
AAAA	18	H199	E					0.09	0.05	0.9	0.04	0.01	0.01	1.08	0.06
AAAA	48	H199	E					0.19	0.08	0.81	0.07			1.18	0.08
AAAA	2	H199	F							0.18	0.02	0.82	0.02	0.18	0.02
AAAA	6	H199	F							0.43	0.04	0.56	0.04	0.44	0.04
AAAA	18	H199	F					0.04	0.02	0.8	0.04	0.15	0.04	0.89	0.06
AAAA	48	H199	F					0.16	0.03	0.83	0.03			1.16	0.04
AAAA	2	H199	G							0.41	0.1	0.59	0.1	0.42	0.1
AAAA	6	H199	G					0.01	0.01	0.83	0.09	0.16	0.1	0.86	0.1
AAAA	18	H199	G					0.09	0.05	0.9	0.04			1.09	0.05
AAAA	48	H199	G					0.23	0.07	0.77	0.07			1.23	0.07
AAAA	2	H199	I							0.16	0.02	0.84	0.02	0.16	0.02
AAAA	6	H199	I							0.45	0.04	0.55	0.04	0.45	0.04
AAAA	18	H199	I					0.03	0.02	0.85	0.04	0.12	0.05	0.91	0.07
AAAA	48	H199	I					0.09	0.04	0.91	0.04			1.09	0.04
AAAA	2	H199	K							0.81	0.14	0.19	0.14	0.81	0.14
AAAA	6	H199	K					0.01	0	0.99	0			1.01	0.01
AAAA	18	H199	K					0.07	0.01	0.93	0.01			1.07	0.01
AAAA	48	H199	K					0.19	0.03	0.81	0.03			1.19	0.03
AAAA	2	H199	L							0.09	0.01	0.91	0.01	0.09	0.01
AAAA	6	H199	L							0.28	0.04	0.72	0.04	0.28	0.04
AAAA	18	H199	L					0.01	0.01	0.69	0.08	0.3	0.09	0.71	0.09
AAAA	48	H199	L					0.04	0.02	0.94	0.02	0.02	0.02	1.02	0.03
AAAA	2	H199	M							0.32	0.1	0.68	0.1	0.32	0.1
AAAA	6	H199	M					0.01	0.01	0.72	0.13	0.27	0.13	0.74	0.14
AAAA	18	H199	M					0.08	0.03	0.91	0.02	0.01	0	1.08	0.03
AAAA	48	H199	M					0.26	0.09	0.74	0.09			1.26	0.09
AAAA	2	H199	N							0.24	0.05	0.76	0.05	0.24	0.05
AAAA	6	H199	N							0.59	0.07	0.4	0.07	0.6	0.07
AAAA	18	H199	N					0.06	0.03	0.92	0.02	0.02	0.02	1.04	0.05
AAAA	48	H199	N					0.19	0.06	0.81	0.06			1.19	0.06
AAAA	2	H199	P							0.06	0.04	0.94	0.04	0.06	0.04
AAAA	6	H199	P							0.13	0.09	0.87	0.09	0.13	0.09
AAAA	18	H199	P					0.01	0.01	0.23	0.2	0.76	0.21	0.25	0.21
AAAA	48	H199	P					0.02	0.03	0.31	0.28	0.67	0.31	0.35	0.34
AAAA	2	H199	Q							0.51	0.06	0.49	0.07	0.51	0.07
AAAA	6	H199	Q					0.03	0.01	0.93	0.01	0.04	0.02	0.99	0.03
AAAA	18	H199	Q					0.18	0.06	0.82	0.06			1.17	0.07
AAAA	48	H199	Q					0.47	0.1	0.53	0.1			1.47	0.1
AAAA	2	H199	R							0.51	0.07	0.49	0.07	0.51	0.07
AAAA	6	H199	R					0.01	0	0.98	0.01	0.02	0.01	0.99	0.01
AAAA	18	H199	R					0.04	0.02	0.95	0.02			1.04	0.02
AAAA	48	H199	R					0.12	0.04	0.87	0.04			1.12	0.04
AAAA	2	H199	S							0.5	0.06	0.5	0.06	0.51	0.06
AAAA	6	H199	S					0.02	0.01	0.92	0.04	0.06	0.05	0.96	0.05
AAAA	18	H199	S					0.14	0.07	0.85	0.07			1.14	0.07
AAAA	48	H199	S					0.37	0.11	0.63	0.11			1.37	0.11
AAAA	2	H199	W							0.15	0.12	0.85	0.13	0.16	0.13
AAAA	6	H199	W					0.01	0.01	0.31	0.2	0.67	0.21	0.34	0.23
AAAA	18	H199	W					0.09	0.1	0.5	0.22	0.42	0.32	0.67	0.41
AAAA	48	H199	W					0.25	0.25	0.52	0.05	0.23	0.26	1.01	0.51
AAAA	2	H199	Y					0.01	0	0.39	0.04	0.61	0.04	0.4	0.04
AAAA	6	H199	Y					0.05	0.01	0.73	0.02	0.22	0.03	0.82	0.03
AAAA	18	H199	Y					0.3	0.04	0.7	0.04	0.01	0	1.29	0.04
AAAA	48	H199	Y					0.73	0.02	0.27	0.02			1.73	0.02
AAAA	2	N75	A									1	0	0	0
AAAA	6	N75	A									1	0	0	0
AAAA	18	N75	A								0.01	1	0.01	0	0.01
AAAA	48	N75	A							0.01	0.01	0.99	0.01	0.01	0.01
AAAA	2	N75	C									1	0	0	0
AAAA	6	N75	C									1	0	0	0
AAAA	18	N75	C							0.01	0.02	0.99	0.02	0.01	0.02
AAAA	48	N75	C							0.03	0.04	0.97	0.04	0.03	0.04
AAAA	2	N75	E									1	0	0	0
AAAA	6	N75	E									1	0	0	0
AAAA	18	N75	E									1	0	0	0
AAAA	48	N75	E									1	0	0	0
AAAA	2	N75	F									1	0	0	0
AAAA	6	N75	F									1	0	0	0
AAAA	18	N75	F									1	0	0	0
AAAA	48	N75	F									1	0	0	0
AAAA	2	N75	G							0.01	0	0.99	0	0.01	0
AAAA	6	N75	G							0.01	0	0.99	0	0.01	0
AAAA	18	N75	G							0.05	0.02	0.95	0.02	0.05	0.02
AAAA	48	N75	G							0.13	0.03	0.87	0.03	0.13	0.03
AAAA	2	N75	H									1	0	0	0
AAAA	6	N75	H									1	0	0	0
AAAA	18	N75	H									1	0	0	0
AAAA	48	N75	H									1	0	0	0
AAAA	2	N75	I									1	0	0	0
AAAA	6	N75	I									1	0	0	0
AAAA	18	N75	I									1	0	0	0
AAAA	48	N75	I									1	0	0	0
AAAA	2	N75	K									1	0	0	0
AAAA	6	N75	K									1	0	0	0
AAAA	18	N75	K									1	0	0	0
AAAA	48	N75	K									1	0	0	0
AAAA	2	N75	L									1	0	0	0
AAAA	6	N75	L									1	0	0	0
AAAA	18	N75	L									1	0	0	0
AAAA	48	N75	L									1	0	0	0
AAAA	2	N75	P							0.01	0.01	0.99	0.01	0.01	0.01
AAAA	6	N75	P							0.02	0.01	0.98	0.01	0.02	0.01
AAAA	18	N75	P							0.08	0.03	0.92	0.03	0.08	0.03
AAAA	48	N75	P							0.18	0.05	0.82	0.05	0.18	0.05
AAAA	2	N75	Q									1	0	0	0
AAAA	6	N75	Q									1	0	0	0
AAAA	18	N75	Q									1	0	0	0
AAAA	48	N75	Q									1	0	0	0
AAAA	2	N75	R									1	0	0	0
AAAA	6	N75	R									1	0	0	0
AAAA	18	N75	R									1	0	0	0
AAAA	48	N75	R									1	0	0	0
AAAA	2	N75	S							0.02	0	0.98	0	0.02	0
AAAA	6	N75	S							0.04	0.01	0.96	0.01	0.04	0.01
AAAA	18	N75	S							0.13	0.01	0.87	0.01	0.13	0.01
AAAA	48	N75	S							0.27	0.01	0.73	0.01	0.27	0.01
AAAA	2	N75	V									1	0	0	0
AAAA	6	N75	V									1	0	0	0
AAAA	18	N75	V									1	0	0	0
AAAA	48	N75	V									1	0	0	0
AAAA	2	N75	W									1	0	0	0
AAAA	6	N75	W									1	0	0	0
AAAA	18	N75	W									1	0	0	0
AAAA	48	N75	W									1	0	0	0
AAAA	2	N75	Y									1	0	0	0
AAAA	6	N75	Y									1	0	0	0
AAAA	18	N75	Y									1	0	0	0
AAAA	48	N75	Y									1	0	0	0
AAAA	2	W76	A									1	0	0	0
AAAA	6	W76	A									1	0	0	0
AAAA	18	W76	A									1	0	0	0
AAAA	48	W76	A							0.01	0.01	0.99	0.01	0.01	0.01
AAAA	2	W76	C									1	0	0	0
AAAA	6	W76	C									1	0	0	0
AAAA	18	W76	C							0.01	0.01	0.99	0.01	0.01	0.01
AAAA	48	W76	C							0.01	0.01	0.99	0.01	0.01	0.01
AAAA	2	W76	D									1	0	0	0
AAAA	6	W76	D									1	0	0	0
AAAA	18	W76	D									1	0	0	0
AAAA	48	W76	D							0.01	0.01	0.99	0.01	0.01	0.01
AAAA	2	W76	E									1	0	0	0
AAAA	6	W76	E									1	0	0	0
AAAA	18	W76	E									1	0	0	0
AAAA	48	W76	E							0.01	0.01	0.99	0.01	0.01	0.01
AAAA	2	W76	F							0.13	0.02	0.87	0.02	0.13	0.02
AAAA	6	W76	F							0.29	0.06	0.71	0.06	0.29	0.06
AAAA	18	W76	F							0.62	0.13	0.38	0.13	0.63	0.13
AAAA	48	W76	F					0.01	0.01	0.93	0.06	0.06	0.07	0.95	0.08
AAAA	2	W76	G									1	0	0	0
AAAA	6	W76	G									1	0	0	0
AAAA	18	W76	G							0.01	0	0.99	0	0.01	0
AAAA	48	W76	G							0.02	0.01	0.98	0.01	0.02	0.01
AAAA	2	W76	H							0.02	0.01	0.98	0.01	0.02	0.01
AAAA	6	W76	H							0.08	0.04	0.92	0.04	0.08	0.04
AAAA	18	W76	H							0.23	0.12	0.77	0.12	0.23	0.12
AAAA	48	W76	H							0.47	0.19	0.53	0.19	0.48	0.2
AAAA	2	W76	I									1	0	0	0
AAAA	6	W76	I							0.01	0.01	0.99	0.01	0.01	0.01
AAAA	18	W76	I							0.03	0.02	0.97	0.02	0.03	0.02
AAAA	48	W76	I							0.09	0.05	0.91	0.05	0.09	0.05
AAAA	2	W76	K									1	0	0	0
AAAA	6	W76	K									1	0	0	0
AAAA	18	W76	K									1	0	0	0
AAAA	48	W76	K							0.01	0	0.99	0	0.01	0
AAAA	2	W76	L									1	0	0	0
AAAA	6	W76	L									1	0	0	0
AAAA	18	W76	L							0.02	0.01	0.98	0.01	0.02	0.01
AAAA	48	W76	L							0.07	0.02	0.93	0.02	0.07	0.02
AAAA	2	W76	M									1	0	0	0
AAAA	6	W76	M							0.02	0.01	0.98	0.01	0.02	0.01
AAAA	18	W76	M							0.08	0.03	0.92	0.03	0.08	0.03
AAAA	48	W76	M							0.2	0.05	0.8	0.05	0.2	0.05
AAAA	2	W76	N									1	0	0	0
AAAA	6	W76	N							0.01	0.01	0.99	0.01	0.01	0.01
AAAA	18	W76	N							0.04	0.03	0.96	0.03	0.04	0.03
AAAA	48	W76	N							0.09	0.06	0.91	0.06	0.09	0.06
AAAA	2	W76	Q									1	0	0	0
AAAA	6	W76	Q									1	0	0	0
AAAA	18	W76	Q							0.01	0.01	0.99	0.01	0.01	0.01
AAAA	48	W76	Q							0.03	0.03	0.97	0.03	0.03	0.03
AAAA	2	W76	R									1	0	0	0
AAAA	6	W76	R							0.01	0	0.99	0	0.01	0
AAAA	18	W76	R							0.02	0.01	0.98	0.01	0.02	0.01
AAAA	48	W76	R							0.06	0.02	0.94	0.02	0.06	0.02
AAAA	2	W76	S									1	0	0	0
AAAA	6	W76	S									1	0	0	0
AAAA	18	W76	S							0.02	0.01	0.98	0.01	0.02	0.01
AAAA	48	W76	S							0.04	0.03	0.96	0.03	0.04	0.03
AAAA	2	W76	T									1	0	0	0
AAAA	6	W76	T								0.01	1	0.01	0	0.01
AAAA	18	W76	T							0.02	0.02	0.98	0.02	0.02	0.02
AAAA	48	W76	T							0.04	0.05	0.96	0.05	0.04	0.05
AAAA	2	W76	V									1	0	0	0
AAAA	6	W76	V									1	0	0	0
AAAA	18	W76	V							0.01	0.01	0.99	0.01	0.01	0.01
AAAA	48	W76	V							0.03	0.03	0.97	0.03	0.03	0.03
AAAA	2	W76	Y							0.56	0.09	0.44	0.09	0.56	0.09
AAAA	6	W76	Y					0.01	0	0.97	0.02	0.02	0.02	0.99	0.02
AAAA	18	W76	Y					0.06	0.04	0.93	0.04			1.06	0.04
AAAA	48	W76	Y					0.16	0.07	0.84	0.07			1.16	0.07
AAAA	2	PesCDAnm 1								0.44	0.1	0.56	0.1	0.44	0.1
AAAA	6	PesCDAnm 1								0.8	0.16	0.2	0.17	0.8	0.17
AAAA	18	PesCDAnm 1						0.02	0.02	0.97	0.01	0.01	0.02	1.01	0.03
AAAA	48	PesCDAnm 1						0.05	0.04	0.95	0.04			1.05	0.04
AAAA	2	PesCDAnm 2								0.47	0.16	0.53	0.17	0.47	0.17
AAAA	6	PesCDAnm 2								0.85	0.17	0.15	0.17	0.86	0.18
AAAA	18	PesCDAnm 2						0.02	0.02	0.97	0.02	0.01	0.01	1.01	0.03
AAAA	48	PesCDAnm 2						0.07	0.05	0.93	0.05			1.06	0.05
AAAA	2	PesCDAnm 3								0.5	0.09	0.5	0.09	0.5	0.09
AAAA	6	PesCDAnm 3								0.9	0.11	0.1	0.11	0.91	0.12
AAAA	18	PesCDAnm 3						0.02	0.01	0.97	0.01			1.02	0.01
AAAA	48	PesCDAnm 3						0.07	0.02	0.93	0.02			1.07	0.02
AAAA	2	PesCDAnm 4								0.56	0.05	0.44	0.05	0.56	0.05
AAAA	6	PesCDAnm 4								0.96	0.02	0.03	0.02	0.97	0.02
AAAA	18	PesCDAnm 4						0.03	0.02	0.97	0.02			1.03	0.02
AAAA	48	PesCDAnm 4						0.08	0.04	0.92	0.04			1.08	0.04
AAAA	2	PesCDAnm 5								0.46	0.06	0.54	0.06	0.46	0.06
AAAA	6	PesCDAnm 5								0.89	0.09	0.1	0.09	0.9	0.09
AAAA	18	PesCDAnm 5						0.01	0	0.98	0	0.01	0	1.01	0.01
AAAA	48	PesCDAnm 5						0.04	0.01	0.96	0.01			1.04	0.02
AAAA	2	PesCDAnm 6								0.46	0.16	0.54	0.16	0.46	0.16
AAAA	6	PesCDAnm 6								0.85	0.14	0.15	0.14	0.85	0.14
AAAA	18	PesCDAnm 6						0.01	0.01	0.98	0.01	0.01	0.01	1	0.01
AAAA	48	PesCDAnm 6						0.04	0.03	0.96	0.03			1.04	0.03
AAAA	2	PesCDAnm 7								0.49	0.1	0.5	0.1	0.5	0.1
AAAA	6	PesCDAnm 7								0.91	0.07	0.08	0.07	0.92	0.08
AAAA	18	PesCDAnm 7						0.01	0	0.99	0			1.01	0
AAAA	48	PesCDAnm 7						0.04	0.01	0.96	0.01			1.03	0.01
AAAA	2	Y140	A									1	0	0	0
AAAA	6	Y140	A									1	0	0	0
AAAA	18	Y140	A									1	0	0	0
AAAA	48	Y140	A							0.01	0.01	0.99	0.01	0.01	0.01
AAAA	2	Y140	C							0.01	0.01	0.99	0.01	0.01	0.01
AAAA	6	Y140	C							0.02	0.02	0.98	0.02	0.02	0.02
AAAA	18	Y140	C							0.04	0.04	0.96	0.04	0.04	0.04
AAAA	48	Y140	C							0.09	0.09	0.91	0.09	0.09	0.09
AAAA	2	Y140	D									1	0	0	0
AAAA	6	Y140	D								0.01	1	0.01	0	0.01
AAAA	18	Y140	D							0.01	0.01	0.99	0.01	0.01	0.01
AAAA	48	Y140	D							0.04	0.03	0.96	0.03	0.04	0.03
AAAA	2	Y140	E									1	0	0	0
AAAA	6	Y140	E							0.01	0.01	0.99	0.01	0.01	0.01
AAAA	18	Y140	E							0.02	0.01	0.98	0.01	0.02	0.01
AAAA	48	Y140	E							0.05	0.03	0.95	0.03	0.05	0.03
AAAA	2	Y140	F							0.17	0.09	0.83	0.09	0.17	0.09
AAAA	6	Y140	F							0.42	0.24	0.58	0.24	0.42	0.24
AAAA	18	Y140	F							0.72	0.21	0.28	0.22	0.73	0.22
AAAA	48	Y140	F					0.01	0.02	0.93	0.09	0.06	0.09	0.96	0.1
AAAA	2	Y140	G									1	0	0	0
AAAA	6	Y140	G									1	0	0	0
AAAA	18	Y140	G							0.01	0.01	0.99	0.01	0.01	0.01
AAAA	48	Y140	G							0.03	0.02	0.97	0.02	0.03	0.02
AAAA	2	Y140	H							0.05	0.01	0.95	0.01	0.05	0.01
AAAA	6	Y140	H							0.13	0.04	0.87	0.04	0.13	0.04
AAAA	18	Y140	H							0.28	0.08	0.72	0.08	0.28	0.08
AAAA	48	Y140	H							0.55	0.15	0.45	0.15	0.55	0.15
AAAA	2	Y140	I									1	0	0	0
AAAA	6	Y140	I									1	0	0	0
AAAA	18	Y140	I									1	0	0	0
AAAA	48	Y140	I									1	0	0	0
AAAA	2	Y140	K									1	0	0	0
AAAA	6	Y140	K									1	0	0	0
AAAA	18	Y140	K								0.01	1	0.01	0	0.01
AAAA	48	Y140	K							0.02	0.01	0.98	0.01	0.02	0.01
AAAA	2	Y140	L									1	0	0	0
AAAA	6	Y140	L							0.01	0	0.99	0	0.01	0
AAAA	18	Y140	L							0.04	0.02	0.96	0.02	0.04	0.02
AAAA	48	Y140	L							0.11	0.04	0.89	0.04	0.11	0.04
AAAA	2	Y140	M									1	0	0	0
AAAA	6	Y140	M							0.01	0	0.99	0	0.01	0
AAAA	18	Y140	M							0.02	0.01	0.98	0.01	0.02	0.01
AAAA	48	Y140	M							0.07	0.01	0.93	0.01	0.07	0.01
AAAA	2	Y140	N							0.01	0	0.99	0	0.01	0
AAAA	6	Y140	N							0.02	0	0.98	0	0.02	0
AAAA	18	Y140	N							0.04	0.01	0.96	0.01	0.04	0.01
AAAA	48	Y140	N							0.13	0.04	0.87	0.04	0.13	0.04
AAAA	2	Y140	P									1	0	0	0
AAAA	6	Y140	P									1	0	0	0
AAAA	18	Y140	P									1	0	0	0
AAAA	48	Y140	P									1	0	0	0
AAAA	2	Y140	Q									1	0	0	0
AAAA	6	Y140	Q									1	0	0	0
AAAA	18	Y140	Q									1	0	0	0
AAAA	48	Y140	Q								0.01	1	0.01	0	0.01
AAAA	2	Y140	R									1	0	0	0
AAAA	6	Y140	R									1	0	0	0
AAAA	18	Y140	R							0.01	0.01	0.99	0.01	0.01	0.01
AAAA	48	Y140	R							0.02	0.01	0.98	0.01	0.02	0.01
AAAA	2	Y140	S									1	0	0	0
AAAA	6	Y140	S							0.01	0.01	0.99	0.01	0.01	0.01
AAAA	18	Y140	S							0.02	0.01	0.98	0.01	0.02	0.01
AAAA	48	Y140	S							0.06	0.03	0.94	0.03	0.06	0.03
AAAA	2	Y140	T									1	0	0	0
AAAA	6	Y140	T									1	0	0	0
AAAA	18	Y140	T									1	0	0	0
AAAA	48	Y140	T									1	0	0	0
AAAA	2	Y140	V									1	0	0	0
AAAA	6	Y140	V									1	0	0	0
AAAA	18	Y140	V									1	0	0	0
AAAA	48	Y140	V									1	0	0	0
AAAA	2	Y140	W							0.08	0.04	0.92	0.04	0.08	0.04
AAAA	6	Y140	W							0.23	0.11	0.77	0.11	0.23	0.11
AAAA	18	Y140	W							0.52	0.16	0.48	0.16	0.52	0.16
AAAA	48	Y140	W					0.01	0.01	0.87	0.14	0.12	0.15	0.89	0.15
AAAA	2	Y168	A									1	0	0	0
AAAA	6	Y168	A									1	0	0	0
AAAA	18	Y168	A							0.01	0.01	0.99	0.01	0.01	0.01
AAAA	48	Y168	A							0.02	0.02	0.98	0.02	0.02	0.02
AAAA	2	Y168	C									1	0	0	0
AAAA	6	Y168	C									1	0	0	0
AAAA	18	Y168	C									1	0	0	0
AAAA	48	Y168	C									1	0	0	0
AAAA	2	Y168	D									1	0	0	0
AAAA	6	Y168	D									1	0	0	0
AAAA	18	Y168	D									1	0	0	0
AAAA	48	Y168	D									1	0	0	0
AAAA	2	Y168	E									1	0	0	0
AAAA	6	Y168	E									1	0	0	0
AAAA	18	Y168	E							0.03	0.02	0.97	0.02	0.03	0.02
AAAA	48	Y168	E							0.06	0.04	0.94	0.04	0.06	0.04
AAAA	2	Y168	F							0.25	0.03	0.75	0.03	0.25	0.03
AAAA	6	Y168	F							0.6	0.06	0.4	0.06	0.6	0.07
AAAA	18	Y168	F					0.02	0.01	0.96	0.02	0.02	0.02	1	0.02
AAAA	48	Y168	F					0.05	0.03	0.94	0.03			1.05	0.03
AAAA	2	Y168	G							0.02	0.01	0.98	0.01	0.02	0.01
AAAA	6	Y168	G							0.08	0.03	0.92	0.03	0.08	0.03
AAAA	18	Y168	G							0.25	0.07	0.75	0.08	0.25	0.08
AAAA	48	Y168	G					0.01	0.01	0.54	0.12	0.45	0.13	0.56	0.14
AAAA	2	Y168	H							0.02	0.01	0.98	0.01	0.02	0.01
AAAA	6	Y168	H							0.06	0.03	0.94	0.03	0.06	0.03
AAAA	18	Y168	H							0.18	0.08	0.82	0.08	0.18	0.08
AAAA	48	Y168	H							0.35	0.13	0.64	0.13	0.36	0.14
AAAA	2	Y168	I							0.01	0	0.99	0	0.01	0
AAAA	6	Y168	I							0.04	0.01	0.96	0.01	0.04	0.01
AAAA	18	Y168	I							0.14	0.06	0.86	0.06	0.14	0.07
AAAA	48	Y168	I							0.33	0.11	0.67	0.11	0.34	0.12
AAAA	2	Y168	L									1	0	0	0
AAAA	6	Y168	L							0.01	0	0.99	0	0.01	0
AAAA	18	Y168	L							0.07	0.03	0.93	0.03	0.07	0.03
AAAA	48	Y168	L							0.19	0.06	0.81	0.06	0.19	0.06
AAAA	2	Y168	M									1	0	0	0
AAAA	6	Y168	M									1	0	0	0
AAAA	18	Y168	M							0.01	0.01	0.99	0.01	0.01	0.01
AAAA	48	Y168	M							0.03	0.02	0.97	0.02	0.03	0.02
AAAA	2	Y168	N									1	0	0	0
AAAA	6	Y168	N									1	0	0	0
AAAA	18	Y168	N							0.02	0.01	0.98	0.01	0.02	0.01
AAAA	48	Y168	N							0.05	0.02	0.95	0.02	0.05	0.02
AAAA	2	Y168	P									1	0	0	0
AAAA	6	Y168	P									1	0	0	0
AAAA	18	Y168	P								0.01	1	0.01	0	0.01
AAAA	48	Y168	P							0.01	0.01	0.99	0.01	0.01	0.01
AAAA	2	Y168	Q									1	0	0	0
AAAA	6	Y168	Q							0.01	0.01	0.99	0.01	0.01	0.01
AAAA	18	Y168	Q							0.06	0.04	0.94	0.04	0.06	0.04
AAAA	48	Y168	Q							0.13	0.08	0.87	0.08	0.13	0.08
AAAA	2	Y168	R									1	0	0	0
AAAA	6	Y168	R									1	0	0	0
AAAA	18	Y168	R									1	0	0	0
AAAA	48	Y168	R									1	0	0	0
AAAA	2	Y168	S									1	0	0	0
AAAA	6	Y168	S							0.01	0	0.99	0	0.01	0
AAAA	18	Y168	S							0.05	0.03	0.95	0.03	0.05	0.03
AAAA	48	Y168	S							0.15	0.07	0.85	0.07	0.15	0.07
AAAA	2	Y168	T							0.01	0	0.99	0	0.01	0
AAAA	6	Y168	T							0.04	0.01	0.96	0.01	0.04	0.01
AAAA	18	Y168	T							0.14	0.04	0.86	0.04	0.14	0.04
AAAA	48	Y168	T							0.32	0.07	0.68	0.07	0.32	0.07
AAAA	2	Y168	V							0.01	0	0.99	0	0.01	0
AAAA	6	Y168	V							0.03	0.01	0.97	0.01	0.03	0.01
AAAA	18	Y168	V							0.11	0.04	0.89	0.04	0.11	0.04
AAAA	48	Y168	V							0.24	0.08	0.76	0.08	0.24	0.08
AAAA	2	Y168	W							0.19	0.1	0.81	0.1	0.19	0.1
AAAA	6	Y168	W							0.46	0.19	0.54	0.19	0.46	0.19
AAAA	18	Y168	W					0.02	0.02	0.81	0.15	0.17	0.17	0.84	0.19
AAAA	48	Y168	W					0.05	0.05	0.93	0.04	0.01	0.02	1.04	0.06
AAAD	2	D164	A					0.07	0.05	0.93	0.05			0.07	0.05
AAAD	6	D164	A					0.2	0.03	0.8	0.03			0.2	0.03
AAAD	18	D164	A					0.37	0.03	0.63	0.03			0.37	0.03
AAAD	48	D164	A					0.55	0.04	0.45	0.04			0.55	0.04
AAAD	2	D164	C					0.09	0.02	0.91	0.02			0.09	0.02
AAAD	6	D164	C					0.18	0.05	0.82	0.05			0.18	0.05
AAAD	18	D164	C					0.34	0.06	0.66	0.06			0.34	0.06
AAAD	48	D164	C					0.52	0.08	0.48	0.08			0.52	0.08
AAAD	2	D164	E					0.53	0.03	0.47	0.03			0.53	0.03
AAAD	6	D164	E					0.92	0.02	0.08	0.02			0.92	0.02
AAAD	18	D164	E			0.03	0	0.96	0	0.01	0			1.01	0
AAAD	48	D164	E			0.08	0.01	0.91	0.01	0.01	0			1.07	0.01
AAAD	2	D164	F					0.07	0.05	0.93	0.05			0.07	0.05
AAAD	6	D164	F					0.19	0.03	0.81	0.03			0.19	0.03
AAAD	18	D164	F					0.36	0.03	0.64	0.03			0.36	0.03
AAAD	48	D164	F					0.52	0.04	0.48	0.04			0.53	0.04
AAAD	2	D164	G					0.22	0.01	0.78	0.01			0.22	0.01
AAAD	6	D164	G					0.38	0.02	0.62	0.02			0.38	0.02
AAAD	18	D164	G					0.57	0.04	0.43	0.04			0.57	0.04
AAAD	48	D164	G			0.01	0.01	0.88	0.05	0.11	0.06			0.9	0.07
AAAD	2	D164	H					0.14	0.02	0.86	0.02			0.14	0.02
AAAD	6	D164	H					0.29	0.03	0.71	0.03			0.29	0.03
AAAD	18	D164	H					0.45	0.03	0.55	0.03			0.45	0.03
AAAD	48	D164	H			0.01	0.01	0.69	0.05	0.3	0.06			0.71	0.07
AAAD	2	D164	I					0.09	0.02	0.91	0.02			0.09	0.02
AAAD	6	D164	I					0.21	0.05	0.79	0.05			0.21	0.05
AAAD	18	D164	I					0.35	0.06	0.65	0.06			0.35	0.06
AAAD	48	D164	I					0.52	0.08	0.48	0.08			0.53	0.08
AAAD	2	D164	K					0.14	0.03	0.86	0.03			0.14	0.03
AAAD	6	D164	K					0.29	0.04	0.71	0.04			0.29	0.04
AAAD	18	D164	K					0.47	0.05	0.53	0.05			0.47	0.05
AAAD	48	D164	K			0.01	0.01	0.75	0.07	0.24	0.08			0.77	0.08
AAAD	2	D164	L					0.17	0.01	0.83	0.01			0.17	0.01
AAAD	6	D164	L					0.34	0.02	0.66	0.02			0.34	0.02
AAAD	18	D164	L					0.54	0.03	0.46	0.03			0.54	0.03
AAAD	48	D164	L			0.02	0	0.87	0.04	0.11	0.04			0.91	0.04
AAAD	2	D164	M					0.08	0	0.92	0			0.08	0
AAAD	6	D164	M					0.16	0.01	0.84	0.01			0.16	0.01
AAAD	18	D164	M					0.29	0.02	0.71	0.02			0.29	0.02
AAAD	48	D164	M					0.44	0.02	0.56	0.02			0.44	0.02
AAAD	2	D164	N					0.24	0.06	0.76	0.06			0.24	0.06
AAAD	6	D164	N					0.39	0.02	0.61	0.02			0.39	0.02
AAAD	18	D164	N					0.58	0.05	0.42	0.05			0.58	0.05
AAAD	48	D164	N			0.01	0.01	0.86	0.05	0.13	0.06			0.88	0.06
AAAD	2	D164	P					0.24	0.01	0.76	0.01			0.24	0.01
AAAD	6	D164	P					0.4	0.02	0.6	0.02			0.4	0.02
AAAD	18	D164	P					0.62	0.03	0.38	0.03			0.62	0.03
AAAD	48	D164	P			0.01	0	0.95	0.01	0.04	0.01			0.97	0.01
AAAD	2	D164	Q					0.16	0.01	0.84	0.01			0.16	0.01
AAAD	6	D164	Q					0.31	0	0.69	0			0.31	0
AAAD	18	D164	Q					0.48	0.02	0.52	0.02			0.48	0.02
AAAD	48	D164	Q			0.01	0	0.74	0.04	0.25	0.04			0.76	0.04
AAAD	2	D164	R					0.23	0.03	0.77	0.03			0.23	0.03
AAAD	6	D164	R					0.38	0.03	0.62	0.03			0.38	0.03
AAAD	18	D164	R					0.57	0.06	0.43	0.06			0.57	0.06
AAAD	48	D164	R			0.01	0.01	0.86	0.06	0.13	0.07			0.88	0.08
AAAD	2	D164	S					0.18	0.03	0.82	0.03			0.18	0.03
AAAD	6	D164	S					0.33	0.04	0.67	0.04			0.33	0.04
AAAD	18	D164	S					0.51	0.06	0.49	0.06			0.51	0.06
AAAD	48	D164	S			0.01	0.01	0.79	0.1	0.2	0.11			0.81	0.12
AAAD	2	D164	T					0.1	0.01	0.9	0.01			0.1	0.01
AAAD	6	D164	T					0.21	0.02	0.79	0.02			0.21	0.02
AAAD	18	D164	T					0.36	0.03	0.64	0.03			0.36	0.03
AAAD	48	D164	T					0.52	0.03	0.48	0.03			0.52	0.03
AAAD	2	D164	V					0.1	0.01	0.9	0.01			0.1	0.01
AAAD	6	D164	V					0.22	0.02	0.78	0.02			0.22	0.02
AAAD	18	D164	V					0.36	0.02	0.64	0.02			0.36	0.02
AAAD	48	D164	V					0.52	0.03	0.47	0.03			0.53	0.03
AAAD	2	D164	W					0.07	0.01	0.93	0.01			0.07	0.01
AAAD	6	D164	W					0.14	0.03	0.86	0.03			0.14	0.03
AAAD	18	D164	W					0.27	0.03	0.73	0.03			0.27	0.03
AAAD	48	D164	W					0.41	0.04	0.59	0.04			0.41	0.04
AAAD	2	D164	Y					0.15	0.02	0.85	0.02			0.15	0.02
AAAD	6	D164	Y					0.3	0.02	0.7	0.02			0.3	0.02
AAAD	18	D164	Y					0.49	0.04	0.51	0.04			0.49	0.04
AAAD	48	D164	Y			0.01	0.01	0.77	0.07	0.21	0.07			0.8	0.08
AAAD	2	PesCDAnm 1						0.66	0.05	0.34	0.05			0.66	0.05
AAAD	6	PesCDAnm 1				0.01	0.01	0.97	0.01	0.02	0.01			0.98	0.01
AAAD	18	PesCDAnm 1				0.04	0.01	0.94	0.01	0.02	0			1.02	0.01
AAAD	48	PesCDAnm 1				0.11	0.02	0.89	0.02		0.01			1.11	0.02
AAAD	2	PesCDAnm 2						0.73	0.02	0.27	0.02			0.73	0.02
AAAD	6	PesCDAnm 2				0.01	0.01	0.98	0.01	0.02	0			0.99	0.01
AAAD	18	PesCDAnm 2				0.05	0.01	0.94	0.01	0.01	0.01			1.04	0.02
AAAD	48	PesCDAnm 2				0.13	0	0.87	0.01					1.13	0
AAAD	2	PesCDAnm 3						0.55	0.03	0.45	0.03			0.55	0.03
AAAD	6	PesCDAnm 3						0.94	0.03	0.06	0.03			0.94	0.03
AAAD	18	PesCDAnm 3				0.03	0	0.95	0.01	0.02	0			1.01	0
AAAD	48	PesCDAnm 3				0.08	0.01	0.91	0.01	0.01	0			1.08	0.01
AAAD	2	PesCDAnm 4						0.73	0.07	0.27	0.07			0.73	0.07
AAAD	6	PesCDAnm 4				0.01	0.01	0.97	0.01	0.02	0.01			0.99	0.01
AAAD	18	PesCDAnm 4				0.06	0.01	0.93	0.01	0.01	0.01			1.05	0.02
AAAD	48	PesCDAnm 4				0.13	0.02	0.86	0.03	0.01	0			1.13	0.02
AAAD	2	PesCDAnm 5						0.7	0.07	0.3	0.07			0.7	0.07
AAAD	6	PesCDAnm 5				0.01	0	0.97	0	0.02	0			1	0
AAAD	18	PesCDAnm 5				0.05	0.02	0.93	0.01	0.01	0.01			1.04	0.03
AAAD	48	PesCDAnm 5				0.12	0.02	0.87	0.03	0.01	0			1.12	0.03
AAAD	2	PesCDAnm 6						0.72	0.1	0.28	0.1			0.72	0.1
AAAD	6	PesCDAnm 6				0.01	0.01	0.96	0.01	0.03	0.01			0.98	0.01
AAAD	18	PesCDAnm 6				0.05	0.02	0.94	0.01	0.01	0.01			1.04	0.02
AAAD	48	PesCDAnm 6				0.12	0.02	0.87	0.03					1.12	0.03
AAAD	2	PesCDAnm 7						0.72	0.07	0.28	0.07			0.72	0.07
AAAD	6	PesCDAnm 7				0.01	0	0.96	0.01	0.02	0.01			0.99	0.01
AAAD	18	PesCDAnm 7				0.05	0.01	0.93	0.01	0.02	0			1.03	0.01
AAAD	48	PesCDAnm 7				0.13	0.01	0.86	0.01	0.01	0			1.13	0.01
AADA	2	D164	A							1	0			0	0
AADA	6	D164	A						0.01	1	0.01			0	0.01
AADA	18	D164	A					0.04	0.01	0.96	0.01			0.04	0.01
AADA	48	D164	A					0.07	0.01	0.93	0.01			0.07	0.01
AADA	2	D164	C							1	0			0	0
AADA	6	D164	C							1	0			0	0
AADA	18	D164	C					0.02	0.01	0.98	0.01			0.02	0.01
AADA	48	D164	C					0.03	0	0.97	0			0.03	0
AADA	2	D164	E					0.05	0.01	0.95	0.01			0.05	0.01
AADA	6	D164	E					0.14	0.03	0.86	0.03			0.14	0.03
AADA	18	D164	E					0.25	0.04	0.75	0.04			0.25	0.04
AADA	48	D164	E					0.33	0.04	0.66	0.04			0.34	0.04
AADA	2	D164	F							1	0			0	0
AADA	6	D164	F					0.01	0.01	0.99	0.01			0.01	0.01
AADA	18	D164	F					0.05	0.02	0.95	0.02			0.05	0.02
AADA	48	D164	F					0.08	0.02	0.92	0.02			0.08	0.02
AADA	2	D164	G					0.01	0.01	0.99	0.01			0.01	0.01
AADA	6	D164	G					0.04	0.01	0.96	0.01			0.04	0.01
AADA	18	D164	G					0.08	0.02	0.92	0.02			0.08	0.02
AADA	48	D164	G					0.12	0.03	0.88	0.03			0.12	0.03
AADA	2	D164	H						0.01	1	0.01			0	0.01
AADA	6	D164	H					0.05	0	0.95	0			0.05	0
AADA	18	D164	H					0.12	0.02	0.88	0.02			0.12	0.02
AADA	48	D164	H					0.2	0.03	0.8	0.03			0.2	0.03
AADA	2	D164	I							1	0			0	0
AADA	6	D164	I					0.01	0.01	0.99	0.01			0.01	0.01
AADA	18	D164	I					0.04	0.01	0.96	0.01			0.04	0.01
AADA	48	D164	I					0.06	0.01	0.94	0.01			0.06	0.01
AADA	2	D164	K							1	0			0	0
AADA	6	D164	K					0.04	0.01	0.96	0.01			0.04	0.01
AADA	18	D164	K					0.1	0.04	0.9	0.04			0.1	0.04
AADA	48	D164	K					0.18	0.04	0.82	0.04			0.18	0.04
AADA	2	D164	L						0.01	1	0.01			0	0.01
AADA	6	D164	L					0.04	0.01	0.96	0.01			0.04	0.01
AADA	18	D164	L					0.11	0.04	0.89	0.04			0.11	0.04
AADA	48	D164	L					0.19	0.06	0.81	0.06			0.19	0.06
AADA	2	D164	M							1	0			0	0
AADA	6	D164	M							1	0			0	0
AADA	18	D164	M					0.02	0.02	0.98	0.02			0.02	0.02
AADA	48	D164	M					0.05	0.01	0.95	0.01			0.05	0.01
AADA	2	D164	N					0.02	0.01	0.98	0.01			0.02	0.01
AADA	6	D164	N					0.05	0.02	0.95	0.02			0.05	0.02
AADA	18	D164	N					0.11	0.04	0.89	0.04			0.11	0.04
AADA	48	D164	N					0.2	0.07	0.8	0.07			0.2	0.07
AADA	2	D164	P					0.01	0.02	0.99	0.02			0.01	0.02
AADA	6	D164	P					0.05	0.03	0.95	0.03			0.05	0.03
AADA	18	D164	P					0.11	0.06	0.89	0.06			0.11	0.06
AADA	48	D164	P					0.17	0.1	0.83	0.1			0.17	0.1
AADA	2	D164	Q					0.01	0.01	0.99	0.01			0.01	0.01
AADA	6	D164	Q					0.05	0.01	0.95	0.01			0.05	0.01
AADA	18	D164	Q					0.13	0.04	0.87	0.04			0.13	0.04
AADA	48	D164	Q					0.22	0.04	0.78	0.04			0.22	0.04
AADA	2	D164	R							1	0			0	0
AADA	6	D164	R					0.03	0.01	0.97	0.01			0.03	0.01
AADA	18	D164	R					0.07	0.02	0.93	0.02			0.07	0.02
AADA	48	D164	R					0.12	0.02	0.88	0.02			0.12	0.02
AADA	2	D164	S							1	0			0	0
AADA	6	D164	S					0.03	0.01	0.97	0.01			0.03	0.01
AADA	18	D164	S					0.07	0.01	0.93	0.01			0.07	0.01
AADA	48	D164	S					0.11	0.03	0.89	0.03			0.11	0.03
AADA	2	D164	T							1	0			0	0
AADA	6	D164	T						0.01	1	0.01			0	0.01
AADA	18	D164	T					0.03	0	0.97	0			0.03	0
AADA	48	D164	T					0.05	0.01	0.95	0.01			0.05	0.01
AADA	2	D164	V							1	0			0	0
AADA	6	D164	V					0.01	0.01	0.99	0.01			0.01	0.01
AADA	18	D164	V					0.04	0.01	0.96	0.01			0.04	0.01
AADA	48	D164	V					0.06	0.03	0.94	0.03			0.06	0.03
AADA	2	D164	W							1	0			0	0
AADA	6	D164	W							1	0			0	0
AADA	18	D164	W					0.01	0.01	0.99	0.01			0.01	0.01
AADA	48	D164	W					0.03	0.01	0.97	0.01			0.03	0.01
AADA	2	D164	Y							1	0			0	0
AADA	6	D164	Y					0.03	0.01	0.97	0.01			0.03	0.01
AADA	18	D164	Y					0.06	0.01	0.94	0.01			0.06	0.01
AADA	48	D164	Y					0.11	0.02	0.89	0.02			0.11	0.02
AADA	2	F141	A							1	0			0	0
AADA	6	F141	A							1	0			0	0
AADA	18	F141	A					0.02	0.01	0.98	0.01			0.02	0.01
AADA	48	F141	A					0.03	0.01	0.97	0.01			0.03	0.01
AADA	2	F141	C					0.02	0.01	0.98	0.01			0.02	0.01
AADA	6	F141	C					0.04	0	0.96	0			0.04	0
AADA	18	F141	C					0.07	0.01	0.93	0.01			0.07	0.01
AADA	48	F141	C					0.13	0.03	0.87	0.03			0.13	0.03
AADA	2	F141	D							1	0			0	0
AADA	6	F141	D							1	0			0	0
AADA	18	F141	D							1	0			0	0
AADA	48	F141	D					0.02	0	0.98	0			0.02	0
AADA	2	F141	E							1	0			0	0
AADA	6	F141	E							1	0			0	0
AADA	18	F141	E					0.03	0.01	0.97	0.01			0.03	0.01
AADA	48	F141	E					0.04	0.01	0.96	0.01			0.04	0.01
AADA	2	F141	G							1	0			0	0
AADA	6	F141	G							1	0			0	0
AADA	18	F141	G							1	0			0	0
AADA	48	F141	G					0.01	0.01	0.99	0.01			0.01	0.01
AADA	2	F141	H							1	0			0	0
AADA	6	F141	H					0.02	0.01	0.98	0.01			0.02	0.01
AADA	18	F141	H					0.04	0.01	0.96	0.01			0.04	0.01
AADA	48	F141	H					0.07	0.02	0.93	0.02			0.07	0.02
AADA	2	F141	I					0.04	0.01	0.96	0.01			0.04	0.01
AADA	6	F141	I					0.07	0.03	0.93	0.03			0.07	0.03
AADA	18	F141	I					0.13	0.04	0.87	0.04			0.13	0.04
AADA	48	F141	I					0.22	0.06	0.78	0.06			0.22	0.06
AADA	2	F141	K							1	0			0	0
AADA	6	F141	K							1	0			0	0
AADA	18	F141	K					0.03	0.01	0.97	0.01			0.03	0.01
AADA	48	F141	K					0.05	0.01	0.95	0.01			0.05	0.01
AADA	2	F141	L					0.06	0.01	0.94	0.01			0.06	0.01
AADA	6	F141	L					0.12	0.03	0.88	0.03			0.12	0.03
AADA	18	F141	L					0.22	0.03	0.78	0.03			0.22	0.03
AADA	48	F141	L					0.31	0.04	0.69	0.04			0.31	0.05
AADA	2	F141	N							1	0			0	0
AADA	6	F141	N						0.01	1	0.01			0	0.01
AADA	18	F141	N					0.01	0.02	0.99	0.02			0.01	0.02
AADA	48	F141	N					0.04	0.01	0.96	0.01			0.04	0.01
AADA	2	F141	P							1	0			0	0
AADA	6	F141	P							1	0			0	0
AADA	18	F141	P							1	0			0	0
AADA	48	F141	P					0.01	0.01	0.99	0.01			0.01	0.01
AADA	2	F141	Q							1	0			0	0
AADA	6	F141	Q							1	0			0	0
AADA	18	F141	Q					0.02	0.01	0.98	0.01			0.02	0.01
AADA	48	F141	Q					0.05	0.01	0.95	0.01			0.05	0.01
AADA	2	F141	S							1	0			0	0
AADA	6	F141	S							1	0			0	0
AADA	18	F141	S							1	0			0	0
AADA	48	F141	S					0.02	0.01	0.98	0.01			0.02	0.01
AADA	2	F141	T							1	0			0	0
AADA	6	F141	T					0.01	0.01	0.99	0.01			0.01	0.01
AADA	18	F141	T					0.04	0	0.96	0			0.04	0
AADA	48	F141	T					0.07	0.01	0.93	0.01			0.07	0.01
AADA	2	F141	V					0.02	0.01	0.98	0.01			0.02	0.01
AADA	6	F141	V					0.04	0	0.96	0			0.04	0
AADA	18	F141	V					0.08	0.01	0.92	0.01			0.08	0.01
AADA	48	F141	V					0.15	0.03	0.85	0.03			0.15	0.03
AADA	2	F141	W							1	0			0	0
AADA	6	F141	W						0.01	1	0.01			0	0.01
AADA	18	F141	W					0.03	0.01	0.97	0.01			0.03	0.01
AADA	48	F141	W					0.04	0.01	0.96	0.01			0.04	0.01
AADA	2	F141	Y							1	0			0	0
AADA	6	F141	Y					0.03	0.01	0.97	0.01			0.03	0.01
AADA	18	F141	Y					0.05	0	0.95	0			0.05	0
AADA	48	F141	Y					0.08	0.03	0.92	0.03			0.08	0.03
AADA	2	H199	C							1	0			0	0
AADA	6	H199	C							1	0			0	0
AADA	18	H199	C							1	0			0	0
AADA	48	H199	C					0.01	0.01	0.99	0.01			0.01	0.01
AADA	2	H199	D					0.16	0.05	0.84	0.05			0.16	0.05
AADA	6	H199	D					0.26	0.07	0.74	0.07			0.26	0.07
AADA	18	H199	D				0.01	0.36	0.07	0.64	0.07			0.36	0.08
AADA	48	H199	D			0.01	0.02	0.42	0.08	0.57	0.1			0.45	0.12
AADA	2	H199	E					0.06	0.01	0.94	0.01			0.06	0.01
AADA	6	H199	E					0.16	0.01	0.84	0.01			0.16	0.01
AADA	18	H199	E					0.26	0	0.74	0			0.26	0
AADA	48	H199	E					0.32	0.01	0.68	0.01			0.32	0.01
AADA	2	H199	F					0.1	0	0.9	0			0.1	0
AADA	6	H199	F					0.21	0.01	0.79	0.01			0.21	0.01
AADA	18	H199	F					0.32	0.02	0.68	0.02			0.32	0.02
AADA	48	H199	F					0.4	0.02	0.6	0.02			0.4	0.02
AADA	2	H199	G					0.13	0.04	0.87	0.04			0.13	0.04
AADA	6	H199	G					0.24	0.06	0.76	0.06			0.24	0.06
AADA	18	H199	G					0.34	0.07	0.66	0.07			0.35	0.07
AADA	48	H199	G			0.02	0.01	0.42	0.08	0.56	0.1			0.45	0.11
AADA	2	H199	I					0.06	0.01	0.94	0.01			0.06	0.01
AADA	6	H199	I					0.15	0.02	0.85	0.02			0.15	0.02
AADA	18	H199	I					0.26	0.02	0.74	0.02			0.26	0.02
AADA	48	H199	I					0.34	0.03	0.66	0.03			0.34	0.03
AADA	2	H199	K					0.08	0.04	0.92	0.04			0.08	0.04
AADA	6	H199	K					0.17	0.08	0.83	0.08			0.17	0.08
AADA	18	H199	K					0.28	0.08	0.72	0.09			0.28	0.09
AADA	48	H199	K			0.01	0.02	0.38	0.08	0.62	0.1			0.39	0.12
AADA	2	H199	L					0.04	0	0.96	0			0.04	0
AADA	6	H199	L					0.1	0.01	0.9	0.01			0.1	0.01
AADA	18	H199	L					0.21	0.03	0.79	0.03			0.21	0.03
AADA	48	H199	L					0.29	0.01	0.71	0.01			0.29	0.01
AADA	2	H199	M					0.1	0.01	0.9	0.01			0.1	0.01
AADA	6	H199	M					0.21	0.01	0.79	0.01			0.21	0.01
AADA	18	H199	M					0.31	0.01	0.69	0.01			0.31	0.01
AADA	48	H199	M					0.41	0.01	0.59	0.01			0.41	0.01
AADA	2	H199	N					0.08	0.01	0.92	0.01			0.08	0.01
AADA	6	H199	N					0.21	0.02	0.79	0.02			0.21	0.02
AADA	18	H199	N					0.33	0.02	0.67	0.02			0.33	0.02
AADA	48	H199	N			0.01	0	0.43	0.02	0.56	0.02			0.45	0.03
AADA	2	H199	P					0.03	0.01	0.97	0.01			0.03	0.01
AADA	6	H199	P					0.07	0.02	0.93	0.02			0.07	0.02
AADA	18	H199	P					0.11	0.04	0.89	0.04			0.11	0.04
AADA	48	H199	P					0.12	0.06	0.88	0.06			0.12	0.06
AADA	2	H199	Q					0.14	0.02	0.86	0.02			0.14	0.02
AADA	6	H199	Q					0.28	0.02	0.72	0.02			0.28	0.02
AADA	18	H199	Q					0.4	0.02	0.6	0.02			0.41	0.03
AADA	48	H199	Q			0.04	0.02	0.5	0.03	0.45	0.05			0.59	0.07
AADA	2	H199	R					0.05	0.01	0.95	0.01			0.05	0.01
AADA	6	H199	R					0.13	0.02	0.87	0.02			0.13	0.02
AADA	18	H199	R					0.25	0.03	0.75	0.03			0.25	0.03
AADA	48	H199	R					0.35	0.03	0.65	0.04			0.36	0.04
AADA	2	H199	S					0.1	0.03	0.9	0.03			0.1	0.03
AADA	6	H199	S					0.22	0.03	0.78	0.03			0.22	0.03
AADA	18	H199	S					0.32	0.03	0.68	0.03			0.32	0.03
AADA	48	H199	S			0.01	0.01	0.41	0.03	0.58	0.04			0.42	0.04
AADA	2	H199	W					0.03	0	0.97	0			0.03	0
AADA	6	H199	W					0.05	0.01	0.95	0.01			0.05	0.01
AADA	18	H199	W					0.1	0.01	0.9	0.01			0.1	0.01
AADA	48	H199	W					0.15	0.02	0.85	0.02			0.15	0.02
AADA	2	H199	Y					0.17	0.03	0.83	0.03			0.17	0.03
AADA	6	H199	Y					0.3	0.02	0.7	0.02			0.3	0.02
AADA	18	H199	Y					0.41	0.04	0.58	0.05			0.42	0.05
AADA	48	H199	Y	0.01	0.01	0.05	0.04	0.56	0.06	0.38	0.11			0.69	0.17
AADA	2	W76	F					0.02	0.01	0.98	0.01			0.02	0.01
AADA	6	W76	F					0.04	0.01	0.96	0.01			0.04	0.01
AADA	18	W76	F					0.08	0.02	0.92	0.02			0.08	0.02
AADA	48	W76	F					0.14	0.03	0.86	0.03			0.14	0.03
AADA	2	W76	H							1	0			0	0
AADA	6	W76	H					0.01	0.01	0.99	0.01			0.01	0.01
AADA	18	W76	H					0.04	0	0.96	0			0.04	0
AADA	48	W76	H					0.07	0.02	0.93	0.02			0.07	0.02
AADA	2	W76	Y					0.09	0.03	0.91	0.03			0.09	0.03
AADA	6	W76	Y					0.18	0.04	0.82	0.04			0.18	0.04
AADA	18	W76	Y					0.27	0.05	0.73	0.05			0.27	0.05
AADA	48	W76	Y			0.01	0.01	0.36	0.06	0.64	0.07			0.37	0.08
AADA	2	PesCDAnm 1						0.05	0.01	0.95	0.01			0.05	0.01
AADA	6	PesCDAnm 1						0.1	0.04	0.9	0.04			0.1	0.04
AADA	18	PesCDAnm 1						0.17	0.06	0.83	0.06			0.17	0.06
AADA	48	PesCDAnm 1						0.24	0.07	0.76	0.07			0.24	0.07
AADA	2	PesCDAnm 2						0.04	0.02	0.96	0.02			0.04	0.02
AADA	6	PesCDAnm 2						0.1	0.03	0.9	0.03			0.1	0.03
AADA	18	PesCDAnm 2						0.18	0.04	0.82	0.04			0.18	0.04
AADA	48	PesCDAnm 2						0.26	0.05	0.74	0.05			0.26	0.05
AADA	2	PesCDAnm 3						0.04	0.01	0.96	0.01			0.04	0.01
AADA	6	PesCDAnm 3						0.08	0.01	0.92	0.01			0.08	0.01
AADA	18	PesCDAnm 3						0.16	0.03	0.84	0.03			0.16	0.03
AADA	48	PesCDAnm 3						0.23	0.04	0.77	0.04			0.23	0.04
AADA	2	PesCDAnm 4						0.05	0.02	0.95	0.02			0.05	0.02
AADA	6	PesCDAnm 4						0.1	0.05	0.9	0.05			0.1	0.05
AADA	18	PesCDAnm 4						0.18	0.07	0.82	0.07			0.18	0.07
AADA	48	PesCDAnm 4						0.26	0.08	0.74	0.08			0.26	0.08
AADA	2	PesCDAnm 5						0.06	0.02	0.94	0.02			0.06	0.02
AADA	6	PesCDAnm 5						0.13	0.05	0.87	0.05			0.13	0.05
AADA	18	PesCDAnm 5						0.22	0.05	0.78	0.05			0.22	0.05
AADA	48	PesCDAnm 5						0.29	0.06	0.7	0.06			0.3	0.06
AADA	2	PesCDAnm 6						0.06	0.02	0.94	0.02			0.06	0.02
AADA	6	PesCDAnm 6						0.13	0.03	0.87	0.03			0.13	0.03
AADA	18	PesCDAnm 6						0.22	0.04	0.78	0.04			0.22	0.04
AADA	48	PesCDAnm 6						0.31	0.04	0.69	0.04			0.31	0.05
AADA	2	PesCDAnm 7						0.05	0.01	0.95	0.01			0.05	0.01
AADA	6	PesCDAnm 7						0.13	0.03	0.87	0.03			0.13	0.03
AADA	18	PesCDAnm 7						0.22	0.02	0.78	0.02			0.22	0.02
AADA	48	PesCDAnm 7						0.3	0.03	0.7	0.03			0.3	0.03
AADA	2	Y140	F					0.02	0.01	0.98	0.01			0.02	0.01
AADA	6	Y140	F					0.05	0.01	0.95	0.01			0.05	0.01
AADA	18	Y140	F					0.09	0.02	0.91	0.02			0.09	0.02
AADA	48	Y140	F					0.16	0.03	0.84	0.03			0.16	0.03
AADA	2	Y140	H							1	0			0	0
AADA	6	Y140	H							1	0			0	0
AADA	18	Y140	H					0.02	0.02	0.98	0.02			0.02	0.02
AADA	48	Y140	H					0.03	0.02	0.97	0.02			0.03	0.02
AADA	2	Y140	W							1	0			0	0
AADA	6	Y140	W					0.02	0.01	0.98	0.01			0.02	0.01
AADA	18	Y140	W					0.05	0.01	0.95	0.01			0.05	0.01
AADA	48	Y140	W					0.11	0.02	0.89	0.02			0.11	0.02
AADA	2	Y168	F					0.06	0.01	0.94	0.01			0.06	0.01
AADA	6	Y168	F					0.13	0.02	0.87	0.02			0.13	0.02
AADA	18	Y168	F					0.22	0.03	0.78	0.03			0.22	0.03
AADA	48	Y168	F					0.31	0.04	0.69	0.04			0.31	0.04
AADA	2	Y168	G						0.01	1	0.01			0	0.01
AADA	6	Y168	G					0.04	0.01	0.96	0.01			0.04	0.01
AADA	18	Y168	G					0.08	0.03	0.92	0.03			0.08	0.03
AADA	48	Y168	G					0.15	0.07	0.85	0.07			0.15	0.07
AADA	2	Y168	H							1	0			0	0
AADA	6	Y168	H					0.01	0.01	0.99	0.01			0.01	0.01
AADA	18	Y168	H					0.03	0.02	0.97	0.02			0.03	0.02
AADA	48	Y168	H					0.06	0.03	0.94	0.03			0.06	0.03
AADA	2	Y168	I							1	0			0	0
AADA	6	Y168	I					0.04	0.01	0.96	0.01			0.04	0.01
AADA	18	Y168	I					0.09	0.02	0.91	0.02			0.09	0.02
AADA	48	Y168	I					0.14	0.02	0.86	0.02			0.14	0.02
AADA	2	Y168	T							1	0			0	0
AADA	6	Y168	T						0.01	1	0.01			0	0.01
AADA	18	Y168	T					0.03	0.02	0.97	0.02			0.03	0.02
AADA	48	Y168	T					0.05	0.01	0.95	0.01			0.05	0.01
AADA	2	Y168	W							1	0			0	0
AADA	6	Y168	W						0.01	1	0.01			0	0.01
AADA	18	Y168	W					0.03	0	0.97	0			0.03	0
AADA	48	Y168	W					0.06	0.01	0.94	0.01			0.06	0.01
ADAA	2	H199	C							1	0			0	0
ADAA	6	H199	C							1	0			0	0
ADAA	18	H199	C					0.02	0.03	0.98	0.03			0.02	0.03
ADAA	48	H199	C					0.08	0.03	0.92	0.03			0.08	0.03
ADAA	2	H199	D					0.49	0.03	0.51	0.03			0.49	0.03
ADAA	6	H199	D			0.01	0.01	0.97	0.01	0.02	0.01			0.99	0.02
ADAA	18	H199	D			0.07	0.02	0.92	0.02	0.01	0			1.06	0.02
ADAA	48	H199	D	0.01	0	0.14	0.02	0.85	0.03	0.01	0			1.15	0.03
ADAA	2	H199	E					0.29	0.01	0.71	0.01			0.29	0.01
ADAA	6	H199	E					0.41	0.02	0.59	0.02			0.41	0.02
ADAA	18	H199	E					0.75	0.11	0.25	0.11			0.75	0.11
ADAA	48	H199	E			0.03	0.01	0.94	0.02	0.03	0.03			1	0.04
ADAA	2	H199	F					0.35	0.02	0.65	0.02			0.35	0.02
ADAA	6	H199	F					0.52	0.05	0.48	0.05			0.52	0.05
ADAA	18	H199	F			0.04	0.02	0.95	0.03	0.01	0.01			1.03	0.02
ADAA	48	H199	F			0.13	0.04	0.85	0.04	0.01	0.01			1.13	0.05
ADAA	2	H199	G					0.45	0.02	0.55	0.02			0.45	0.02
ADAA	6	H199	G			0.01	0.01	0.95	0.03	0.04	0.03			0.96	0.04
ADAA	18	H199	G			0.08	0.02	0.92	0.01					1.07	0.02
ADAA	48	H199	G	0.01	0	0.17	0.02	0.82	0.02					1.19	0.03
ADAA	2	H199	I					0.27	0.01	0.73	0.01			0.27	0.01
ADAA	6	H199	I					0.4	0.01	0.6	0.01			0.4	0.01
ADAA	18	H199	I					0.75	0.1	0.25	0.1			0.75	0.1
ADAA	48	H199	I			0.05	0.02	0.92	0.02	0.03	0			1.03	0.01
ADAA	2	H199	K					0.33	0.01	0.67	0.01			0.33	0.01
ADAA	6	H199	K					0.46	0.02	0.54	0.02			0.46	0.02
ADAA	18	H199	K			0.01	0	0.88	0.1	0.1	0.1			0.91	0.11
ADAA	48	H199	K			0.06	0.01	0.92	0.01	0.02	0.01			1.05	0.02
ADAA	2	H199	L					0.21	0.02	0.79	0.02			0.21	0.02
ADAA	6	H199	L					0.32	0.02	0.68	0.02			0.32	0.02
ADAA	18	H199	L					0.48	0.05	0.52	0.05			0.48	0.05
ADAA	48	H199	L			0.02	0.02	0.87	0.15	0.1	0.16			0.92	0.18
ADAA	2	H199	M					0.39	0.02	0.61	0.02			0.39	0.02
ADAA	6	H199	M					0.67	0.11	0.33	0.11			0.67	0.11
ADAA	18	H199	M			0.04	0.01	0.95	0.01	0.01	0			1.02	0.01
ADAA	48	H199	M			0.12	0.03	0.87	0.03	0.01	0			1.12	0.04
ADAA	2	H199	N					0.33	0.02	0.67	0.02			0.33	0.02
ADAA	6	H199	N					0.48	0.04	0.52	0.04			0.48	0.04
ADAA	18	H199	N			0.04	0.02	0.95	0.02	0.01	0.01			1.04	0.03
ADAA	48	H199	N	0.01	0.01	0.17	0.03	0.81	0.04	0.01	0			1.19	0.05
ADAA	2	H199	P					0.15	0.01	0.85	0.01			0.15	0.01
ADAA	6	H199	P					0.25	0.02	0.75	0.02			0.25	0.02
ADAA	18	H199	P					0.33	0.02	0.67	0.02			0.33	0.02
ADAA	48	H199	P					0.42	0.02	0.58	0.02			0.42	0.02
ADAA	2	H199	Q					0.42	0.02	0.58	0.02			0.42	0.02
ADAA	6	H199	Q				0.01	0.9	0.05	0.1	0.06			0.9	0.07
ADAA	18	H199	Q			0.1	0.01	0.9	0.02		0.01			1.1	0.02
ADAA	48	H199	Q	0.03	0.01	0.21	0.01	0.75	0.01					1.27	0.02
ADAA	2	H199	R					0.29	0.01	0.71	0.01			0.29	0.01
ADAA	6	H199	R					0.41	0.02	0.59	0.02			0.41	0.02
ADAA	18	H199	R			0.02	0.02	0.69	0.1	0.28	0.12			0.74	0.14
ADAA	48	H199	R			0.15	0.03	0.84	0.04	0.01	0			1.15	0.04
ADAA	2	H199	S					0.35	0	0.65	0			0.35	0
ADAA	6	H199	S					0.53	0.02	0.47	0.02			0.53	0.02
ADAA	18	H199	S			0.04	0.01	0.94	0.02	0.02	0.01			1.02	0.01
ADAA	48	H199	S			0.13	0.01	0.86	0.02	0.01	0			1.13	0.02
ADAA	2	H199	W					0.19	0.02	0.81	0.02			0.19	0.02
ADAA	6	H199	W					0.29	0.03	0.71	0.03			0.29	0.03
ADAA	18	H199	W					0.4	0.04	0.6	0.04			0.4	0.04
ADAA	48	H199	W					0.67	0.21	0.33	0.21			0.67	0.21
ADAA	2	H199	Y					0.44	0.02	0.56	0.02			0.44	0.02
ADAA	6	H199	Y			0.01	0.02	0.96	0.01	0.03	0.01			0.99	0.02
ADAA	18	H199	Y	0.01	0	0.15	0.02	0.85	0.02					1.16	0.03
ADAA	48	H199	Y	0.06	0.02	0.26	0.02	0.68	0.03	0.01	0			1.37	0.05
ADAA	2	N75	A							1	0			0	0
ADAA	6	N75	A							1	0			0	0
ADAA	18	N75	A							1	0			0	0
ADAA	48	N75	A					0.03	0.02	0.97	0.02			0.03	0.02
ADAA	2	N75	C							1	0			0	0
ADAA	6	N75	C							1	0			0	0
ADAA	18	N75	C							1	0			0	0
ADAA	48	N75	C							1	0			0	0
ADAA	2	N75	E							1	0			0	0
ADAA	6	N75	E							1	0			0	0
ADAA	18	N75	E							1	0			0	0
ADAA	48	N75	E							1	0			0	0
ADAA	2	N75	F							1	0			0	0
ADAA	6	N75	F							1	0			0	0
ADAA	18	N75	F							1	0			0	0
ADAA	48	N75	F							1	0			0	0
ADAA	2	N75	G							1	0			0	0
ADAA	6	N75	G					0.05	0.01	0.95	0.01			0.05	0.01
ADAA	18	N75	G					0.1	0.02	0.9	0.02			0.1	0.02
ADAA	48	N75	G					0.2	0.03	0.8	0.03			0.2	0.03
ADAA	2	N75	H							1	0			0	0
ADAA	6	N75	H							1	0			0	0
ADAA	18	N75	H							1	0			0	0
ADAA	48	N75	H							1	0			0	0
ADAA	2	N75	I							1	0			0	0
ADAA	6	N75	I							1	0			0	0
ADAA	18	N75	I							1	0			0	0
ADAA	48	N75	I							1	0			0	0
ADAA	2	N75	K							1	0			0	0
ADAA	6	N75	K							1	0			0	0
ADAA	18	N75	K							1	0			0	0
ADAA	48	N75	K							1	0			0	0
ADAA	2	N75	L							1	0			0	0
ADAA	6	N75	L							1	0			0	0
ADAA	18	N75	L							1	0			0	0
ADAA	48	N75	L							1	0			0	0
ADAA	2	N75	P							1	0			0	0
ADAA	6	N75	P					0.05	0.02	0.95	0.02			0.05	0.02
ADAA	18	N75	P					0.11	0.02	0.89	0.02			0.11	0.02
ADAA	48	N75	P					0.2	0.03	0.8	0.03			0.2	0.03
ADAA	2	N75	Q							1	0			0	0
ADAA	6	N75	Q							1	0			0	0
ADAA	18	N75	Q							1	0			0	0
ADAA	48	N75	Q							1	0			0	0
ADAA	2	N75	R							1	0			0	0
ADAA	6	N75	R							1	0			0	0
ADAA	18	N75	R							1	0			0	0
ADAA	48	N75	R							1	0			0	0
ADAA	2	N75	S							1	0			0	0
ADAA	6	N75	S						0.01	1	0.01			0	0.01
ADAA	18	N75	S					0.06	0.01	0.94	0.01			0.06	0.01
ADAA	48	N75	S					0.14	0.01	0.86	0.01			0.14	0.01
ADAA	2	N75	V							1	0			0	0
ADAA	6	N75	V							1	0			0	0
ADAA	18	N75	V							1	0			0	0
ADAA	48	N75	V						0.01	1	0.01			0	0.01
ADAA	2	N75	W							1	0			0	0
ADAA	6	N75	W							1	0			0	0
ADAA	18	N75	W							1	0			0	0
ADAA	48	N75	W							1	0			0	0
ADAA	2	N75	Y							1	0			0	0
ADAA	6	N75	Y							1	0			0	0
ADAA	18	N75	Y							1	0			0	0
ADAA	48	N75	Y							1	0			0	0
ADAA	2	PesCDAnm 1						0.32	0.02	0.68	0.02			0.32	0.02
ADAA	6	PesCDAnm 1						0.42	0.03	0.58	0.03			0.42	0.03
ADAA	18	PesCDAnm 1						0.63	0.11	0.37	0.12			0.64	0.12
ADAA	48	PesCDAnm 1				0.05	0.02	0.91	0.01	0.05	0.01			1	0.03
ADAA	2	PesCDAnm 2						0.29	0.06	0.71	0.06			0.29	0.06
ADAA	6	PesCDAnm 2						0.4	0.07	0.6	0.07			0.4	0.07
ADAA	18	PesCDAnm 2					0.01	0.62	0.19	0.37	0.19			0.63	0.2
ADAA	48	PesCDAnm 2				0.03	0.03	0.85	0.13	0.12	0.15			0.92	0.17
ADAA	2	PesCDAnm 3						0.32	0.01	0.68	0.01			0.32	0.01
ADAA	6	PesCDAnm 3						0.42	0.02	0.58	0.02			0.42	0.02
ADAA	18	PesCDAnm 3						0.62	0.09	0.38	0.1			0.63	0.1
ADAA	48	PesCDAnm 3				0.03	0.01	0.93	0.01	0.03	0.01			1	0.02
ADAA	2	PesCDAnm 4						0.33	0.02	0.67	0.02			0.33	0.02
ADAA	6	PesCDAnm 4						0.44	0.03	0.56	0.03			0.44	0.03
ADAA	18	PesCDAnm 4					0.01	0.66	0.1	0.34	0.11			0.67	0.11
ADAA	48	PesCDAnm 4				0.04	0.02	0.93	0.01	0.03	0.02			1.01	0.03
ADAA	2	PesCDAnm 5						0.34	0.03	0.66	0.03			0.34	0.03
ADAA	6	PesCDAnm 5						0.45	0.06	0.55	0.06			0.45	0.06
ADAA	18	PesCDAnm 5				0.01	0.01	0.77	0.18	0.22	0.18			0.79	0.19
ADAA	48	PesCDAnm 5				0.06	0.02	0.92	0.01	0.02	0.01			1.03	0.03
ADAA	2	PesCDAnm 6						0.33	0.02	0.67	0.02			0.33	0.02
ADAA	6	PesCDAnm 6						0.41	0.04	0.59	0.04			0.41	0.04
ADAA	18	PesCDAnm 6				0.01	0	0.68	0.12	0.31	0.12			0.7	0.13
ADAA	48	PesCDAnm 6				0.04	0.02	0.93	0.01	0.03	0.02			1.01	0.04
ADAA	2	PesCDAnm 7						0.33	0	0.67	0			0.33	0
ADAA	6	PesCDAnm 7						0.42	0.04	0.58	0.04			0.42	0.04
ADAA	18	PesCDAnm 7						0.66	0.05	0.34	0.05			0.66	0.05
ADAA	48	PesCDAnm 7				0.04	0.01	0.94	0.01	0.02	0			1.01	0.01
ADAA	2	Y168	A							1	0			0	0
ADAA	6	Y168	A							1	0			0	0
ADAA	18	Y168	A					0.04	0.03	0.96	0.03			0.04	0.03
ADAA	48	Y168	A					0.11	0.03	0.89	0.03			0.11	0.03
ADAA	2	Y168	C							1	0			0	0
ADAA	6	Y168	C							1	0			0	0
ADAA	18	Y168	C							1	0			0	0
ADAA	48	Y168	C							1	0			0	0
ADAA	2	Y168	D							1	0			0	0
ADAA	6	Y168	D							1	0			0	0
ADAA	18	Y168	D					0.01	0.03	0.99	0.03			0.01	0.03
ADAA	48	Y168	D					0.07	0.02	0.93	0.02			0.07	0.02
ADAA	2	Y168	E							1	0			0	0
ADAA	6	Y168	E					0.02	0.03	0.98	0.03			0.02	0.03
ADAA	18	Y168	E					0.08	0.05	0.92	0.05			0.08	0.05
ADAA	48	Y168	E					0.17	0.07	0.83	0.07			0.17	0.07
ADAA	2	Y168	F					0.34	0.04	0.66	0.04			0.34	0.04
ADAA	6	Y168	F					0.48	0.06	0.52	0.06			0.48	0.06
ADAA	18	Y168	F			0.02	0.02	0.81	0.15	0.17	0.16			0.86	0.18
ADAA	48	Y168	F			0.1	0.04	0.88	0.04	0.02	0.01			1.08	0.05
ADAA	2	Y168	G					0.15	0.02	0.85	0.02			0.15	0.02
ADAA	6	Y168	G					0.26	0.03	0.74	0.03			0.26	0.03
ADAA	18	Y168	G					0.37	0.03	0.63	0.03			0.37	0.03
ADAA	48	Y168	G					0.5	0.05	0.5	0.05			0.5	0.05
ADAA	2	Y168	H					0.08	0.01	0.92	0.01			0.08	0.01
ADAA	6	Y168	H					0.15	0.03	0.85	0.03			0.15	0.03
ADAA	18	Y168	H					0.25	0.04	0.75	0.04			0.25	0.04
ADAA	48	Y168	H					0.35	0.04	0.65	0.04			0.35	0.04
ADAA	2	Y168	I					0.14	0.01	0.86	0.01			0.14	0.01
ADAA	6	Y168	I					0.25	0.02	0.75	0.02			0.25	0.02
ADAA	18	Y168	I					0.37	0.02	0.63	0.02			0.37	0.02
ADAA	48	Y168	I					0.5	0.03	0.5	0.03			0.5	0.03
ADAA	2	Y168	L					0.11	0.03	0.89	0.03			0.11	0.03
ADAA	6	Y168	L					0.21	0.04	0.79	0.04			0.21	0.04
ADAA	18	Y168	L					0.33	0.05	0.67	0.05			0.33	0.05
ADAA	48	Y168	L					0.45	0.06	0.55	0.06			0.45	0.06
ADAA	2	Y168	M							1	0			0	0
ADAA	6	Y168	M					0.02	0.03	0.98	0.03			0.02	0.03
ADAA	18	Y168	M					0.08	0.03	0.92	0.03			0.08	0.03
ADAA	48	Y168	M					0.18	0.03	0.82	0.03			0.18	0.03
ADAA	2	Y168	N							1	0			0	0
ADAA	6	Y168	N					0.05	0.04	0.95	0.04			0.05	0.04
ADAA	18	Y168	N					0.12	0.06	0.88	0.06			0.12	0.06
ADAA	48	Y168	N					0.22	0.06	0.78	0.06			0.22	0.06
ADAA	2	Y168	P							1	0			0	0
ADAA	6	Y168	P						0.01	1	0.01			0	0.01
ADAA	18	Y168	P					0.04	0.04	0.96	0.04			0.04	0.04
ADAA	48	Y168	P					0.11	0.05	0.89	0.05			0.11	0.05
ADAA	2	Y168	Q					0.02	0.02	0.98	0.02			0.02	0.02
ADAA	6	Y168	Q					0.07	0.05	0.93	0.05			0.07	0.05
ADAA	18	Y168	Q					0.18	0.03	0.82	0.03			0.18	0.03
ADAA	48	Y168	Q					0.3	0.03	0.7	0.03			0.3	0.03
ADAA	2	Y168	R							1	0			0	0
ADAA	6	Y168	R							1	0			0	0
ADAA	18	Y168	R							1	0			0	0
ADAA	48	Y168	R					0.03	0.03	0.97	0.03			0.03	0.03
ADAA	2	Y168	S					0.14	0.02	0.86	0.02			0.14	0.02
ADAA	6	Y168	S					0.26	0.03	0.74	0.03			0.26	0.03
ADAA	18	Y168	S					0.38	0.03	0.62	0.03			0.38	0.03
ADAA	48	Y168	S					0.51	0.05	0.49	0.05			0.51	0.05
ADAA	2	Y168	T					0.11	0.03	0.89	0.03			0.11	0.03
ADAA	6	Y168	T					0.19	0.06	0.81	0.06			0.19	0.06
ADAA	18	Y168	T					0.3	0.07	0.7	0.07			0.3	0.07
ADAA	48	Y168	T					0.41	0.07	0.59	0.07			0.41	0.07
ADAA	2	Y168	V					0.06	0.01	0.94	0.01			0.06	0.01
ADAA	6	Y168	V					0.1	0.02	0.9	0.02			0.1	0.02
ADAA	18	Y168	V					0.21	0.03	0.79	0.03			0.21	0.03
ADAA	48	Y168	V					0.32	0.03	0.68	0.03			0.32	0.03
ADAA	2	Y168	W					0.07	0.01	0.93	0.01			0.07	0.01
ADAA	6	Y168	W					0.13	0.01	0.87	0.01			0.13	0.01
ADAA	18	Y168	W					0.22	0.02	0.78	0.02			0.22	0.02
ADAA	48	Y168	W					0.32	0.02	0.68	0.02			0.32	0.02
DAAA	2	N75	A							1	0			0	0
DAAA	6	N75	A							1	0			0	0
DAAA	18	N75	A							1	0			0	0
DAAA	48	N75	A					0.02	0.01	0.98	0.01			0.02	0.01
DAAA	2	N75	C							1	0			0	0
DAAA	6	N75	C							1	0			0	0
DAAA	18	N75	C							1	0			0	0
DAAA	48	N75	C							1	0			0	0
DAAA	2	N75	E							1	0			0	0
DAAA	6	N75	E							1	0			0	0
DAAA	18	N75	E							1	0			0	0
DAAA	48	N75	E							1	0			0	0
DAAA	2	N75	F							1	0			0	0
DAAA	6	N75	F							1	0			0	0
DAAA	18	N75	F							1	0			0	0
DAAA	48	N75	F							1	0			0	0
DAAA	2	N75	G							1	0			0	0
DAAA	6	N75	G					0.02	0.01	0.98	0.01			0.02	0.01
DAAA	18	N75	G					0.07	0.02	0.93	0.02			0.07	0.02
DAAA	48	N75	G					0.16	0.04	0.84	0.04			0.16	0.04
DAAA	2	N75	H							1	0			0	0
DAAA	6	N75	H							1	0			0	0
DAAA	18	N75	H							1	0			0	0
DAAA	48	N75	H							1	0			0	0
DAAA	2	N75	I							1	0			0	0
DAAA	6	N75	I							1	0			0	0
DAAA	18	N75	I							1	0			0	0
DAAA	48	N75	I							1	0			0	0
DAAA	2	N75	K							1	0			0	0
DAAA	6	N75	K							1	0			0	0
DAAA	18	N75	K							1	0			0	0
DAAA	48	N75	K							1	0			0	0
DAAA	2	N75	L							1	0			0	0
DAAA	6	N75	L							1	0			0	0
DAAA	18	N75	L							1	0			0	0
DAAA	48	N75	L							1	0			0	0
DAAA	2	N75	P							1	0			0	0
DAAA	6	N75	P					0.03	0.01	0.97	0.01			0.03	0.01
DAAA	18	N75	P					0.07	0.01	0.93	0.01			0.07	0.01
DAAA	48	N75	P					0.16	0.02	0.84	0.02			0.16	0.02
DAAA	2	N75	Q							1	0			0	0
DAAA	6	N75	Q							1	0			0	0
DAAA	18	N75	Q							1	0			0	0
DAAA	48	N75	Q							1	0			0	0
DAAA	2	N75	R							1	0			0	0
DAAA	6	N75	R							1	0			0	0
DAAA	18	N75	R							1	0			0	0
DAAA	48	N75	R							1	0			0	0
DAAA	2	N75	S							1	0			0	0
DAAA	6	N75	S							1	0			0	0
DAAA	18	N75	S					0.03	0.02	0.97	0.02			0.03	0.02
DAAA	48	N75	S					0.08	0.03	0.92	0.03			0.08	0.03
DAAA	2	N75	V							1	0			0	0
DAAA	6	N75	V							1	0			0	0
DAAA	18	N75	V							1	0			0	0
DAAA	48	N75	V					0.01	0.01	0.99	0.01			0.01	0.01
DAAA	2	N75	W							1	0			0	0
DAAA	6	N75	W							1	0			0	0
DAAA	18	N75	W							1	0			0	0
DAAA	48	N75	W							1	0			0	0
DAAA	2	N75	Y							1	0			0	0
DAAA	6	N75	Y							1	0			0	0
DAAA	18	N75	Y							1	0			0	0
DAAA	48	N75	Y							1	0			0	0
DAAA	2	W76	A							1	0			0	0
DAAA	6	W76	A							1	0			0	0
DAAA	18	W76	A							1	0			0	0
DAAA	48	W76	A							1	0			0	0
DAAA	2	W76	C							1	0			0	0
DAAA	6	W76	C							1	0			0	0
DAAA	18	W76	C							1	0			0	0
DAAA	48	W76	C							1	0			0	0
DAAA	2	W76	D							1	0			0	0
DAAA	6	W76	D							1	0			0	0
DAAA	18	W76	D							1	0			0	0
DAAA	48	W76	D							1	0			0	0
DAAA	2	W76	E							1	0			0	0
DAAA	6	W76	E							1	0			0	0
DAAA	18	W76	E							1	0			0	0
DAAA	48	W76	E					0.02	0.02	0.98	0.02			0.02	0.02
DAAA	2	W76	F					0.05	0	0.95	0			0.05	0
DAAA	6	W76	F					0.1	0.01	0.9	0.01			0.1	0.01
DAAA	18	W76	F					0.22	0.01	0.78	0.01			0.22	0.01
DAAA	48	W76	F					0.31	0.04	0.68	0.04			0.32	0.04
DAAA	2	W76	G							1	0			0	0
DAAA	6	W76	G							1	0			0	0
DAAA	18	W76	G							1	0			0	0
DAAA	48	W76	G					0.03	0.01	0.97	0.01			0.03	0.01
DAAA	2	W76	H						0.01	1	0.01			0	0.01
DAAA	6	W76	H					0.04	0.02	0.96	0.02			0.04	0.02
DAAA	18	W76	H					0.11	0.04	0.89	0.04			0.11	0.04
DAAA	48	W76	H					0.22	0.07	0.78	0.07			0.22	0.07
DAAA	2	W76	I							1	0			0	0
DAAA	6	W76	I							1	0			0	0
DAAA	18	W76	I							1	0			0	0
DAAA	48	W76	I					0.02	0.01	0.98	0.01			0.02	0.01
DAAA	2	W76	K							1	0			0	0
DAAA	6	W76	K							1	0			0	0
DAAA	18	W76	K							1	0			0	0
DAAA	48	W76	K					0.01	0.01	0.99	0.01			0.01	0.01
DAAA	2	W76	L							1	0			0	0
DAAA	6	W76	L							1	0			0	0
DAAA	18	W76	L					0.03	0.02	0.97	0.02			0.03	0.02
DAAA	48	W76	L					0.1	0.05	0.9	0.05			0.1	0.05
DAAA	2	W76	M							1	0			0	0
DAAA	6	W76	M							1	0			0	0
DAAA	18	W76	M					0.02	0.01	0.98	0.01			0.02	0.01
DAAA	48	W76	M					0.07	0.01	0.93	0.01			0.07	0.01
DAAA	2	W76	N							1	0			0	0
DAAA	6	W76	N							1	0			0	0
DAAA	18	W76	N					0.03	0.02	0.97	0.02			0.03	0.02
DAAA	48	W76	N					0.08	0.02	0.92	0.02			0.08	0.02
DAAA	2	W76	Q							1	0			0	0
DAAA	6	W76	Q							1	0			0	0
DAAA	18	W76	Q							1	0			0	0
DAAA	48	W76	Q							1	0			0	0
DAAA	2	W76	R							1	0			0	0
DAAA	6	W76	R							1	0			0	0
DAAA	18	W76	R					0.01	0.01	0.99	0.01			0.01	0.01
DAAA	48	W76	R					0.05	0.04	0.95	0.04			0.05	0.04
DAAA	2	W76	S							1	0			0	0
DAAA	6	W76	S							1	0			0	0
DAAA	18	W76	S							1	0			0	0
DAAA	48	W76	S					0.03	0.01	0.97	0.01			0.03	0.01
DAAA	2	W76	T							1	0			0	0
DAAA	6	W76	T							1	0			0	0
DAAA	18	W76	T						0.01	1	0.01			0	0.01
DAAA	48	W76	T					0.03	0.03	0.97	0.03			0.03	0.03
DAAA	2	W76	V							1	0			0	0
DAAA	6	W76	V							1	0			0	0
DAAA	18	W76	V							1	0			0	0
DAAA	48	W76	V					0.01	0.01	0.99	0.01			0.01	0.01
DAAA	2	W76	Y					0.24	0.02	0.76	0.02			0.24	0.02
DAAA	6	W76	Y					0.36	0.04	0.64	0.04			0.36	0.05
DAAA	18	W76	Y			0.05	0.02	0.47	0.03	0.48	0.04			0.57	0.06
DAAA	48	W76	Y	0.01	0	0.21	0.07	0.52	0.03	0.26	0.1			0.96	0.18
DAAA	2	PesCDAnm 1						0.19	0.04	0.81	0.04			0.19	0.04
DAAA	6	PesCDAnm 1						0.3	0.04	0.7	0.04			0.3	0.04
DAAA	18	PesCDAnm 1				0.01	0.02	0.42	0.04	0.57	0.05			0.45	0.07
DAAA	48	PesCDAnm 1				0.08	0.06	0.5	0.05	0.42	0.11			0.66	0.17
DAAA	2	PesCDAnm 2						0.24	0.04	0.76	0.04			0.24	0.04
DAAA	6	PesCDAnm 2					0.01	0.37	0.05	0.63	0.05			0.37	0.05
DAAA	18	PesCDAnm 2				0.04	0.03	0.49	0.05	0.47	0.08			0.57	0.11
DAAA	48	PesCDAnm 2				0.18	0.08	0.56	0.05	0.26	0.13			0.92	0.22
DAAA	2	PesCDAnm 3						0.15	0.07	0.85	0.07			0.15	0.07
DAAA	6	PesCDAnm 3						0.25	0.08	0.75	0.08			0.25	0.08
DAAA	18	PesCDAnm 3				0.01	0.02	0.38	0.07	0.61	0.09			0.4	0.1
DAAA	48	PesCDAnm 3				0.07	0.07	0.46	0.06	0.47	0.13			0.61	0.19
DAAA	2	PesCDAnm 4						0.19	0.03	0.81	0.03			0.19	0.03
DAAA	6	PesCDAnm 4						0.3	0.05	0.7	0.05			0.3	0.05
DAAA	18	PesCDAnm 4				0.01	0.01	0.41	0.05	0.58	0.05			0.44	0.06
DAAA	48	PesCDAnm 4				0.09	0.04	0.48	0.04	0.43	0.08			0.67	0.12
DAAA	2	PesCDAnm 5						0.2	0.07	0.8	0.07			0.2	0.07
DAAA	6	PesCDAnm 5						0.3	0.09	0.7	0.09			0.3	0.09
DAAA	18	PesCDAnm 5				0.02	0.02	0.42	0.09	0.56	0.11			0.46	0.13
DAAA	48	PesCDAnm 5				0.12	0.08	0.49	0.07	0.39	0.15			0.72	0.23
DAAA	2	PesCDAnm 6						0.17	0.02	0.83	0.02			0.17	0.02
DAAA	6	PesCDAnm 6						0.27	0.02	0.73	0.02			0.27	0.02
DAAA	18	PesCDAnm 6				0.01	0	0.39	0.02	0.6	0.02			0.4	0.03
DAAA	48	PesCDAnm 6				0.06	0.02	0.46	0.02	0.47	0.03			0.59	0.05
DAAA	2	PesCDAnm 7						0.17	0.03	0.83	0.03			0.17	0.03
DAAA	6	PesCDAnm 7						0.28	0.03	0.72	0.03			0.28	0.03
DAAA	18	PesCDAnm 7				0.01	0.01	0.39	0.04	0.6	0.04			0.41	0.05
DAAA	48	PesCDAnm 7				0.07	0.04	0.47	0.03	0.46	0.06			0.61	0.1

## Sheet: rarAAAA
	relative acetate release after 2h						relative acetate release after 6h						relative acetate release after 18h						relative acetate release after 48h
Construct	1st	2nd	3rd	4th	avg	SD	1st	2nd	3rd	4th	avg	SD	1st	2nd	3rd	4th	avg	SD	1st	2nd	3rd	4th	avg	SD
D164 A	0.0101242	0.0114508	0.00966651	0.0158638	0.0117763	0.00282809	0.030398	0.0376267	0.0398012	0.0492743	0.0392751	0.00778418	0.106253	0.132827	0.105909	0.12565	0.11766	0.0136878	0.265089	0.341251	0.3298	0.386009	0.330537	0.0499199
D164 C	0.0122762	0.0138134	0	0.010497	0.00914666	0.00624653	0.0348788	0.0330573	0.0298042	0.0235374	0.0303194	0.00498482	0.134098	0.117131	0.0772095	0.0513173	0.094939	0.0376081	0.388131	0.331548	0.245153	0.162267	0.281775	0.0990159
D164 E	0.343964	0.419276	0.317812	0.499454	0.395126	0.0817771	0.919715	0.964519	0.870771	0.981059	0.934016	0.0494903	1.01652	1.01892	1.01037	1.01773	1.01589	0.00380656	1.05728	1.06565	1.05615	1.09197	1.06776	0.0166856
D164 F	0.012067	0	0.00971868	0.0130998	0.00872136	0.00598388	0.0390755	0.0401522	0.0434763	0.0375275	0.0400579	0.00252076	0.143282	0.142572	0.146544	0.11129	0.135922	0.0165122	0.350552	0.392661	0.445438	0.354277	0.385732	0.0441207
D164 G	0.037005	0.0354671	0.0353118	0.0418403	0.0374061	0.00305335	0.13716	0.12229	0.134146	0.116549	0.127536	0.00973908	0.359649	0.312998	0.274875	0.273414	0.305234	0.0406427	0.618275	0.593006	0.52642	0.498366	0.559017	0.0559996
D164 H	0.0164068	0.0192324	0.0239621	0.0295624	0.0222909	0.00576326	0.0572124	0.0790599	0.126225	0.144348	0.101711	0.0404641	0.195503	0.266087	0.383557	0.426868	0.318004	0.106224	0.48799	0.66578	0.885549	0.906234	0.736389	0.198144
D164 I	0	0	0	0.0103888	0.00259719	0.00519438	0.0306123	0	0.0247798	0.0553228	0.0276787	0.0227106	0.141322	0.0484564	0.0780539	0.196794	0.116157	0.0662592	0.368299	0.13749	0.238897	0.560881	0.326392	0.182648
D164 K	0.013933	0.0134538	0.0182184	0.0222069	0.016953	0.00410565	0.0605559	0.0464907	0.106583	0.105865	0.0798735	0.030965	0.260509	0.201891	0.356504	0.359293	0.294549	0.076973	0.635885	0.522451	0.839586	0.839469	0.709348	0.15729
D164 L	0.0182667	0.014066	0.011035	0.0195957	0.0157408	0.00392385	0.0831491	0.0599918	0.0563508	0.0857608	0.0713131	0.0152847	0.32465	0.282085	0.191375	0.290702	0.272203	0.0569318	0.760932	0.703887	0.542915	0.738161	0.686474	0.0985359
D164 M	0.0132141	0	0.0149042	0.0235917	0.0129275	0.00974396	0.044233	0.0419947	0.0743889	0.102508	0.0657812	0.0285954	0.179138	0.16459	0.240288	0.326149	0.227541	0.0734659	0.453965	0.441873	0.672767	0.789183	0.589447	0.170265
D164 N	0.0257757	0.0230014	0.0256753	0.0195272	0.0234949	0.00294065	0.0672868	0.0699906	0.1085	0.0487583	0.0736339	0.0250865	0.163818	0.207102	0.264887	0.128722	0.191132	0.0586968	0.350393	0.489589	0.621516	0.385264	0.46169	0.121861
D164 P	0.081684	0.0594375	0.0467114	0.0428579	0.0576727	0.0175051	0.321152	0.240612	0.207885	0.150526	0.230044	0.0712426	0.817895	0.647541	0.518182	0.371317	0.588734	0.189931	1.01925	0.988055	0.925642	0.778047	0.927748	0.10712
D164 Q	0.0171881	0.0214773	0.0130611	0.0274805	0.0198018	0.00616545	0.0598661	0.0893231	0.0721991	0.132318	0.0884267	0.0316561	0.20244	0.298122	0.236356	0.38564	0.28064	0.0804301	0.477363	0.694452	0.59742	0.862963	0.658049	0.162929
D164 R	0.0472549	0.0779947	0.0286649	0.037121	0.0477589	0.0215422	0.17562	0.254405	0.123999	0.11999	0.168503	0.0626204	0.457723	0.614596	0.289496	0.264493	0.406577	0.163078	0.786674	0.929425	0.616588	0.554136	0.721706	0.169802
D164 S	0.0291016	0.0211625	0.0217627	0.0395177	0.0278861	0.00855324	0.11883	0.0736001	0.106213	0.156493	0.113784	0.0342618	0.369205	0.242531	0.271846	0.368386	0.312992	0.0655392	0.737359	0.566924	0.664198	0.784133	0.688154	0.094699
D164 T	0.0135775	0.0143874	0.0114253	0.0131616	0.013138	0.00125007	0.0496854	0.0462829	0.0433681	0.0450734	0.0461025	0.00267121	0.156761	0.157551	0.120162	0.115834	0.137577	0.022679	0.35678	0.403654	0.354886	0.325053	0.360093	0.0324728
D164 V	0.0101896	0	0	0	0.0025474	0.00509481	0.049343	0.0231527	0.0241354	0.0133527	0.027496	0.0153567	0.199356	0.0919366	0.0783497	0.0325612	0.100551	0.0705976	0.481235	0.240818	0.252753	0.115625	0.272608	0.152286
D164 W	0	0	0	0	0	0	0.0187848	0.0105375	0.0128859	0.0204071	0.0156538	0.00469875	0.0730357	0.0246475	0.0273243	0.0641869	0.0472986	0.0248975	0.204981	0.0668334	0.102325	0.205078	0.144805	0.0710354
D164 Y	0.0109671	0.0167673	0.0168641	0.027625	0.0180559	0.00694979	0.0408956	0.0548542	0.0860594	0.120961	0.0756926	0.0355986	0.153481	0.178918	0.251972	0.347657	0.233007	0.0870904	0.374257	0.443626	0.658461	0.804367	0.570178	0.197517
F141 A	0.0172797	0	0	0.00972276	0.00675061	0.00838325	0.0484593	0.0138168	0.0211944	0.0252804	0.0271877	0.0149535	0.149199	0.042251	0.0513545	0.0665597	0.0773412	0.0489438	0.36565	0.132636	0.16391	0.229606	0.22295	0.10336
F141 C	0.258089	0.060344	0.108554	0.217221	0.161052	0.0921398	0.701763	0.1557	0.367516	0.529703	0.438671	0.232837	1.00723	0.396282	0.787613	0.930916	0.78051	0.271849	1.03139	0.836608	1.01188	1.02114	0.975254	0.0927738
F141 D	0.0107527	0	0	0	0.00268819	0.00537637	0.0239299	0.0258453	0.0406473	0.0105175	0.025235	0.0123318	0.0564882	0.0698405	0.115574	0.0204196	0.0655805	0.0393262	0.119954	0.193447	0.353951	0.0676397	0.183748	0.124651
F141 E	0.0595731	0.024109	0.0180119	0.0162531	0.0294868	0.0203381	0.215754	0.0639241	0.0721271	0.047747	0.0998879	0.077905	0.575034	0.162842	0.177968	0.112119	0.256991	0.213891	0.896631	0.355083	0.430186	0.293988	0.493972	0.274157
F141 G	0	0	0	0	0	0	0	0	0.00873802	0	0.0021845	0.00436901	0.0240499	0.0174892	0.0165991	0.0137777	0.017979	0.0043455	0.0498731	0.0571821	0.0599449	0.0413445	0.0520862	0.00832683
F141 H	0.0583101	0.139918	0.0919971	0.079251	0.092369	0.0346078	0.172759	0.359932	0.32242	0.212633	0.266936	0.0885907	0.389644	0.745692	0.649	0.440325	0.556165	0.169004	0.70869	0.99309	0.963114	0.839194	0.876022	0.129931
F141 I	0.274199	0.31473	0.28392	0.372293	0.311286	0.0441892	0.652848	0.741239	0.736417	0.80133	0.732959	0.0610271	0.977758	0.999524	0.993327	1.00076	0.992842	0.0105689	1.00764	1.02344	1.01819	1.02603	1.01882	0.00813867
F141 K	0	0	0	0.00911498	0.00227874	0.00455749	0.0149651	0	0.0133469	0.0322211	0.0151333	0.013219	0.0411162	0.0375934	0.0392776	0.105563	0.0558875	0.033148	0.111907	0.104305	0.146566	0.351436	0.178553	0.116713
F141 L	0.312555	0.645692	0.662712	0.852644	0.618401	0.22444	0.701604	0.985517	0.997892	1.00714	0.923038	0.147888	0.998679	1.00976	1.02118	1.03319	1.0157	0.0148419	1.02118	1.05481	1.07281	1.12203	1.06771	0.0420661
F141 N	0.0245992	0	0.0102722	0.0135467	0.0121045	0.0101337	0.0597937	0.0201909	0.030376	0.0296468	0.0350019	0.0171666	0.140033	0.0507635	0.0800498	0.0649358	0.0839455	0.0392572	0.281238	0.12428	0.253157	0.200396	0.214768	0.0690089
F141 P	0	0	0	0	0	0	0	0	0	0	0	0	0	0	0	0	0	0	0	0	0	0	0	0
F141 Q	0	0	0	0.0105051	0.00262627	0.00525254	0.021351	0.0179763	0.0306655	0.0386563	0.0271623	0.00935481	0.0687687	0.0593298	0.0903087	0.126131	0.0861346	0.0296492	0.188194	0.170542	0.278632	0.418101	0.263867	0.113199
F141 S	0	0	0	0.00894776	0.00223694	0.00447388	0.0190776	0.0103062	0.013392	0.0331176	0.0189734	0.0101052	0.0474062	0.0360604	0.0386	0.0966307	0.0546743	0.0283903	0.105052	0.112088	0.142233	0.308338	0.166928	0.0956426
F141 T	0.0406533	0.023481	0.039078	0.0359935	0.0348015	0.00779116	0.131207	0.0787661	0.172647	0.125996	0.127154	0.0384221	0.34715	0.254248	0.399166	0.297167	0.324433	0.0626375	0.671091	0.588227	0.792669	0.681591	0.683394	0.0839692
F141 V	0.132338	0.158618	0.080095	0.194964	0.141504	0.0483249	0.395878	0.444485	0.282455	0.494348	0.404292	0.0906287	0.819295	0.847556	0.605505	0.890901	0.790815	0.127001	0.999033	1.00188	0.954015	1.0109	0.991456	0.0254675
F141 W	0.0117264	0.0251961	0.0209066	0.0166716	0.0186252	0.00576747	0.0358292	0.0685279	0.0729791	0.0584219	0.0589395	0.0165671	0.111502	0.204601	0.17247	0.141092	0.157416	0.040115	0.251882	0.489413	0.466454	0.377882	0.396408	0.107684
F141 Y	0.0655481	0.0550808	0.054115	0.129988	0.076183	0.0362417	0.170651	0.151735	0.169153	0.322593	0.203533	0.0798363	0.408818	0.359071	0.346107	0.612325	0.43158	0.123491	0.750892	0.732828	0.735054	0.953295	0.793017	0.107154
H199 C	0	0	0	0	0	0	0	0	0	0	0	0	0	0	0.00935075	0.00747914	0.00420747	0.00491809	0.0082911	0.00795107	0.0188895	0.0196784	0.0137025	0.00645442
H199 D	0.509602	0.532305	0.616174	0.615167	0.568312	0.0554661	0.923689	0.945284	1.00558	0.997833	0.968097	0.0399247	1.07311	1.06451	1.15219	1.14201	1.10796	0.0455278	1.21266	1.22011	1.31898	1.24201	1.24844	0.0486472
H199 E	0.272035	0.250156	0.323373	0.37447	0.305009	0.0555526	0.694278	0.630622	0.800168	0.849198	0.743566	0.099243	1.03227	1.02876	1.11921	1.14116	1.08035	0.0582565	1.11556	1.11868	1.25823	1.24736	1.18496	0.0784702
H199 F	0.207771	0.159157	0.164966	0.173517	0.176353	0.02176	0.502137	0.398181	0.424953	0.434424	0.439923	0.0442241	0.94127	0.812082	0.906989	0.909727	0.892517	0.0558341	1.16639	1.10785	1.18573	1.17914	1.15978	0.0355374
H199 G	0.307252	0.42794	0.379342	0.548054	0.415647	0.101242	0.747335	0.88646	0.808458	0.984143	0.856599	0.102332	1.04346	1.07617	1.09068	1.15776	1.09202	0.0480742	1.14975	1.23074	1.21022	1.31796	1.22717	0.0696084
H199 I	0.15994	0.14053	0.176408	0.179304	0.164046	0.0178466	0.444084	0.390632	0.48065	0.480652	0.449004	0.0425622	0.894145	0.816743	0.95697	0.967207	0.908766	0.0693323	1.06181	1.04579	1.11411	1.12989	1.0879	0.0404309
H199 K	0.847591	0.941772	0.618096	0.836101	0.81089	0.13697	1.00981	1.01641	1.00348	1.00629	1.009	0.00558046	1.06987	1.06327	1.06006	1.08793	1.07028	0.0124528	1.22325	1.19969	1.14703	1.20483	1.1937	0.0327148
H199 L	0.100944	0.0844895	0.0770791	0.102464	0.0912443	0.0124668	0.307231	0.259837	0.228711	0.313567	0.277337	0.0403197	0.7426	0.681746	0.595498	0.804721	0.706142	0.0892267	1.02115	1.00954	0.992544	1.06283	1.02151	0.0299413
H199 M	0.297338	0.466199	0.260581	0.260432	0.321138	0.0982542	0.70926	0.941204	0.651251	0.638914	0.735157	0.140747	1.05234	1.11742	1.0707	1.06571	1.07654	0.0283312	1.21244	1.38735	1.2176	1.20884	1.25656	0.0872689
H199 N	0.210979	0.193463	0.255148	0.300087	0.239919	0.0477766	0.582905	0.513036	0.629584	0.673257	0.599696	0.0685482	1.02921	0.979044	1.057	1.08918	1.03861	0.0466624	1.14458	1.12706	1.22099	1.24968	1.18558	0.0590724
H199 P	0.0301778	0.0219797	0.0933678	0.0775902	0.0557789	0.0350545	0.0699214	0.0408418	0.228609	0.184429	0.13095	0.0898912	0.0865367	0.0513341	0.494328	0.362116	0.248579	0.214823	0.102527	0.0576624	0.793576	0.439483	0.348312	0.342277
H199 Q	0.485411	0.483556	0.473597	0.612841	0.513851	0.0661969	0.96669	0.978266	0.96916	1.03722	0.987834	0.0332989	1.12866	1.12378	1.17625	1.26645	1.17378	0.0661545	1.41978	1.4119	1.42878	1.62941	1.47247	0.104854
H199 R	0.485513	0.46426	0.466944	0.613499	0.507554	0.0712591	0.987099	0.984113	0.971299	1.00199	0.986126	0.0126035	1.02125	1.02692	1.05119	1.07578	1.04379	0.0249748	1.08799	1.09494	1.1317	1.17588	1.12263	0.0403495
H199 S	0.464641	0.443908	0.56509	0.550399	0.506009	0.0606326	0.927162	0.903391	1.00987	1.008	0.962105	0.0549424	1.08896	1.08045	1.20248	1.19788	1.14244	0.066788	1.29552	1.26724	1.46503	1.45932	1.37178	0.105047
H199 W	0.0479979	0.046918	0.235554	0.293712	0.156045	0.127615	0.143312	0.139752	0.495419	0.569295	0.336945	0.227654	0.287168	0.342762	0.962126	1.08456	0.669155	0.41265	0.516369	0.628345	1.40192	1.50802	1.01366	0.513454
H199 Y	0.344945	0.438331	0.385023	0.417185	0.396371	0.0406909	0.781706	0.845201	0.814092	0.856438	0.824359	0.0336061	1.24378	1.27263	1.30483	1.34814	1.29234	0.0447807	1.75354	1.74935	1.71631	1.72007	1.73482	0.0193372
N75 A	0	0	0	0	0	0	0	0	0	0	0	0	0	0	0.0136132	0	0.0034033	0.0068066	0.00714265	0.00788082	0.0236308	0.0115494	0.0125509	0.00763383
N75 C	0	0	0	0	0	0	0	0	0.00905641	0	0.0022641	0.0045282	0	0	0.0446153	0.00803242	0.0131619	0.021308	0.00507202	0	0.0881243	0.0114441	0.0261601	0.041574
N75 E	0	0	0	0	0	0	0	0	0	0	0	0	0	0	0	0	0	0	0	0	0	0	0	0
N75 F	0	0	0	0	0	0	0	0	0	0	0	0	0	0	0	0	0	0	0	0	0	0	0	0
N75 G	0	0.00745765	0.00577405	0.00756368	0.00519884	0.00356153	0.010056	0.0145849	0.0139696	0.0147133	0.0133309	0.00220728	0.0322456	0.041923	0.0647054	0.0742921	0.0532915	0.0195233	0.0950147	0.11098	0.151704	0.166954	0.131163	0.033749
N75 H	0	0	0	0	0	0	0	0	0	0	0	0	0	0	0	0	0	0	0	0	0	0	0	0
N75 I	0	0	0	0	0	0	0	0	0	0	0	0	0	0	0	0	0	0	0	0	0.00955098	0	0.00238774	0.00477549
N75 K	0	0	0	0	0	0	0	0	0	0	0	0	0	0	0	0	0	0	0	0	0	0	0	0
N75 L	0	0	0	0	0	0	0	0	0	0	0	0	0	0	0	0	0	0	0	0	0	0	0	0
N75 P	0.00891952	0	0.01128	0.0106468	0.00771159	0.00523695	0.0214965	0.0182838	0.031286	0.0240776	0.023786	0.00553327	0.0633785	0.0499264	0.1193	0.104453	0.0842644	0.032916	0.162496	0.129345	0.229595	0.212511	0.183487	0.0459722
N75 Q	0	0	0	0	0	0	0	0	0	0	0	0	0	0	0	0	0	0	0	0	0	0	0	0
N75 R	0	0	0	0	0	0	0	0	0	0	0	0	0	0	0	0	0	0	0	0	0	0	0	0
N75 S	0.0156636	0.0211493	0.0146235	0.0141631	0.0163999	0.00322791	0.0431933	0.0522952	0.038202	0.0375799	0.0428176	0.00679956	0.115849	0.126183	0.134094	0.132423	0.127137	0.0082596	0.26556	0.28191	0.258688	0.265958	0.268029	0.00983753
N75 V	0	0	0	0	0	0	0	0	0	0	0	0	0	0	0	0	0	0	0	0	0	0	0	0
N75 W	0	0	0	0	0	0	0	0	0	0	0	0	0	0	0	0	0	0	0	0	0	0	0	0
N75 Y	0	0	0	0	0	0	0	0	0	0	0	0	0	0	0	0	0	0	0	0	0	0	0	0
W76 A	0	0	0	0	0	0	0	0	0	0	0	0	0	0	0.00799666	0	0.00199917	0.00399833	0	0	0.0126517	0.0101905	0.00571056	0.00667011
W76 C	0	0	0	0	0	0	0	0	0	0	0	0	0	0	0.0151234	0.0128699	0.00699834	0.00813318	0.00928594	0	0.0246731	0.01793	0.0129723	0.0106983
W76 D	0	0	0	0	0	0	0	0	0	0	0	0	0	0	0	0	0	0	0	0	0.01061	0.0101042	0.00517854	0.00598323
W76 E	0	0	0	0	0	0	0	0	0	0	0	0	0	0	0.00569991	0	0.00142498	0.00284995	0.00596431	0	0.01278	0.00880466	0.00688726	0.00537548
W76 F	0.105959	0.110565	0.147924	0.139786	0.126059	0.0209012	0.222777	0.255069	0.3401	0.335144	0.288273	0.0585239	0.465807	0.574634	0.712729	0.749965	0.625784	0.130626	0.838249	0.951196	0.989072	1.00762	0.946533	0.0759119
W76 G	0	0	0	0	0	0	0	0	0	0	0	0	0.00754526	0.00656835	0.0146663	0.0151763	0.010989	0.00456279	0.0169392	0.0139218	0.0396334	0.0261366	0.0241577	0.0115512
W76 H	0.0145844	0.0151216	0.0235509	0.0335879	0.0217112	0.00891917	0.0501645	0.0444306	0.0933187	0.118215	0.0765322	0.0353318	0.131953	0.136152	0.298208	0.368487	0.2337	0.118598	0.307201	0.317732	0.572041	0.704123	0.475274	0.195622
W76 I	0	0	0	0	0	0	0.0143994	0	0.00703081	0.00549014	0.00673009	0.00593691	0.0574895	0.0151403	0.0389565	0.0261554	0.0344354	0.0181915	0.15859	0.0507233	0.0952809	0.071512	0.0940265	0.0467336
W76 K	0	0	0	0	0	0	0	0	0	0	0	0	0	0	0.00596609	0.00636153	0.00308191	0.00356234	0.00827064	0	0.0087345	0.0107228	0.00693198	0.00474213
W76 L	0	0	0	0	0	0	0.00907208	0	0.00414489	0	0.00330424	0.00431319	0.0273826	0.0144101	0.0158531	0.0274099	0.0212639	0.00710545	0.0911801	0.0415435	0.0585859	0.073114	0.0661059	0.0211163
W76 M	0	0	0.00397582	0	0.000993955	0.00198791	0.0256846	0.0154822	0.0112536	0.0220573	0.0186194	0.00647645	0.0852833	0.0596738	0.0563024	0.11165	0.0782273	0.0257667	0.232056	0.172033	0.13669	0.248046	0.197206	0.0519458
W76 N	0	0	0	0	0	0	0.00501774	0	0.0117799	0.0111996	0.0069993	0.00558012	0.0203703	0.00773428	0.0643409	0.054055	0.0366251	0.0269002	0.0606348	0.0217338	0.14731	0.126066	0.0889363	0.0580325
W76 Q	0	0	0	0	0	0	0	0	0	0.00404849	0.00101212	0.00202425	0	0	0.0216709	0.0248898	0.0116402	0.013505	0.0122296	0.00917889	0.0522241	0.0619577	0.0338976	0.0271032
W76 R	0	0	0	0	0	0	0.00907476	0.00569915	0	0.00644916	0.00530577	0.00382181	0.0263545	0.0142672	0.0195707	0.0271724	0.0218412	0.00609133	0.0866906	0.0449062	0.0536081	0.0733183	0.0646308	0.0189092
W76 S	0	0	0	0	0	0	0.00602729	0	0.00630438	0.00609865	0.00460758	0.00307397	0.00854205	0.00443717	0.0285165	0.0288433	0.0175848	0.0129214	0.031661	0.0102161	0.0634108	0.0623252	0.0419033	0.0257462
W76 T	0	0	0	0	0	0	0	0	0.0101794	0	0.00254486	0.00508972	0.00688313	0	0.0534102	0.0126917	0.0182463	0.0240097	0.0218503	0	0.123632	0.0267216	0.043051	0.0549631
W76 V	0	0	0	0	0	0	0	0	0	0	0	0	0	0	0.0172103	0.0142799	0.00787254	0.00916881	0.00706626	0.00415269	0.0597258	0.0371638	0.0270271	0.0264174
W76 Y	0.470436	0.531634	0.549156	0.685618	0.559211	0.0907768	0.955883	0.980667	0.99767	1.01058	0.9862	0.0236335	1.0254	1.02989	1.07907	1.10687	1.06031	0.0394298	1.09083	1.11042	1.18991	1.24726	1.1596	0.0724605
PesCDAnm 1	0.323261	0.406795	0.464447	0.549069	0.435893	0.0951433	0.603575	0.724253	0.907683	0.968192	0.800926	0.167532	0.969625	0.991568	1.02494	1.04069	1.00671	0.0321023	1.01075	1.01762	1.07276	1.10251	1.05091	0.0442018
PesCDAnm 2	0.290463	0.488969	0.429762	0.689771	0.474741	0.165753	0.60615	0.949751	0.865822	0.999799	0.855381	0.175107	0.978016	1.01247	1.02031	1.04881	1.0149	0.0291271	1.01391	1.04994	1.05887	1.13268	1.06385	0.049832
PesCDAnm 3	0.50278	0.557556	0.363725	0.558669	0.495683	0.0917586	0.965051	0.984855	0.735847	0.946232	0.907996	0.115845	1.01707	1.01869	1.00603	1.03141	1.0183	0.0103943	1.05468	1.07447	1.04283	1.0886	1.06514	0.02037
PesCDAnm 4	0.518192	0.581049	0.521583	0.624116	0.561235	0.0508974	0.946245	0.968772	0.973803	0.989147	0.969492	0.017756	1.01268	1.0138	1.04357	1.04808	1.02953	0.0189097	1.04048	1.0481	1.10801	1.10912	1.07642	0.0372418
PesCDAnm 5	0.470507	0.380613	0.467557	0.513692	0.458092	0.0557915	0.955019	0.760794	0.936821	0.946068	0.899675	0.0928851	1.01218	0.994634	1.00723	1.00882	1.00572	0.0076713	1.03573	1.01685	1.04088	1.05474	1.03705	0.0156794
PesCDAnm 6	0.332582	0.498547	0.331177	0.676908	0.459803	0.164687	0.706799	0.947514	0.757859	0.996931	0.852276	0.141508	0.984309	1.00172	0.99983	1.01606	1.00048	0.0129882	1.00651	1.03759	1.02539	1.0808	1.03757	0.0315302
PesCDAnm 7	0.473843	0.558698	0.365338	0.584907	0.495697	0.0989927	0.943734	0.958813	0.807004	0.968597	0.919537	0.0757159	1.01211	1.00718	1.0007	1.00666	1.00666	0.00467303	1.03429	1.04455	1.02272	1.03492	1.03412	0.0089318
Y140 A	0	0	0	0	0	0	0	0	0.00328246	0	0.000820615	0.00164123	0	0	0.0080666	0	0.00201665	0.0040333	0.00895275	0	0.0222152	0.0122087	0.0108441	0.00917125
Y140 C	0.0183787	0	0.00670964	0.00823362	0.0083305	0.00759388	0.0448629	0	0.0139462	0.0127429	0.017888	0.0190581	0.106038	0.0152061	0.0209953	0.0244612	0.0416751	0.043078	0.221432	0.02625	0.0476776	0.0652195	0.0901447	0.0889635
Y140 D	0	0	0	0	0	0	0.012912	0	0	0.00692839	0.0049601	0.00622661	0.0291367	0	0	0.0180147	0.0117878	0.0143488	0.0700656	0.0191019	0.0173885	0.0610416	0.0418994	0.0275697
Y140 E	0	0	0	0	0	0	0.011845	0	0.00955782	0.00635219	0.00693874	0.00514525	0.0377249	0.015565	0.0137388	0.0199699	0.0217497	0.0109666	0.0979754	0.0245661	0.0440171	0.0500171	0.0541439	0.0311749
Y140 F	0.101849	0.124898	0.137405	0.304482	0.167159	0.0927258	0.225659	0.309727	0.386471	0.772943	0.4237	0.241914	0.461383	0.70732	0.735414	1.003	0.726778	0.221497	0.808633	0.993657	0.996806	1.03395	0.958261	0.101416
Y140 G	0	0	0	0	0	0	0	0	0.004094	0	0.0010235	0.002047	0	0.0237104	0.012302	0.00858918	0.0111504	0.00983143	0.0159538	0.049605	0.0284721	0.018808	0.0282097	0.0152362
Y140 H	0.0509124	0.0311539	0.049809	0.0525201	0.0460988	0.0100253	0.126542	0.0762403	0.179381	0.139604	0.130442	0.0425518	0.250008	0.198955	0.38087	0.273028	0.275715	0.0766325	0.417676	0.43939	0.744139	0.587961	0.547292	0.151488
Y140 I	0	0	0	0	0	0	0	0	0	0	0	0	0	0	0	0	0	0	0	0	0	0	0	0
Y140 K	0	0	0	0	0	0	0	0	0	0.00280773	0.000701931	0.00140386	0.0125437	0	0	0	0.00313592	0.00627183	0.0240867	0	0.0204469	0.0210472	0.0163952	0.0110456
Y140 L	0	0	0	0	0	0	0.0118409	0.0205345	0.0120591	0.00919402	0.0134071	0.00492677	0.0402004	0.0649448	0.0248198	0.0251907	0.0387889	0.0188518	0.099731	0.16838	0.0786028	0.0837626	0.107619	0.0414938
Y140 M	0	0	0	0.00649042	0.00162261	0.00324521	0.0103581	0.0126103	0.00895768	0.0107067	0.0106582	0.001505	0.0312481	0.0240434	0.0175685	0.0224559	0.023829	0.00566184	0.0775282	0.0653801	0.0660125	0.0785431	0.071866	0.00714083
Y140 N	0.00989662	0.010858	0.00757922	0.0124641	0.0101995	0.00204286	0.0173682	0.0208583	0.0196898	0.0211109	0.0197568	0.0017085	0.0306396	0.0557942	0.0460852	0.0408226	0.0433354	0.0104925	0.0717676	0.160221	0.147579	0.135132	0.128675	0.0392966
Y140 P	0	0	0	0	0	0	0	0	0	0	0	0	0	0	0	0	0	0	0	0	0	0	0	0
Y140 Q	0	0	0	0	0	0	0	0	0	0	0	0	0	0	0	0	0	0	0.0147717	0	0.00505136	0	0.00495577	0.00696374
Y140 R	0	0	0	0	0	0	0	0	0	0	0	0	0.0152734	0	0.00782449	0.0095956	0.00817338	0.00630765	0.0271028	0.0186188	0.0151458	0.0224719	0.0208348	0.00513948
Y140 S	0	0	0	0	0	0	0.0152288	0	0	0.00911415	0.00608573	0.00745741	0.037446	0.0156112	0.0179445	0.0162742	0.021819	0.0104642	0.107993	0.0393334	0.0605489	0.0400103	0.0619713	0.032222
Y140 T	0	0	0	0	0	0	0	0	0	0	0	0	0	0	0	0	0	0	0	0	0.00693188	0	0.00173297	0.00346594
Y140 V	0	0	0	0	0	0	0	0	0	0	0	0	0	0	0	0	0	0	0	0	0	0	0	0
Y140 W	0.0432425	0.0492366	0.0930232	0.134005	0.0798768	0.0423619	0.116184	0.157536	0.281461	0.355024	0.227551	0.110242	0.311607	0.49402	0.576934	0.704342	0.521726	0.164635	0.665218	0.933379	0.956463	1	0.888766	0.15157
Y168 A	0	0	0	0	0	0	0	0	0	0	0	0	0	0	0.0231419	0.0106315	0.00844337	0.0110063	0.0121929	0.00817291	0.0503805	0.0289475	0.0249234	0.0192085
Y168 C	0	0	0	0	0	0	0	0	0	0	0	0	0	0	0	0	0	0	0	0	0	0	0	0
Y168 D	0	0	0	0	0	0	0	0	0	0	0	0	0	0	0	0	0	0	0	0	0	0	0	0
Y168 E	0	0	0	0	0	0	0.00459138	0	0.00572874	0.00854234	0.00471562	0.00355541	0.01706	0.00837586	0.0286639	0.0466892	0.0251972	0.016564	0.0506811	0.0243658	0.0682673	0.111976	0.0638225	0.0368239
Y168 F	0.242496	0.243282	0.226062	0.291242	0.250771	0.0281246	0.590938	0.594393	0.536937	0.693778	0.604012	0.065372	0.991261	0.995787	0.969295	1.02673	0.99577	0.0236646	1.02773	1.03686	1.05252	1.08632	1.05086	0.0257612
Y168 G	0.0155216	0.0218624	0.0146432	0.0310433	0.0207676	0.00756784	0.0612952	0.0690942	0.0532622	0.118397	0.0755122	0.0293115	0.219003	0.198773	0.22148	0.367134	0.251597	0.077693	0.510339	0.510594	0.454277	0.768821	0.561008	0.141052
Y168 H	0.0187919	0.0128345	0.0149927	0.0342747	0.0202234	0.00968581	0.0648737	0.0333513	0.0398671	0.0952647	0.0583392	0.0281176	0.189104	0.093771	0.140354	0.281002	0.176058	0.080061	0.405805	0.223716	0.277098	0.525183	0.357951	0.13517
Y168 I	0.00876897	0.00699554	0.00831361	0.0132162	0.00932359	0.00270186	0.024199	0.0258307	0.0384197	0.0562144	0.036166	0.0147992	0.0979912	0.0899295	0.147426	0.23145	0.141699	0.0650088	0.26457	0.233636	0.358509	0.493015	0.337433	0.116523
Y168 L	0	0	0.00473773	0	0.00118443	0.00236887	0.0118227	0.00766251	0.0173924	0.0149069	0.0129461	0.00419495	0.0517148	0.0325946	0.0989296	0.0884972	0.0679341	0.0310672	0.165115	0.107467	0.245082	0.231048	0.187178	0.063556
Y168 M	0	0	0	0	0	0	0	0	0	0.00435978	0.00108995	0.00217989	0.00921515	0.00384984	0.0148929	0.0188272	0.0116963	0.00655211	0.0232773	0.0074904	0.0419272	0.0484986	0.0302984	0.0185829
Y168 N	0	0	0	0	0	0	0	0	0.00640961	0	0.0016024	0.00320481	0.0116384	0.0108656	0.032746	0.0257103	0.0202401	0.0107733	0.0387851	0.0350341	0.0749847	0.0615908	0.0525987	0.0189853
Y168 P	0	0	0	0	0	0	0	0	0	0	0	0	0.00789468	0	0.00942022	0	0.00432873	0.00503703	0.0158517	0	0.0181973	0	0.00851226	0.00987564
Y168 Q	0	0	0.00543879	0.00638696	0.00295644	0.00343568	0.0123604	0	0.0169779	0.0174903	0.0117072	0.00813858	0.0391867	0.00786992	0.0924122	0.0983581	0.0594567	0.0434797	0.118152	0.0233874	0.209096	0.186827	0.134366	0.0834982
Y168 R	0	0	0	0	0	0	0	0	0	0	0	0	0	0	0	0	0	0	0	0	0	0.00679467	0.00169867	0.00339733
Y168 S	0	0	0.00460803	0	0.00115201	0.00230402	0.0120247	0.00565561	0.0148559	0.00873328	0.0103174	0.00398976	0.058387	0.0148728	0.0894338	0.0533213	0.0540037	0.0305843	0.182625	0.0603106	0.217443	0.137927	0.149576	0.0678288
Y168 T	0.01248	0.0106078	0.0104859	0.0120734	0.0114118	0.00101367	0.0421495	0.0297606	0.0370813	0.0440881	0.0382699	0.00639593	0.149924	0.091302	0.15604	0.182268	0.144883	0.0383772	0.354592	0.222971	0.330867	0.38942	0.324463	0.0718072
Y168 V	0.00801767	0	0.0113268	0.00851692	0.00696535	0.00486666	0.0326008	0.0155469	0.0354638	0.028596	0.0280519	0.00879961	0.113708	0.0454296	0.14124	0.1271	0.106869	0.0424744	0.274418	0.128546	0.296101	0.267775	0.24171	0.0764061
Y168 W	0.106937	0.105911	0.248244	0.288797	0.187472	0.0950404	0.289934	0.301471	0.575968	0.668114	0.458872	0.192188	0.647088	0.71864	0.992063	1.02065	0.84461	0.189398	0.974776	1.00125	1.08024	1.10559	1.04046	0.0623843

## Sheet: norm. rarAAAA
	relative acetate release after 2h normalized to PesCDAnm						relative acetate release after 6h normalized to PesCDAnm						relative acetate release after 18h normalized to PesCDAnm						relative acetate release after 48h normalized to PesCDAnm
Construct	1st	2nd	3rd	4th	avg	SD	1st	2nd	3rd	4th	avg	SD	1st	2nd	3rd	4th	avg	SD	1st	2nd	3rd	4th	avg	SD
D164 A	0.0209601	0.0237066	0.0200126	0.0328429	0.0243806	0.005855	0.0342911	0.0424456	0.0448985	0.0555849	0.044305	0.00878111	0.105019	0.131283	0.104679	0.12419	0.116293	0.0135287	0.251949	0.324336	0.313453	0.366876	0.314153	0.0474455
D164 C	0.0254155	0.028598	0	0.0217321	0.0189364	0.0129322	0.0393457	0.0372909	0.0336212	0.0265518	0.0342024	0.00562323	0.13254	0.11577	0.0763123	0.050721	0.0938358	0.0371711	0.368892	0.315114	0.233001	0.154223	0.267808	0.0941079
D164 E	0.712111	0.868029	0.657968	1.03402	0.818032	0.169303	1.0375	1.08805	0.982292	1.1067	1.05364	0.0558286	1.00471	1.00708	0.998627	1.00591	1.00408	0.00376233	1.00487	1.01283	1.0038	1.03785	1.01484	0.0158585
D164 F	0.0249823	0	0.0201206	0.0271206	0.0180559	0.0123885	0.0440799	0.0452945	0.0490444	0.0423336	0.0451881	0.0028436	0.141617	0.140915	0.144841	0.109996	0.134342	0.0163204	0.333176	0.373198	0.423359	0.336716	0.366612	0.0419337
D164 G	0.0766117	0.0734276	0.0731062	0.0866222	0.0774419	0.00632136	0.154726	0.137952	0.151326	0.131475	0.14387	0.0109864	0.35547	0.309361	0.271682	0.270237	0.301687	0.0401705	0.587629	0.563613	0.500327	0.473664	0.531308	0.0532239
D164 H	0.033967	0.0398169	0.0496088	0.0612032	0.046149	0.0119317	0.0645396	0.0891851	0.142391	0.162835	0.114738	0.0456464	0.193231	0.262995	0.3791	0.421908	0.314309	0.104989	0.463802	0.63278	0.841655	0.861315	0.699888	0.188323
D164 I	0	0	0	0.0215079	0.00537697	0.0107539	0.0345328	0	0.0279534	0.062408	0.0312236	0.0256192	0.139679	0.0478933	0.077147	0.194508	0.114807	0.0654893	0.350043	0.130675	0.227055	0.53308	0.310213	0.173595
D164 K	0.0288455	0.0278536	0.0377175	0.045975	0.0350979	0.00849995	0.0683114	0.0524449	0.120233	0.119423	0.090103	0.0349307	0.257482	0.199545	0.352362	0.355118	0.291127	0.0760786	0.604366	0.496555	0.79797	0.797859	0.674188	0.149494
D164 L	0.0378176	0.0291209	0.0228458	0.040569	0.0325883	0.00812356	0.0937981	0.067675	0.0635677	0.0967442	0.0804463	0.0172422	0.320878	0.278807	0.189152	0.287324	0.26904	0.0562702	0.723215	0.668998	0.516004	0.701572	0.652447	0.0936518
D164 M	0.0273572	0	0.0308561	0.048842	0.0267638	0.020173	0.0498979	0.047373	0.083916	0.115637	0.0742059	0.0322577	0.177057	0.162678	0.237496	0.322359	0.224897	0.0726122	0.431463	0.41997	0.63942	0.750066	0.56023	0.161825
D164 N	0.0533636	0.0476199	0.0531557	0.0404273	0.0486416	0.00608804	0.0759042	0.0789543	0.122396	0.0550028	0.0830643	0.0282993	0.161914	0.204696	0.261809	0.127226	0.188911	0.0580147	0.333025	0.465321	0.590709	0.366167	0.438806	0.115821
D164 P	0.169111	0.123054	0.0967068	0.0887289	0.1194	0.0362409	0.362282	0.271427	0.234509	0.169803	0.259506	0.0803667	0.808392	0.640017	0.512161	0.367002	0.581893	0.187724	0.968728	0.93908	0.87976	0.739481	0.881762	0.101811
D164 Q	0.0355846	0.0444646	0.0270405	0.0568931	0.0409957	0.0127644	0.0675332	0.100763	0.0814457	0.149264	0.0997515	0.0357103	0.200088	0.294658	0.23361	0.381159	0.277379	0.0794955	0.453702	0.66003	0.567807	0.820188	0.625432	0.154853
D164 R	0.0978322	0.161473	0.059345	0.0768518	0.0988754	0.044599	0.198112	0.286987	0.13988	0.135357	0.190084	0.0706402	0.452404	0.607454	0.286132	0.26142	0.401853	0.161183	0.747681	0.883356	0.586025	0.526669	0.685933	0.161385
D164 S	0.0602491	0.0438128	0.0450555	0.0818137	0.0577328	0.0177078	0.134048	0.0830262	0.119816	0.176536	0.128356	0.0386497	0.364915	0.239713	0.268688	0.364105	0.309355	0.0647777	0.70081	0.538823	0.631276	0.745266	0.654044	0.090005
D164 T	0.0281095	0.0297864	0.0236539	0.0272485	0.0271996	0.00258802	0.0560487	0.0522104	0.0489223	0.050846	0.0520068	0.00301331	0.15494	0.155721	0.118766	0.114489	0.135979	0.0224155	0.339096	0.383646	0.337295	0.308941	0.342244	0.0308632
D164 V	0.0210956	0	0	0	0.0052739	0.0105478	0.0556625	0.0261179	0.0272264	0.0150628	0.0310174	0.0173235	0.197039	0.0908683	0.0774393	0.0321828	0.0993824	0.0697773	0.457381	0.228882	0.240224	0.109894	0.259095	0.144738
D164 W	0	0	0	0	0	0	0.0211906	0.0118871	0.0145362	0.0230206	0.0176586	0.00530052	0.0721871	0.0243611	0.0270068	0.063441	0.046749	0.0246082	0.194821	0.0635207	0.0972534	0.194913	0.137627	0.0675144
D164 Y	0.0227053	0.0347134	0.0349138	0.0571921	0.0373812	0.0143882	0.0461331	0.0618794	0.0970811	0.136453	0.0853866	0.0401578	0.151698	0.176839	0.249044	0.343617	0.230299	0.0860784	0.355706	0.421637	0.625823	0.764496	0.541916	0.187727
F141 A	0.0357742	0	0	0.0201291	0.0139758	0.0173559	0.0546656	0.0155863	0.0239088	0.028518	0.0306697	0.0168686	0.147466	0.0417601	0.0507578	0.0657863	0.0764425	0.0483751	0.347525	0.126061	0.155786	0.218225	0.211899	0.0982367
F141 C	0.534322	0.124931	0.224739	0.449713	0.333426	0.190757	0.791639	0.175641	0.414585	0.597543	0.494852	0.262657	0.995526	0.391677	0.778461	0.920099	0.771441	0.26869	0.980269	0.79514	0.961725	0.970521	0.926914	0.0881753
F141 D	0.0222615	0	0	0	0.00556537	0.0111307	0.0269947	0.0291553	0.0458531	0.0118645	0.0284669	0.0139111	0.0558318	0.069029	0.114231	0.0201823	0.0648185	0.0388693	0.114008	0.183858	0.336407	0.064287	0.17464	0.118473
F141 E	0.123335	0.0499129	0.0372902	0.0336489	0.0610466	0.042106	0.243385	0.0721109	0.0813645	0.053862	0.112681	0.0878824	0.568352	0.16095	0.1759	0.110816	0.254004	0.211405	0.852187	0.337482	0.408863	0.279416	0.469487	0.260568
F141 G	0	0	0	0	0	0	0	0	0.0098571	0	0.00246428	0.00492855	0.0237704	0.017286	0.0164062	0.0136176	0.0177701	0.00429501	0.047401	0.0543477	0.0569736	0.0392952	0.0495044	0.00791409
F141 H	0.12072	0.289672	0.190462	0.164074	0.191232	0.0716487	0.194884	0.406029	0.363713	0.239865	0.301123	0.0999366	0.385116	0.737027	0.641458	0.435209	0.549703	0.16704	0.673562	0.943866	0.915375	0.797598	0.8326	0.123491
F141 I	0.567676	0.651588	0.5878	0.77076	0.644456	0.0914851	0.736459	0.83617	0.830731	0.903957	0.826829	0.0688429	0.966397	0.98791	0.981785	0.989132	0.981306	0.0104461	0.957692	0.972711	0.967722	0.975169	0.968324	0.00773526
F141 K	0	0	0	0.0188708	0.0047177	0.00943539	0.0168817	0	0.0150563	0.0363476	0.0170714	0.014912	0.0406385	0.0371565	0.0388212	0.104336	0.0552381	0.0327629	0.10636	0.0991348	0.139301	0.334016	0.169703	0.110928
F141 L	0.647085	1.33678	1.37202	1.76523	1.28028	0.464658	0.79146	1.11173	1.12569	1.13612	1.04125	0.166828	0.987075	0.99803	1.00931	1.02119	1.0039	0.0146695	0.97056	1.00253	1.01964	1.06642	1.01479	0.039981
F141 N	0.0509278	0	0.0212665	0.0280458	0.02506	0.0209798	0.0674516	0.0227768	0.0342662	0.0334437	0.0394846	0.0193652	0.138406	0.0501736	0.0791196	0.0641812	0.08297	0.038801	0.267298	0.11812	0.240609	0.190463	0.204122	0.0655883
F141 P	0	0	0	0	0	0	0	0	0	0	0	0	0	0	0	0	0	0	0	0	0	0	0	0
F141 Q	0	0	0	0.0217487	0.00543718	0.0108744	0.0240855	0.0202786	0.0345929	0.043607	0.030641	0.0105529	0.0679697	0.0586404	0.0892593	0.124666	0.0851338	0.0293047	0.178866	0.162088	0.264821	0.397377	0.250788	0.107588
F141 S	0	0	0	0.0185246	0.00463115	0.0092623	0.0215209	0.0116262	0.0151071	0.0373591	0.0214033	0.0113993	0.0468554	0.0356414	0.0381515	0.0955079	0.054039	0.0280604	0.0998451	0.106532	0.135183	0.293054	0.158654	0.0909019
F141 T	0.0841648	0.0486129	0.0809035	0.0745175	0.0720497	0.0161301	0.148011	0.0888538	0.194758	0.142132	0.143439	0.0433429	0.343116	0.251294	0.394528	0.293714	0.320663	0.0619097	0.637826	0.55907	0.753379	0.647807	0.64952	0.079807
F141 V	0.273981	0.328387	0.165821	0.403634	0.292956	0.100047	0.446578	0.501411	0.318629	0.55766	0.45607	0.102236	0.809775	0.837708	0.598469	0.880549	0.781625	0.125525	0.949514	0.95222	0.906727	0.960788	0.942312	0.0242052
F141 W	0.0242773	0.0521636	0.043283	0.0345153	0.0385598	0.0119404	0.0404179	0.0773043	0.0823256	0.0659041	0.066488	0.0186888	0.110206	0.202224	0.170466	0.139453	0.155587	0.0396488	0.239397	0.465154	0.443333	0.359151	0.376759	0.102346
F141 Y	0.135705	0.114034	0.112035	0.269115	0.157722	0.0750314	0.192507	0.171168	0.190816	0.363908	0.2296	0.090061	0.404068	0.354899	0.342085	0.60521	0.426566	0.122056	0.713673	0.696504	0.698619	0.906042	0.75371	0.101842
H199 C	0	0	0	0	0	0	0	0	0	0	0	0	0	0	0.0092421	0.00739223	0.00415858	0.00486094	0.00788013	0.00755695	0.0179532	0.018703	0.0130233	0.00613449
H199 D	1.05503	1.10203	1.27567	1.27358	1.17658	0.114832	1.04199	1.06635	1.13437	1.12563	1.09208	0.0450379	1.06065	1.05214	1.13881	1.12874	1.09508	0.0449987	1.15255	1.15964	1.2536	1.18045	1.18656	0.0462359
H199 E	0.563195	0.517899	0.669481	0.775268	0.631461	0.115011	0.783195	0.711387	0.902646	0.957956	0.838796	0.111953	1.02027	1.01681	1.10621	1.1279	1.0678	0.0575796	1.06026	1.06323	1.19587	1.18553	1.12622	0.0745806
H199 F	0.43015	0.329505	0.341531	0.359233	0.365104	0.0450498	0.566446	0.449176	0.479377	0.490061	0.496265	0.0498879	0.930333	0.802646	0.89645	0.899157	0.882146	0.0551853	1.10858	1.05294	1.12696	1.12069	1.10229	0.0337759
H199 G	0.636106	0.885967	0.785355	1.13464	0.860516	0.209602	0.843048	0.99999	0.911998	1.11018	0.966305	0.115437	1.03134	1.06367	1.078	1.14431	1.07933	0.0475156	1.09276	1.16974	1.15023	1.25263	1.16634	0.0661581
H199 I	0.331125	0.290939	0.365219	0.371213	0.339624	0.036948	0.500958	0.44066	0.542207	0.54221	0.506509	0.0480131	0.883756	0.807253	0.94585	0.955968	0.898207	0.0685267	1.00918	0.993956	1.05889	1.07389	1.03398	0.0384268
H199 K	1.75477	1.94975	1.27965	1.73098	1.67879	0.283569	1.13914	1.14659	1.132	1.13517	1.13822	0.00629515	1.05744	1.05091	1.04774	1.07529	1.05785	0.0123081	1.16261	1.14023	1.09018	1.14511	1.13453	0.0310932
H199 L	0.208985	0.174919	0.159577	0.212133	0.188904	0.02581	0.346579	0.293114	0.258003	0.353726	0.312855	0.0454835	0.733971	0.673825	0.588579	0.795371	0.697936	0.0881899	0.970533	0.959499	0.943346	1.01014	0.970881	0.0284572
H199 M	0.61558	0.965175	0.539482	0.539173	0.664853	0.203416	0.800096	1.06174	0.734658	0.72074	0.82931	0.158772	1.04011	1.10444	1.05826	1.05333	1.06403	0.028002	1.15234	1.31858	1.15725	1.14892	1.19427	0.0829432
H199 N	0.436792	0.400527	0.528235	0.621272	0.496706	0.0989122	0.657558	0.578741	0.710216	0.759482	0.676499	0.0773272	1.01725	0.967667	1.04472	1.07652	1.02654	0.0461202	1.08785	1.0712	1.16047	1.18774	1.12681	0.0561443
H199 P	0.0624772	0.0455048	0.1933	0.160635	0.115479	0.0725736	0.0788763	0.0460725	0.257887	0.208049	0.147721	0.101404	0.0855312	0.0507376	0.488584	0.357908	0.24569	0.212326	0.097445	0.0548042	0.754241	0.417699	0.331047	0.325311
H199 Q	1.00495	1.00111	0.98049	1.26877	1.06383	0.137048	1.09049	1.10355	1.09328	1.17006	1.11435	0.0375635	1.11554	1.11072	1.16258	1.25173	1.16014	0.0653858	1.3494	1.34192	1.35796	1.54864	1.39948	0.099657
H199 R	1.00516	0.96116	0.966717	1.27013	1.05079	0.147528	1.11352	1.11015	1.09569	1.13032	1.11242	0.0142176	1.00938	1.01498	1.03898	1.06328	1.03166	0.0246846	1.03406	1.04067	1.07561	1.11759	1.06698	0.0383495
H199 S	0.961948	0.919025	1.16991	1.13949	1.04759	0.125528	1.0459	1.01909	1.13921	1.13709	1.08532	0.0619789	1.07631	1.06789	1.18851	1.18396	1.12917	0.0660119	1.2313	1.20443	1.39242	1.38698	1.30378	0.0998397
H199 W	0.0993702	0.0971345	0.487669	0.608073	0.323062	0.264202	0.161666	0.15765	0.558868	0.642205	0.380097	0.25681	0.283831	0.338779	0.950946	1.07196	0.661379	0.407855	0.490774	0.5972	1.33243	1.43327	0.963419	0.488003
H199 Y	0.714142	0.907479	0.797114	0.8637	0.820609	0.0842427	0.88182	0.953447	0.918354	0.966123	0.929936	0.0379101	1.22932	1.25784	1.28967	1.33247	1.27733	0.0442604	1.66663	1.66264	1.63124	1.63481	1.64883	0.0183787
N75 A	0	0	0	0	0	0	0	0	0	0	0	0	0	0	0.013455	0	0.00336375	0.0067275	0.0067886	0.00749019	0.0224595	0.0109769	0.0119288	0.00725544
N75 C	0	0	0	0	0	0	0	0	0.0102163	0	0.00255407	0.00510813	0	0	0.0440968	0.00793909	0.013009	0.0210604	0.00482061	0	0.0837563	0.0108768	0.0248634	0.0395133
N75 E	0	0	0	0	0	0	0	0	0	0	0	0	0	0	0	0	0	0	0	0	0	0	0	0
N75 F	0	0	0	0	0	0	0	0	0	0	0	0	0	0	0	0	0	0	0	0	0	0	0	0
N75 G	0	0.0154396	0.011954	0.0156591	0.0107632	0.00737345	0.0113439	0.0164528	0.0157587	0.0165976	0.0150383	0.00248997	0.031871	0.0414358	0.0639536	0.0734288	0.0526723	0.0192964	0.0903051	0.105479	0.144185	0.158678	0.124662	0.0320762
N75 H	0	0	0	0	0	0	0	0	0	0	0	0	0	0	0	0	0	0	0	0	0	0	0	0
N75 I	0	0	0	0	0	0	0	0	0	0	0	0	0	0	0	0	0	0	0	0	0.00907756	0	0.00226939	0.00453878
N75 K	0	0	0	0	0	0	0	0	0	0	0	0	0	0	0	0	0	0	0	0	0	0	0	0
N75 L	0	0	0	0	0	0	0	0	0	0	0	0	0	0	0	0	0	0	0	0	0	0	0	0
N75 P	0.0184661	0	0.0233531	0.0220421	0.0159653	0.0108421	0.0242496	0.0206254	0.0352929	0.0271612	0.0268323	0.00624192	0.062642	0.0493462	0.117914	0.103239	0.0832853	0.0325335	0.154441	0.122934	0.218215	0.201977	0.174392	0.0436935
N75 Q	0	0	0	0	0	0	0	0	0	0	0	0	0	0	0	0	0	0	0	0	0	0	0	0
N75 R	0	0	0	0	0	0	0	0	0	0	0	0	0	0	0	0	0	0	0	0	0	0	0	0
N75 S	0.0324284	0.0437856	0.0302751	0.0293219	0.0339527	0.00668275	0.0487252	0.0589926	0.0430946	0.0423928	0.0483013	0.00767038	0.114503	0.124717	0.132536	0.130884	0.12566	0.00816362	0.252397	0.267936	0.245865	0.252775	0.254743	0.00934991
N75 V	0	0	0	0	0	0	0	0	0	0	0	0	0	0	0	0	0	0	0	0	0	0	0	0
N75 W	0	0	0	0	0	0	0	0	0	0	0	0	0	0	0	0	0	0	0	0	0	0	0	0
N75 Y	0	0	0	0	0	0	0	0	0	0	0	0	0	0	0	0	0	0	0	0	0	0	0	0
W76 A	0	0	0	0	0	0	0	0	0	0	0	0	0	0	0.00790374	0	0.00197594	0.00395187	0	0	0.0120246	0.00968541	0.00542751	0.00633949
W76 C	0	0	0	0	0	0	0	0	0	0	0	0	0	0	0.0149477	0.0127204	0.00691702	0.00803868	0.00882566	0	0.0234501	0.0170413	0.0123293	0.010168
W76 D	0	0	0	0	0	0	0	0	0	0	0	0	0	0	0	0	0	0	0	0	0.0100841	0.00960332	0.00492185	0.00568666
W76 E	0	0	0	0	0	0	0	0	0	0	0	0	0	0	0.00563367	0	0.00140842	0.00281684	0.00566868	0	0.0121466	0.00836824	0.00654587	0.00510904
W76 F	0.219368	0.228903	0.306248	0.289401	0.26098	0.0432718	0.251309	0.287736	0.383657	0.378066	0.325192	0.0660191	0.460394	0.567957	0.704448	0.741251	0.618512	0.129108	0.796699	0.904048	0.940047	0.957671	0.899616	0.0721492
W76 G	0	0	0	0	0	0	0	0	0	0	0	0	0.00745758	0.00649203	0.0144959	0.0149999	0.0108613	0.00450977	0.0160995	0.0132317	0.0376689	0.0248411	0.0229603	0.0109787
W76 H	0.0301941	0.0313064	0.0487575	0.0695372	0.0449488	0.0184654	0.0565891	0.0501209	0.10527	0.133355	0.0863338	0.0398568	0.13042	0.13457	0.294742	0.364205	0.230984	0.11722	0.291974	0.301983	0.543686	0.669222	0.451716	0.185925
W76 I	0	0	0	0	0	0	0.0162436	0	0.00793125	0.00619327	0.00759202	0.00669725	0.0568214	0.0149644	0.0385039	0.0258515	0.0340353	0.0179801	0.150729	0.0482091	0.090558	0.0679674	0.0893659	0.0444172
W76 K	0	0	0	0	0	0	0	0	0	0	0	0	0	0	0.00589677	0.00628761	0.00304609	0.00352094	0.00786069	0	0.00830155	0.0101913	0.00658838	0.00450708
W76 L	0	0	0	0	0	0	0.010234	0	0.00467572	0	0.00372742	0.00486558	0.0270644	0.0142427	0.0156689	0.0270914	0.0210168	0.00702289	0.0866606	0.0394843	0.055682	0.0694899	0.0628292	0.0200696
W76 M	0	0	0.00823116	0	0.00205779	0.00411558	0.0289741	0.0174651	0.0126949	0.0248822	0.0210041	0.0073059	0.0842923	0.0589804	0.0556482	0.110352	0.0773183	0.0254673	0.220553	0.163506	0.129915	0.235751	0.187431	0.049371
W76 N	0	0	0	0	0	0	0.00566036	0	0.0132885	0.0126339	0.00789571	0.00629477	0.0201336	0.00764441	0.0635933	0.0534269	0.0361996	0.0265876	0.0576293	0.0206566	0.140009	0.119817	0.084528	0.055156
W76 Q	0	0	0	0	0	0	0	0	0	0.00456698	0.00114175	0.00228349	0	0	0.0214191	0.0246006	0.0115049	0.0133481	0.0116234	0.00872391	0.0496355	0.0588866	0.0322173	0.0257597
W76 R	0	0	0	0	0	0	0.010237	0.00642904	0	0.00727512	0.00598528	0.00431127	0.0260482	0.0141014	0.0193432	0.0268567	0.0215874	0.00602055	0.0823936	0.0426803	0.0509508	0.0696841	0.0614272	0.0179719
W76 S	0	0	0	0	0	0	0.00679921	0	0.00711179	0.00687971	0.00519768	0.00346765	0.00844279	0.00438561	0.0281851	0.0285082	0.0173804	0.0127713	0.0300917	0.00970976	0.0602677	0.0592359	0.0398262	0.02447
W76 T	0	0	0	0	0	0	0	0	0.0114831	0	0.00287078	0.00574157	0.00680315	0	0.0527896	0.0125442	0.0180342	0.0237308	0.0207672	0	0.117504	0.0253971	0.0409171	0.0522388
W76 V	0	0	0	0	0	0	0	0	0	0	0	0	0	0	0.0170103	0.014114	0.00778107	0.00906227	0.006716	0.00394685	0.0567653	0.0353217	0.0256875	0.0251079
W76 Y	0.973946	1.10064	1.13692	1.41944	1.15774	0.187936	1.0783	1.10626	1.12544	1.14	1.1125	0.0266603	1.01349	1.01792	1.06653	1.09401	1.04799	0.0389716	1.03676	1.05538	1.13093	1.18544	1.10213	0.0688688
PesCDAnm 1	0.66925	0.842191	0.961546	1.13674	0.902432	0.196976	0.680876	0.817009	1.02393	1.09219	0.903501	0.188988	0.958359	0.980046	1.01303	1.0286	0.995008	0.0317293	0.960646	0.96718	1.01958	1.04786	0.998818	0.0420108
PesCDAnm 2	0.601346	1.01232	0.889739	1.42804	0.982859	0.343159	0.683781	1.07139	0.976708	1.12784	0.96493	0.197533	0.966652	1.00071	1.00845	1.03662	1.00311	0.0287886	0.96365	0.997897	1.00638	1.07653	1.01112	0.0473619
PesCDAnm 3	1.04091	1.15431	0.753021	1.15662	1.02621	0.189968	1.08865	1.11099	0.830088	1.06742	1.02428	0.130681	1.00525	1.00685	0.994343	1.01943	1.00647	0.0102735	1.0024	1.02121	0.991137	1.03464	1.01235	0.0193603
PesCDAnm 4	1.07281	1.20295	1.07984	1.29211	1.16193	0.105373	1.06743	1.09284	1.09852	1.11583	1.09366	0.0200301	1.00091	1.00202	1.03145	1.0359	1.01757	0.01869	0.988906	0.996144	1.05309	1.05414	1.02307	0.0353958
PesCDAnm 5	0.974093	0.787985	0.967985	1.0635	0.948391	0.115505	1.07733	0.85823	1.0568	1.06723	1.0149	0.104781	1.00042	0.983076	0.995522	0.997101	0.99403	0.00758216	0.984395	0.966445	0.98929	1.00246	0.985648	0.0149022
PesCDAnm 6	0.688547	1.03214	0.685637	1.40141	0.951934	0.340952	0.797319	1.06886	0.854919	1.12461	0.961428	0.159631	0.972871	0.990078	0.988212	1.00425	0.988853	0.0128373	0.956619	0.986156	0.974561	1.02723	0.986142	0.0299673
PesCDAnm 7	0.980999	1.15668	0.756361	1.21094	1.02624	0.204945	1.0646	1.08161	0.910358	1.09265	1.0373	0.0854129	1.00035	0.99548	0.989068	0.994961	0.994964	0.00461873	0.98302	0.992772	0.972028	0.98362	0.98286	0.00848908
Y140 A	0	0	0	0	0	0	0	0	0.00370285	0	0.000925712	0.00185142	0	0	0.00797287	0	0.00199322	0.00398644	0.00850899	0	0.021114	0.0116035	0.0103066	0.00871666
Y140 C	0.0380496	0	0.013891	0.0170461	0.0172467	0.0157216	0.0506086	0	0.0157323	0.0143749	0.020179	0.0214989	0.104806	0.0150294	0.0207513	0.024177	0.0411909	0.0425774	0.210456	0.0249488	0.0453144	0.0619868	0.0856765	0.0845538
Y140 D	0	0	0	0	0	0	0.0145657	0	0	0.00781572	0.00559534	0.00702406	0.0287981	0	0	0.0178054	0.0116509	0.0141821	0.0665927	0.018155	0.0165266	0.0580159	0.0398226	0.0262032
Y140 E	0	0	0	0	0	0	0.013362	0	0.0107819	0.00716572	0.00782739	0.0058042	0.0372866	0.0153841	0.0135792	0.0197378	0.0214969	0.0108392	0.093119	0.0233484	0.0418353	0.0475379	0.0514602	0.0296297
Y140 F	0.210859	0.258577	0.28447	0.63037	0.346069	0.191971	0.254559	0.349394	0.435967	0.871934	0.477964	0.272896	0.456022	0.699101	0.726869	0.991341	0.718333	0.218924	0.768551	0.944404	0.947397	0.982697	0.910762	0.0963889
Y140 G	0	0	0	0	0	0	0	0	0.00461833	0	0.00115458	0.00230916	0	0.0234349	0.0121591	0.00848937	0.0110208	0.00971719	0.015163	0.0471462	0.0270608	0.0178758	0.0268115	0.014481
Y140 H	0.105404	0.064498	0.10312	0.108733	0.0954387	0.0207554	0.142748	0.0860044	0.202354	0.157483	0.147147	0.0480015	0.247103	0.196643	0.376444	0.269856	0.272512	0.0757421	0.396973	0.41761	0.707254	0.558817	0.520164	0.143979
Y140 I	0	0	0	0	0	0	0	0	0	0	0	0	0	0	0	0	0	0	0	0	0	0	0	0
Y140 K	0	0	0	0	0	0	0	0	0	0.00316731	0.000791828	0.00158366	0.0123979	0	0	0	0.00309948	0.00619896	0.0228928	0	0.0194334	0.0200039	0.0155825	0.0104981
Y140 L	0	0	0	0	0	0	0.0133574	0.0231643	0.0136036	0.0103715	0.0151242	0.00555775	0.0397333	0.0641902	0.0245314	0.024898	0.0383382	0.0186327	0.0947876	0.160034	0.0747067	0.0796107	0.102285	0.039437
Y140 M	0	0	0	0.0134372	0.00335929	0.00671858	0.0116846	0.0142254	0.0101049	0.0120779	0.0120232	0.00169774	0.030885	0.0237641	0.0173643	0.022195	0.0235521	0.00559605	0.0736853	0.0621394	0.0627405	0.0746499	0.0683038	0.00678688
Y140 N	0.020489	0.0224794	0.0156913	0.0258045	0.0211161	0.00422933	0.0195926	0.0235296	0.0222115	0.0238146	0.0222871	0.00192731	0.0302836	0.0551459	0.0455497	0.0403483	0.0428318	0.0103706	0.0682103	0.152279	0.140264	0.128434	0.122297	0.0373487
Y140 P	0	0	0	0	0	0	0	0	0	0	0	0	0	0	0	0	0	0	0	0	0	0	0	0
Y140 Q	0	0	0	0	0	0	0	0	0	0	0	0	0	0	0	0	0	0	0.0140395	0	0.00480098	0	0.00471012	0.00661857
Y140 R	0	0	0	0	0	0	0	0	0	0	0	0	0.015096	0	0.00773357	0.00948411	0.00807841	0.00623436	0.0257594	0.0176959	0.0143951	0.021358	0.0198021	0.00488473
Y140 S	0	0	0	0	0	0	0.0171791	0	0	0.0102814	0.00686514	0.00841249	0.0370109	0.0154298	0.017736	0.0160851	0.0215654	0.0103426	0.10264	0.0373837	0.0575476	0.0380271	0.0588996	0.0306248
Y140 T	0	0	0	0	0	0	0	0	0	0	0	0	0	0	0	0	0	0	0	0	0.00658829	0	0.00164707	0.00329414
Y140 V	0	0	0	0	0	0	0	0	0	0	0	0	0	0	0	0	0	0	0	0	0	0	0	0
Y140 W	0.0895252	0.101935	0.192586	0.277431	0.165369	0.087702	0.131064	0.177712	0.317508	0.400492	0.256694	0.124361	0.307986	0.48828	0.57023	0.696157	0.515663	0.162722	0.632245	0.887114	0.909053	0.950436	0.844712	0.144057
Y168 A	0	0	0	0	0	0	0	0	0	0	0	0	0	0	0.022873	0.010508	0.00834526	0.0108784	0.0115885	0.0077678	0.0478833	0.0275126	0.0236881	0.0182564
Y168 C	0	0	0	0	0	0	0	0	0	0	0	0	0	0	0	0	0	0	0	0	0	0	0	0
Y168 D	0	0	0	0	0	0	0	0	0	0	0	0	0	0	0	0	0	0	0	0	0	0	0	0
Y168 E	0	0	0	0	0	0	0.0051794	0	0.00646243	0.00963637	0.00531955	0.00401075	0.0168618	0.00827854	0.0283308	0.0461467	0.0249045	0.0163715	0.048169	0.0231581	0.0648835	0.106425	0.060659	0.0349986
Y168 F	0.50204	0.503669	0.468018	0.60296	0.519172	0.0582264	0.66662	0.670517	0.605703	0.782631	0.681368	0.0737443	0.979743	0.984216	0.958032	1.0148	0.984199	0.0233897	0.976793	0.985462	1.00035	1.03247	0.998769	0.0244843
Y168 G	0.0321344	0.0452618	0.0303159	0.064269	0.0429953	0.0156677	0.0691454	0.0779432	0.0600836	0.13356	0.0851831	0.0330654	0.216458	0.196463	0.218907	0.362868	0.248674	0.0767902	0.485043	0.485286	0.431759	0.730713	0.5332	0.13406
Y168 H	0.0389049	0.0265714	0.0310394	0.0709591	0.0418687	0.0200526	0.0731821	0.0376226	0.0449729	0.107465	0.0658107	0.0317187	0.186907	0.0926814	0.138723	0.277736	0.174012	0.0791307	0.38569	0.212627	0.263363	0.499151	0.340208	0.12847
Y168 I	0.0181544	0.0144829	0.0172117	0.0273616	0.0193027	0.00559368	0.0272982	0.0291388	0.0433402	0.0634139	0.0407978	0.0166945	0.0968526	0.0888846	0.145712	0.22876	0.140052	0.0642534	0.251456	0.222055	0.340738	0.468578	0.320707	0.110747
Y168 L	0	0	0.00980855	0	0.00245214	0.00490428	0.0133369	0.00864385	0.0196199	0.0168161	0.0146042	0.0047322	0.0511139	0.0322158	0.0977801	0.0874689	0.0671447	0.0307062	0.156931	0.10214	0.232934	0.219595	0.1779	0.0604057
Y168 M	0	0	0	0	0	0	0	0	0	0.00491815	0.00122954	0.00245907	0.00910807	0.00380511	0.0147199	0.0186084	0.0115604	0.00647598	0.0221235	0.00711912	0.039849	0.0460946	0.0287966	0.0176618
Y168 N	0	0	0	0	0	0	0	0	0.0072305	0	0.00180762	0.00361525	0.0115032	0.0107393	0.0323655	0.0254115	0.0200049	0.0106481	0.0368626	0.0332976	0.0712679	0.0585379	0.0499915	0.0180442
Y168 P	0	0	0	0	0	0	0	0	0	0	0	0	0.00780295	0	0.00931076	0	0.00427843	0.0049785	0.015066	0	0.0172953	0	0.00809033	0.00938614
Y168 Q	0	0	0.01126	0.013223	0.00612073	0.0071129	0.0139435	0	0.0191522	0.0197303	0.0132065	0.0091809	0.0387313	0.00777847	0.0913384	0.0972152	0.0587658	0.0429745	0.112296	0.0222281	0.198731	0.177567	0.127706	0.0793594
Y168 R	0	0	0	0	0	0	0	0	0	0	0	0	0	0	0	0	0	0	0	0	0	0.00645788	0.00161447	0.00322894
Y168 S	0	0	0.00954004	0	0.00238501	0.00477002	0.0135647	0.00637993	0.0167585	0.00985176	0.0116387	0.00450073	0.0577086	0.0147	0.0883946	0.0527017	0.0533762	0.0302289	0.173573	0.0573211	0.206665	0.13109	0.142162	0.0644667
Y168 T	0.0258375	0.0219614	0.021709	0.0249956	0.0236258	0.0020986	0.0475476	0.033572	0.0418303	0.0497345	0.0431711	0.00721506	0.148182	0.0902411	0.154227	0.18015	0.1432	0.0379313	0.337016	0.211919	0.314467	0.370118	0.30838	0.0682479
Y168 V	0.016599	0	0.0234499	0.0176326	0.0144204	0.0100755	0.036776	0.017538	0.0400057	0.0322583	0.0316445	0.00992659	0.112387	0.0449018	0.139599	0.125623	0.105628	0.0419808	0.260816	0.122174	0.281424	0.254502	0.229729	0.0726188
Y168 W	0.221391	0.219268	0.51394	0.597897	0.388124	0.196763	0.327066	0.340081	0.649732	0.75368	0.51764	0.216802	0.639569	0.71029	0.980536	1.00879	0.834795	0.187197	0.926459	0.951623	1.02669	1.05079	0.98889	0.059292

## Sheet: rarAAAD
	relative acetate release after 2h						relative acetate release after 6h						relative acetate release after 18h						relative acetate release after 48h
Construct	1st	2nd	3rd	4th	avg	SD	1st	2nd	3rd	4th	avg	SD	1st	2nd	3rd	4th	avg	SD	1st	2nd	3rd	4th	avg	SD
D164 A	0	0.102424	0.0979492	0.0949951	0.073842	0.0493226	0.17565	0.235286	0.191939	0.195734	0.199652	0.0253027	0.39871	0.383073	0.348559	0.334382	0.366181	0.0298058	0.596599	0.577714	0.527604	0.512046	0.553491	0.0401369
D164 C	0.10327	0.0795993	0.0983009	0.0686849	0.0874638	0.0161429	0.237364	0.171737	0.20208	0.128426	0.184902	0.0462251	0.402104	0.326377	0.35846	0.25955	0.336623	0.0600272	0.61428	0.496753	0.559656	0.41758	0.522067	0.0846062
D164 E	0.563595	0.556043	0.526052	0.493609	0.534825	0.0319042	0.936185	0.928819	0.93159	0.897524	0.92353	0.017601	1.0147	1.01147	1.00997	1.00695	1.01077	0.0032253	1.08044	1.06178	1.0863	1.05728	1.07145	0.0140886
D164 F	0	0.0979233	0.0890935	0.0999289	0.0717364	0.0480553	0.164285	0.226161	0.180566	0.198964	0.192494	0.0265418	0.369581	0.393079	0.326014	0.331361	0.355009	0.0319455	0.537045	0.570432	0.489337	0.505836	0.525662	0.0358074
D164 G	0.23909	0.223428	0.221582	0.211546	0.223912	0.0113864	0.400994	0.386697	0.373338	0.352109	0.378284	0.0207855	0.605831	0.574972	0.568626	0.515994	0.566356	0.0373002	0.963758	0.927532	0.909983	0.810802	0.903019	0.0654286
D164 H	0.154024	0.137119	0.155876	0.117241	0.141065	0.0179854	0.313018	0.28353	0.304749	0.251589	0.288221	0.027398	0.470926	0.453217	0.475483	0.415459	0.453771	0.0272879	0.751803	0.714883	0.762913	0.614995	0.711149	0.0673096
D164 I	0.107323	0.0978917	0.100814	0.0654505	0.0928699	0.0186999	0.255864	0.219949	0.213442	0.138416	0.206918	0.0493312	0.403907	0.370427	0.383093	0.260884	0.354578	0.0639694	0.568844	0.566793	0.557622	0.407132	0.525098	0.0787948
D164 K	0.177902	0.111074	0.14915	0.104822	0.135737	0.0342625	0.342828	0.286495	0.302375	0.243229	0.293732	0.0411824	0.527379	0.465672	0.479961	0.410547	0.47089	0.0481032	0.872225	0.757914	0.771314	0.667001	0.767113	0.0840101
D164 L	0.160379	0.185645	0.173782	0.154763	0.168642	0.0138617	0.329024	0.358829	0.33646	0.32212	0.336608	0.015929	0.523029	0.577504	0.551969	0.509939	0.54061	0.0302216	0.873686	0.960192	0.926481	0.867198	0.906889	0.0443577
D164 M	0.0765057	0.0848503	0.0774368	0.0757305	0.0786309	0.0042046	0.179169	0.161452	0.162872	0.142624	0.161529	0.0149489	0.30053	0.306725	0.292733	0.269167	0.292289	0.0164432	0.434476	0.475492	0.443118	0.421254	0.443585	0.0230937
D164 N	0.281827	0.154956	0.280435	0.232592	0.237453	0.0595703	0.382129	0.379164	0.41259	0.36833	0.385553	0.0189749	0.623237	0.549269	0.617303	0.525122	0.578733	0.0490257	0.937633	0.85293	0.936048	0.806191	0.883201	0.0648137
D164 P	0.252915	0.243385	0.247679	0.21943	0.240853	0.0148036	0.416479	0.412199	0.39482	0.377013	0.400128	0.0180327	0.650745	0.630107	0.630866	0.584738	0.624114	0.0279355	0.985299	0.977337	0.980026	0.955141	0.974451	0.0132913
D164 Q	0.153826	0.171846	0.14887	0.162766	0.159327	0.0101353	0.308921	0.308289	0.302945	0.301912	0.305517	0.00360005	0.461194	0.500139	0.486435	0.471196	0.479741	0.0171065	0.704333	0.812248	0.758443	0.746499	0.755381	0.0444522
D164 R	0.227451	0.230802	0.263611	0.199449	0.230329	0.0262662	0.37848	0.394396	0.413776	0.335996	0.380662	0.033091	0.547706	0.587773	0.635193	0.495759	0.566608	0.0592416	0.870298	0.921087	0.94291	0.773757	0.877013	0.0752591
D164 S	0.213104	0.192132	0.176545	0.151767	0.183387	0.0258598	0.368494	0.343664	0.312456	0.286326	0.327735	0.0358852	0.56653	0.540449	0.488225	0.441957	0.50929	0.0554518	0.924483	0.884421	0.766536	0.669838	0.811319	0.115719
D164 T	0.105836	0.0932057	0.115095	0.0890242	0.10079	0.011917	0.235274	0.198503	0.214884	0.177806	0.206617	0.0243958	0.376344	0.350459	0.382983	0.316109	0.356474	0.0303481	0.534476	0.51862	0.557298	0.477784	0.522045	0.0335067
D164 V	0.112334	0.101466	0.105265	0.0873156	0.101595	0.0105311	0.239119	0.222975	0.220629	0.192536	0.218815	0.0193511	0.382694	0.361528	0.36958	0.325616	0.359855	0.0244358	0.554538	0.535195	0.548435	0.482466	0.530159	0.0328041
D164 W	0.0774456	0.0702882	0.0709864	0.0608345	0.0698887	0.00684226	0.172895	0.135848	0.1328	0.104725	0.136567	0.0279785	0.302711	0.277545	0.270076	0.220091	0.267606	0.0346168	0.45677	0.418347	0.419949	0.355109	0.412544	0.0422032
D164 Y	0.179665	0.141657	0.152696	0.143215	0.154308	0.0175943	0.332928	0.287435	0.311717	0.281094	0.303294	0.0237592	0.529479	0.475469	0.514011	0.444366	0.490831	0.03841	0.890676	0.754722	0.838598	0.716997	0.800248	0.0788482
PesCDAnm 1	0.614593	0.640689	0.677419	0.723108	0.663952	0.0471107	0.968817	0.979219	0.993755	0.997869	0.984915	0.0133857	1.01844	1.01969	1.02173	1.03811	1.02449	0.00917896	1.09296	1.10126	1.10671	1.13984	1.11019	0.0205565
PesCDAnm 2	0.718241	0.706286	0.733189	0.752623	0.727585	0.0199937	0.997452	0.983461	0.983374	1.00061	0.991225	0.00910756	1.0173	1.05501	1.04569	1.06	1.0445	0.0190809	1.12725	1.12717	1.12954	1.1319	1.12897	0.00224506
PesCDAnm 3	0.513845	0.565542	0.551468	0.58349	0.553586	0.029558	0.892799	0.956335	0.95274	0.965746	0.941905	0.0331935	1.00899	1.01437	1.01079	1.00897	1.01078	0.00253978	1.06709	1.08821	1.07131	1.07456	1.07529	0.00914098
PesCDAnm 4	0.71662	0.714304	0.667489	0.840705	0.734779	0.0741559	0.984313	0.983925	0.982712	1.00485	0.988951	0.0106238	1.04505	1.06008	1.01632	1.06761	1.04727	0.0226613	1.13385	1.13329	1.10568	1.15544	1.13207	0.0203892
PesCDAnm 5	0.705843	0.789337	0.640973	0.658393	0.698636	0.0663905	0.996437	1.00091	0.992551	0.995676	0.996394	0.00345016	1.03921	1.07055	1.01687	1.01681	1.03586	0.0254169	1.1181	1.15035	1.08629	1.10543	1.11504	0.0269256
PesCDAnm 6	0.660175	0.861792	0.728527	0.630413	0.720226	0.102928	0.976425	0.981576	0.999523	0.980044	0.984392	0.0103159	1.03468	1.07152	1.04656	1.01828	1.04276	0.0224037	1.10255	1.16114	1.13081	1.09489	1.12235	0.0301219
PesCDAnm 7	0.685115	0.800229	0.654747	0.751391	0.72287	0.0654829	0.980177	1.0002	0.992703	0.999197	0.993069	0.00921462	1.03332	1.04514	1.02078	1.0236	1.03071	0.0110198	1.11475	1.14084	1.13245	1.14035	1.1321	0.0121865

## Sheet: norm. rarAAAD
	relative acetate release after 2h normalized to PesCDAnm						relative acetate release after 6h normalized to PesCDAnm						relative acetate release after 18h normalized to PesCDAnm						relative acetate release after 48h normalized to PesCDAnm
Construct	1st	2nd	3rd	4th	avg	SD	1st	2nd	3rd	4th	avg	SD	1st	2nd	3rd	4th	avg	SD	1st	2nd	3rd	4th	avg	SD
D164 A	0	0.148698	0.142202	0.137913	0.107203	0.071606	0.178692	0.23936	0.195263	0.199124	0.20311	0.0257409	0.385687	0.37056	0.337174	0.32346	0.35422	0.0288323	0.534314	0.5174	0.472521	0.458588	0.495706	0.0359465
D164 C	0.149926	0.115561	0.142712	0.099716	0.126979	0.023436	0.241475	0.174711	0.20558	0.13065	0.188104	0.0470256	0.38897	0.315716	0.346751	0.251072	0.325627	0.0580665	0.550149	0.444891	0.501227	0.373984	0.467563	0.0757732
D164 E	0.818221	0.807258	0.763717	0.716617	0.776453	0.0463181	0.952396	0.944902	0.947721	0.913066	0.939521	0.0179058	0.981559	0.978433	0.97698	0.974057	0.977758	0.00311995	0.96764	0.950931	0.972886	0.9469	0.959589	0.0126178
D164 F	0	0.142164	0.129345	0.145076	0.104146	0.0697662	0.16713	0.230078	0.183692	0.202409	0.195827	0.0270014	0.357509	0.38024	0.315366	0.320538	0.343413	0.030902	0.480976	0.510878	0.438249	0.453026	0.470782	0.032069
D164 G	0.347108	0.324371	0.32169	0.30712	0.325072	0.0165307	0.407938	0.393393	0.379803	0.358206	0.384835	0.0211455	0.586042	0.556192	0.550052	0.49914	0.547857	0.0360819	0.863141	0.830697	0.81498	0.726153	0.808742	0.0585978
D164 H	0.22361	0.199068	0.226299	0.17021	0.204797	0.026111	0.318438	0.288439	0.310026	0.255946	0.293212	0.0278724	0.455544	0.438413	0.459952	0.401888	0.43895	0.0263965	0.673314	0.640249	0.683264	0.550789	0.636904	0.0602824
D164 I	0.155811	0.142118	0.146361	0.0950203	0.134828	0.0271483	0.260295	0.223757	0.217138	0.140812	0.210501	0.0501854	0.390714	0.358328	0.37058	0.252362	0.342996	0.0618799	0.509456	0.507619	0.499405	0.364627	0.470277	0.0705685
D164 K	0.258276	0.161256	0.216535	0.15218	0.197062	0.0497419	0.348764	0.291456	0.307611	0.247441	0.298818	0.0418955	0.510153	0.450462	0.464284	0.397137	0.455509	0.046532	0.781163	0.678787	0.690788	0.597365	0.687026	0.0752393
D164 L	0.232836	0.269518	0.252294	0.224683	0.244833	0.0201243	0.334722	0.365042	0.342286	0.327698	0.342437	0.0162048	0.505945	0.558641	0.53394	0.493283	0.522952	0.0292345	0.782472	0.859946	0.829756	0.776662	0.812209	0.0397267
D164 M	0.11107	0.123185	0.112422	0.109945	0.114155	0.00610419	0.182272	0.164248	0.165693	0.145093	0.164326	0.0152077	0.290714	0.296706	0.283171	0.260375	0.282742	0.0159061	0.389116	0.42585	0.396856	0.377274	0.397274	0.0206827
D164 N	0.409154	0.224964	0.407133	0.337675	0.344731	0.0864835	0.388746	0.38573	0.419734	0.374708	0.39223	0.0193035	0.60288	0.531328	0.59714	0.507969	0.559829	0.0474244	0.839743	0.763883	0.838323	0.722024	0.790993	0.0580471
D164 P	0.36718	0.353344	0.359578	0.318567	0.349667	0.0214917	0.423691	0.419336	0.401657	0.383541	0.407056	0.0183449	0.629489	0.609526	0.610259	0.565638	0.603728	0.0270231	0.882432	0.875302	0.87771	0.855423	0.872717	0.0119037
D164 Q	0.223322	0.249484	0.216128	0.236302	0.231309	0.0147143	0.314271	0.313627	0.308191	0.30714	0.310807	0.00366239	0.44613	0.483803	0.470546	0.455805	0.464071	0.0165477	0.6308	0.727448	0.67926	0.668563	0.676518	0.0398113
D164 R	0.330211	0.335076	0.382708	0.289559	0.334389	0.038133	0.385034	0.401225	0.420941	0.341814	0.387254	0.033664	0.529816	0.568574	0.614445	0.479566	0.5481	0.0573065	0.779437	0.824924	0.844469	0.692975	0.785451	0.067402
D164 S	0.309382	0.278935	0.256307	0.220334	0.266239	0.037543	0.374875	0.349615	0.317866	0.291284	0.33341	0.0365066	0.548025	0.522796	0.472278	0.427522	0.492655	0.0536406	0.827966	0.792086	0.686508	0.599906	0.726617	0.103638
D164 T	0.153652	0.135315	0.167093	0.129244	0.146326	0.0173009	0.239348	0.201941	0.218605	0.180885	0.210194	0.0248183	0.364051	0.339012	0.370473	0.305784	0.34483	0.0293568	0.478676	0.464475	0.499116	0.427903	0.467543	0.0300085
D164 V	0.163085	0.147307	0.152823	0.126764	0.147495	0.015289	0.243259	0.226836	0.224449	0.19587	0.222604	0.0196862	0.370194	0.349719	0.357509	0.31498	0.3481	0.0236377	0.496644	0.47932	0.491178	0.432096	0.474809	0.0293793
D164 W	0.112435	0.102044	0.103057	0.0883189	0.101464	0.00993353	0.175889	0.138201	0.135099	0.106538	0.138932	0.028463	0.292824	0.268479	0.261255	0.212902	0.258865	0.0334861	0.409083	0.374671	0.376106	0.318035	0.369474	0.0377971
D164 Y	0.260836	0.205656	0.221683	0.207918	0.224023	0.0255433	0.338693	0.292413	0.317115	0.285961	0.308545	0.0241706	0.512185	0.459939	0.497222	0.429851	0.474799	0.0371554	0.797688	0.675928	0.751047	0.642142	0.716701	0.0706164
PesCDAnm 1	0.89226	0.930146	0.98347	1.0498	0.963919	0.0683949	0.985593	0.996175	1.01096	1.01515	1.00197	0.0136175	0.985172	0.986386	0.988354	1.0042	0.991028	0.00887914	0.978851	0.986287	0.991166	1.02083	0.994285	0.0184103
PesCDAnm 2	1.04273	1.02538	1.06444	1.09265	1.0563	0.0290266	1.01472	1.00049	1.0004	1.01794	1.00839	0.00926527	0.984067	1.02055	1.01153	1.02538	1.01038	0.0184577	1.00957	1.00949	1.01161	1.01373	1.0111	0.00201067
PesCDAnm 3	0.745995	0.821048	0.800615	0.847105	0.803691	0.0429121	0.908259	0.972895	0.969237	0.982469	0.958215	0.0337683	0.976033	0.981233	0.97777	0.976009	0.977761	0.00245682	0.955682	0.974601	0.959461	0.96237	0.963029	0.00818665
PesCDAnm 4	1.04038	1.03702	0.969054	1.22053	1.06675	0.107659	1.00136	1.00096	0.999728	1.02225	1.00608	0.0108078	1.01091	1.02546	0.983125	1.03274	1.01306	0.0219211	1.01547	1.01498	0.990246	1.03481	1.01388	0.0182605
PesCDAnm 5	1.02474	1.14595	0.930558	0.955847	1.01427	0.096385	1.01369	1.01824	1.00974	1.01292	1.01365	0.0035099	1.00527	1.03558	0.983656	0.983595	1.00202	0.0245867	1.00137	1.03025	0.972882	0.990021	0.998631	0.0241146
PesCDAnm 6	0.958435	1.25114	1.05767	0.915226	1.04562	0.149429	0.993333	0.998573	1.01683	0.997014	1.00144	0.0104945	1.00088	1.03652	1.01238	0.985022	1.0087	0.021672	0.987442	1.03991	1.01275	0.980584	1.00517	0.0269771
PesCDAnm 7	0.994643	1.16176	0.950554	1.09086	1.04946	0.0950674	0.99715	1.01752	1.00989	1.0165	1.01027	0.00937418	0.999571	1.01101	0.987441	0.990164	0.997046	0.0106598	0.998371	1.02173	1.01422	1.0213	1.01391	0.0109142

## Sheet: rarAADA
	relative acetate release after 2h						relative acetate release after 6h						relative acetate release after 18h						relative acetate release after 48h
Construct	1st	2nd	3rd	4th	avg	SD	1st	2nd	3rd	4th	avg	SD	1st	2nd	3rd	4th	avg	SD	1st	2nd	3rd	4th	avg	SD
D164 A	0	0	0	0	0	0	0	0.0182438	0	0	0.00456096	0.00912192	0.0335724	0.043908	0.0292225	0.0449432	0.0379115	0.00774013	0.0703383	0.0678174	0.0629078	0.0913596	0.0731058	0.0125542
D164 C	0	0	0	0	0	0	0	0	0	0	0	0	0.0167686	0.0292085	0.0187576	0.0182505	0.0207463	0.00570422	0.030175	0.0381002	0.0353753	0.0299306	0.0333953	0.00401796
D164 E	0.0428415	0.0613004	0.0431825	0.0513046	0.0496572	0.00869203	0.11141	0.16952	0.118497	0.151645	0.137768	0.0274888	0.237258	0.291832	0.202738	0.253847	0.246419	0.0370108	0.301998	0.394786	0.307121	0.343498	0.336851	0.0428144
D164 F	0	0	0	0	0	0	0.0306799	0.0179631	0	0	0.0121607	0.014971	0.0682812	0.0514148	0.0360071	0.0348183	0.0476304	0.0157059	0.113138	0.0925456	0.0712471	0.0612539	0.0845461	0.0231003
D164 G	0	0.0241169	0	0.0145576	0.00966864	0.0118268	0.0308772	0.0398217	0.0340086	0.0461747	0.0377205	0.00674529	0.0562934	0.0955547	0.0619701	0.087282	0.075275	0.0190854	0.0840786	0.146744	0.0907151	0.142316	0.115963	0.0331463
D164 H	0	0.0164882	0	0	0.00412204	0.00824408	0.0504474	0.04208	0.0417924	0.049182	0.0458755	0.0045794	0.148963	0.104557	0.0962211	0.115834	0.116394	0.0231527	0.238008	0.188727	0.18144	0.20966	0.204459	0.0253635
D164 I	0	0	0	0	0	0	0.0185036	0.0169525	0	0	0.00886403	0.0102549	0.0552237	0.0394303	0.0358472	0.030667	0.0402921	0.0105845	0.0735511	0.0607953	0.0496152	0.0434936	0.0568638	0.0132316
D164 K	0.00836458	0	0	0	0.00209115	0.00418229	0.0492014	0.0444882	0.0210942	0.0343631	0.0372867	0.0124441	0.139296	0.13343	0.0565066	0.0827595	0.102998	0.0400612	0.192664	0.227602	0.130935	0.155012	0.176553	0.042468
D164 L	0	0.0152398	0	0	0.00380995	0.0076199	0.0472841	0.0509547	0.0359442	0.0241989	0.0395955	0.0120904	0.136246	0.139209	0.0780283	0.0669396	0.105106	0.0379586	0.232544	0.240501	0.150273	0.129039	0.188089	0.0566872
D164 M	0	0	0	0	0	0	0	0	0	0	0	0	0.032497	0.0347727	0	0.0279461	0.023804	0.0161211	0.0430245	0.0563685	0.0452292	0.0449458	0.047392	0.00606399
D164 N	0.00937044	0.0300861	0.0271694	0.0272927	0.0234797	0.00950208	0.033699	0.0706502	0.0511587	0.0614153	0.0542308	0.0158346	0.0636277	0.158095	0.0993283	0.130029	0.11277	0.0406114	0.0987628	0.244862	0.217876	0.223389	0.196223	0.0660079
D164 P	0	0.0295279	0	0.0250437	0.0136429	0.0158595	0.0310816	0.0801532	0.0190058	0.0630552	0.048324	0.0282074	0.0648295	0.17738	0.0433097	0.147373	0.108223	0.0643225	0.103251	0.273953	0.0736065	0.225781	0.169148	0.0960244
D164 Q	0.00832068	0.0255986	0	0	0.00847982	0.0120678	0.0549737	0.0621633	0.040876	0.0498009	0.0519535	0.00895742	0.160215	0.168573	0.0932057	0.115351	0.134336	0.0360281	0.248952	0.268526	0.174987	0.200205	0.223168	0.0430924
D164 R	0	0	0	0.00689129	0.00172282	0.00344565	0.0217825	0.036104	0.0325115	0.0435382	0.033484	0.00905212	0.0477656	0.0712386	0.0576416	0.0898264	0.066618	0.0182206	0.0843223	0.119862	0.125983	0.142995	0.118291	0.0246699
D164 S	0	0	0	0	0	0	0.0187012	0.0374798	0.0344307	0.0380638	0.0321689	0.00911864	0.0501912	0.0747181	0.0678797	0.0714479	0.0660592	0.0109411	0.0777534	0.138145	0.109001	0.117346	0.110561	0.0250712
D164 T	0	0	0	0	0	0	0.0181892	0	0	0	0.00454731	0.00909462	0.0384112	0.036342	0.0331451	0.031624	0.0348806	0.00306694	0.0476535	0.0613992	0.055711	0.0424383	0.0518005	0.00841179
D164 V	0	0	0	0	0	0	0.019588	0.0170366	0	0.0201396	0.0141911	0.00955678	0.035659	0.037354	0.0187247	0.0538804	0.0364045	0.0143694	0.0644599	0.0483161	0.0434303	0.100021	0.0640568	0.0256048
D164 W	0	0	0	0	0	0	0	0	0	0	0	0	0	0.0209943	0	0.0173189	0.0095783	0.0111614	0.0241962	0.0344488	0.0234174	0.0280286	0.0275228	0.00503806
D164 Y	0.00823164	0	0	0	0.00205791	0.00411582	0.0368284	0.0305496	0.0274117	0.0217658	0.0291389	0.00628397	0.0677074	0.0733301	0.0464695	0.0545364	0.0605109	0.0122335	0.135985	0.125058	0.0955479	0.10072	0.114328	0.0193391
F141 A	0	0	0	0	0	0	0	0	0	0	0	0	0.036199	0	0.0159034	0.0173868	0.0173723	0.0148144	0.0363317	0.0260921	0.0418734	0.0330017	0.0343247	0.0065964
F141 C	0	0.0184615	0.0273592	0.0148843	0.0151763	0.0113962	0.0367745	0.0399144	0.0399039	0.0408015	0.0393486	0.00176686	0.0661552	0.0757293	0.0762996	0.0658544	0.0710096	0.00578505	0.0904416	0.122519	0.149291	0.146627	0.12722	0.027316
F141 D	0	0	0	0	0	0	0	0	0	0	0	0	0	0	0	0	0	0	0.0239279	0.0219118	0.0246489	0.0219957	0.0231211	0.00138011
F141 E	0	0	0	0	0	0	0	0	0	0	0	0	0.0311121	0.0085214	0.0284076	0.032756	0.0251993	0.0112622	0.0510961	0.0386486	0.0384194	0.0467617	0.0437315	0.00625761
F141 G	0	0	0	0	0	0	0	0	0	0	0	0	0	0	0	0	0	0	0	0.0069289	0.019009	0.0117094	0.00941183	0.00800275
F141 H	0	0	0	0	0	0	0	0.0162776	0.0159027	0.0326784	0.0162147	0.0133425	0.037956	0.0327917	0.034511	0.054547	0.0399514	0.00996446	0.0587136	0.0499046	0.0624099	0.0948085	0.0664592	0.019614
F141 I	0.0247175	0.0321739	0.0342485	0.0500183	0.0352895	0.0106379	0.052364	0.0591765	0.0603545	0.109051	0.0702365	0.0261151	0.105231	0.111318	0.122913	0.198199	0.134415	0.0431507	0.157571	0.1935	0.222819	0.301453	0.218836	0.0612011
F141 K	0	0	0	0	0	0	0	0	0	0	0	0	0.021349	0.0215098	0.0299088	0.0318839	0.0261629	0.00552531	0.0362862	0.0453099	0.0666474	0.0527313	0.0502437	0.0128378
F141 L	0.0445861	0.0624296	0.0536431	0.0732487	0.0584769	0.0122495	0.124952	0.115293	0.0983801	0.158278	0.124226	0.0252184	0.231761	0.204902	0.187917	0.267415	0.222999	0.0346785	0.28266	0.292185	0.293514	0.384839	0.3133	0.0479374
F141 N	0	0	0	0	0	0	0	0	0	0.0170587	0.00426467	0.00852934	0.0335345	0	0	0.0223145	0.0139623	0.0167603	0.031679	0.027089	0.0412919	0.0578225	0.0394706	0.0135907
F141 P	0	0	0	0	0	0	0	0	0	0	0	0	0	0	0	0	0	0	0.00606496	0	0.0208578	0.020289	0.011803	0.0104281
F141 Q	0	0	0	0	0	0	0	0	0	0	0	0	0.0192243	0.0361827	0.00812355	0.032051	0.0238954	0.0127549	0.0430862	0.0629475	0.0488891	0.0550992	0.0525055	0.00851594
F141 S	0	0	0	0	0	0	0	0	0	0	0	0	0	0	0	0	0	0	0.00683706	0.024968	0.0215382	0.027268	0.0201528	0.00918406
F141 T	0	0	0	0	0	0	0.019339	0.0158654	0	0	0.00880108	0.0102611	0.0358172	0.0331772	0.0361144	0.037496	0.0356512	0.00180427	0.0673787	0.0561926	0.0757706	0.0723523	0.0679235	0.00854601
F141 V	0.00863917	0.0259089	0.0277009	0	0.0155623	0.0134724	0.0354536	0.0353157	0.0376995	0.043183	0.037913	0.00367938	0.0687755	0.0769857	0.072225	0.0865606	0.0761367	0.00772156	0.129831	0.124161	0.173131	0.177614	0.151184	0.0280857
F141 W	0	0	0	0	0	0	0.0168045	0	0	0	0.00420111	0.00840223	0.0302205	0.0191755	0.0305639	0.0299887	0.0274872	0.00554616	0.0272117	0.037106	0.0469203	0.0451202	0.0390895	0.00899458
F141 Y	0.00818854	0	0.00857587	0	0.0041911	0.00484205	0.0199748	0.0285203	0.0330424	0.032562	0.0285249	0.00605009	0.0405446	0.0469191	0.0484621	0.050826	0.0466879	0.00439946	0.0491718	0.0743866	0.105626	0.103239	0.0831059	0.0267086
H199 C	0	0	0	0	0	0	0	0	0	0	0	0	0	0	0	0	0	0	0.0174176	0.00624549	0.00596785	0.0167517	0.0115957	0.00634497
H199 D	0.109335	0.131582	0.163967	0.23394	0.159706	0.0543357	0.207839	0.227353	0.265936	0.358243	0.264843	0.0667827	0.288044	0.334241	0.35388	0.466329	0.360624	0.0756814	0.342088	0.39796	0.430386	0.6174	0.446958	0.119336
H199 E	0.0599227	0.0589578	0.0645986	0.0737785	0.0643144	0.00677324	0.142216	0.150507	0.158158	0.176863	0.156936	0.0147941	0.260889	0.258188	0.25941	0.26481	0.260824	0.00287752	0.321	0.312242	0.321936	0.333221	0.3221	0.00860416
H199 F	0.0999604	0.0993242	0.0909671	0.0987387	0.0972476	0.00421663	0.214116	0.21227	0.193514	0.207762	0.206915	0.00932443	0.329076	0.330143	0.286766	0.31424	0.315056	0.0202085	0.404131	0.421975	0.380769	0.410917	0.404448	0.0174149
H199 G	0.0620348	0.152662	0.143588	0.147477	0.12644	0.0430976	0.154766	0.27393	0.265362	0.264925	0.239746	0.0568049	0.241379	0.409704	0.362474	0.367274	0.345208	0.0723998	0.296654	0.558018	0.475277	0.48264	0.453147	0.110827
H199 I	0.0506292	0.0677331	0.0508473	0.0541571	0.0558417	0.00809027	0.142649	0.179866	0.134156	0.151822	0.152123	0.0198524	0.26403	0.274164	0.238502	0.246072	0.255692	0.0163173	0.338938	0.383476	0.317548	0.33455	0.343628	0.0281214
H199 K	0.0611464	0.0483432	0.0687714	0.138475	0.079184	0.0404159	0.14581	0.0940383	0.155614	0.283384	0.169712	0.0804527	0.253436	0.206435	0.258711	0.409397	0.281995	0.0881254	0.365706	0.285565	0.363186	0.564698	0.394789	0.119225
H199 L	0.0357808	0.0435495	0.0352635	0.0325138	0.0367769	0.00473724	0.103265	0.115748	0.087126	0.0840234	0.0975408	0.0147814	0.236414	0.236542	0.186067	0.193526	0.213137	0.0271233	0.291612	0.307584	0.282207	0.273482	0.288721	0.0145922
H199 M	0.0973051	0.0939591	0.111201	0.114639	0.104276	0.0101716	0.195718	0.214105	0.206379	0.225402	0.210401	0.0125232	0.308629	0.301788	0.306565	0.323664	0.310161	0.00944669	0.4094	0.416704	0.39496	0.423851	0.411229	0.0123469
H199 N	0.0923554	0.0814975	0.0769496	0.0801755	0.0827445	0.00668594	0.224653	0.216884	0.188818	0.214875	0.211308	0.0155746	0.349546	0.350638	0.31044	0.326823	0.334362	0.0193615	0.462742	0.47826	0.416974	0.440904	0.44972	0.0266717
H199 P	0.0277877	0.0400096	0.0272222	0.0380772	0.0332742	0.00671225	0.0483643	0.0801539	0.0505429	0.0891357	0.0670492	0.020665	0.0735274	0.143402	0.0749175	0.140433	0.10807	0.0391067	0.0674476	0.187139	0.0761608	0.147191	0.119485	0.0575315
H199 Q	0.116585	0.138286	0.152246	0.15793	0.141262	0.0184055	0.252656	0.288684	0.278789	0.29486	0.278747	0.018611	0.373494	0.438672	0.395112	0.414454	0.405433	0.0277661	0.520605	0.687663	0.56577	0.595853	0.592473	0.0705943
H199 R	0.042696	0.035978	0.0457786	0.0575101	0.0454907	0.00899723	0.122431	0.106025	0.120607	0.163923	0.128246	0.0248917	0.236668	0.226532	0.239537	0.292273	0.248753	0.0295452	0.343341	0.315605	0.351078	0.411642	0.355416	0.0404593
H199 S	0.0660137	0.105253	0.0994935	0.128892	0.0999129	0.0259333	0.175297	0.233364	0.216683	0.256303	0.220412	0.0341821	0.284577	0.340629	0.316424	0.348692	0.32258	0.0288083	0.371299	0.468504	0.404356	0.450167	0.423581	0.0440753
H199 W	0.0236353	0.0283461	0.0254822	0.0259075	0.0258428	0.00193853	0.036762	0.0470685	0.0517239	0.0562635	0.0479545	0.00835276	0.0850876	0.0909361	0.0998185	0.10948	0.0963306	0.0106549	0.133435	0.134165	0.163951	0.168692	0.150061	0.0188782
H199 Y	0.191075	0.186045	0.132852	0.177618	0.171897	0.0266157	0.30687	0.311791	0.261177	0.301433	0.295317	0.0231502	0.426425	0.47024	0.353351	0.418836	0.417213	0.0482279	0.77929	0.854832	0.459825	0.685701	0.694912	0.171313
W76 F	0	0.0278067	0.00838488	0.0254276	0.0154048	0.013427	0.0315035	0.041468	0.0422671	0.0474042	0.0406607	0.00664734	0.0458552	0.086863	0.0762069	0.0940421	0.0757418	0.0212289	0.0987173	0.127915	0.159071	0.17503	0.140183	0.0338673
W76 H	0	0	0	0	0	0	0.0164087	0.0157227	0.0191535	0	0.0128212	0.00867506	0.0328111	0.0403511	0.0408711	0.0426332	0.0391666	0.00434812	0.0442555	0.0595901	0.0882124	0.0895795	0.0704094	0.0222525
W76 Y	0.0493591	0.106401	0.103846	0.10299	0.0906491	0.0275647	0.113545	0.213707	0.178131	0.200485	0.176467	0.0444432	0.205551	0.324997	0.266366	0.298021	0.273733	0.0513841	0.264291	0.438519	0.356618	0.406777	0.366551	0.0760553
PesCDAnm 1	0.0303045	0.0397033	0.0627443	0.0549529	0.0469263	0.0146411	0.0669581	0.0680075	0.146616	0.124305	0.101472	0.0402922	0.112549	0.131371	0.234717	0.204825	0.170865	0.0582836	0.170793	0.179613	0.310738	0.290579	0.237931	0.0729867
PesCDAnm 2	0.0330057	0.0456801	0.0275732	0.0613447	0.0419009	0.0150195	0.102716	0.0860322	0.0716455	0.147304	0.101924	0.0328089	0.182569	0.159193	0.143276	0.232347	0.179346	0.0388442	0.265377	0.219113	0.224791	0.317459	0.256685	0.045453
PesCDAnm 3	0.0284246	0.0343873	0.0483657	0.0449398	0.0390293	0.00923962	0.0751521	0.0729089	0.0867058	0.103756	0.0846308	0.0141108	0.128476	0.141206	0.163276	0.188736	0.155424	0.0264556	0.207471	0.194063	0.250876	0.281655	0.233516	0.0402226
PesCDAnm 4	0.0354476	0.035839	0.0438738	0.0822781	0.0493596	0.0222866	0.0768859	0.0575361	0.0898278	0.180274	0.101131	0.0544049	0.166046	0.126599	0.162829	0.279581	0.183764	0.066335	0.259433	0.187724	0.234917	0.375825	0.264475	0.0799763
PesCDAnm 5	0.0301507	0.0466852	0.0719088	0.0780255	0.0566925	0.0222953	0.0786284	0.100726	0.160951	0.172489	0.128199	0.0456301	0.172898	0.17933	0.259623	0.269658	0.220377	0.051342	0.252105	0.234263	0.340294	0.361716	0.297094	0.0632824
PesCDAnm 6	0.0379548	0.0456815	0.0596296	0.0775657	0.0552079	0.0173958	0.109177	0.113936	0.110053	0.178639	0.127951	0.0338549	0.21121	0.205378	0.176275	0.27079	0.215913	0.0396475	0.30818	0.276047	0.28286	0.376927	0.311003	0.0460722
PesCDAnm 7	0.0342614	0.057387	0.0557106	0.0672505	0.0536524	0.0138937	0.0895031	0.131855	0.120974	0.159946	0.12557	0.0291157	0.194178	0.224997	0.206314	0.24819	0.21842	0.0235496	0.272089	0.29967	0.280756	0.333914	0.296607	0.0274077
Y140 F	0	0.0256893	0.0240634	0.0281917	0.0194861	0.0131012	0.0474307	0.039111	0.0408893	0.0584043	0.0464588	0.0087302	0.0961029	0.0756844	0.080377	0.119942	0.0930265	0.0199554	0.140449	0.124419	0.156349	0.204719	0.156484	0.0346982
Y140 H	0	0	0	0	0	0	0	0	0	0	0	0	0	0.0295039	0	0.0312428	0.0151867	0.0175504	0.0085184	0.0349497	0.033839	0.0438703	0.0302944	0.0151958
Y140 W	0	0	0	0	0	0	0.0298449	0.0311134	0	0.022062	0.0207551	0.0144037	0.043016	0.0644196	0.0465515	0.0651977	0.0547962	0.0116554	0.0954823	0.113719	0.101396	0.129843	0.11011	0.0151911
Y168 F	0.0395276	0.0517893	0.0642023	0.0717765	0.0568239	0.0141719	0.115095	0.111303	0.1376	0.160511	0.131127	0.0227693	0.194158	0.205075	0.224267	0.259949	0.220862	0.0288775	0.29607	0.266481	0.321416	0.355909	0.309969	0.0379733
Y168 G	0	0	0	0.0157091	0.00392728	0.00785456	0.0183195	0.0428442	0.0399908	0.0461425	0.0368242	0.0125899	0.0337363	0.109955	0.0854313	0.0991482	0.0820678	0.0337476	0.045179	0.18156	0.165085	0.188858	0.14517	0.0673984
Y168 H	0	0	0	0	0	0	0	0.0162535	0	0.0204046	0.00916451	0.0107171	0	0.036405	0.0387749	0.0460436	0.0303059	0.0206159	0.0342439	0.0540749	0.0705991	0.0943316	0.0633124	0.0254663
Y168 I	0	0.00792695	0	0	0.00198174	0.00396348	0.0405882	0.0520341	0.0335615	0.0365559	0.0406849	0.00809537	0.0875831	0.116713	0.0680069	0.0680351	0.0850845	0.023014	0.140525	0.177637	0.126219	0.127446	0.142957	0.0240096
Y168 T	0	0	0	0	0	0	0	0.0176972	0	0	0.0044243	0.0088486	0	0.0363307	0.0324854	0.0353861	0.0260505	0.0174439	0.0268769	0.0515008	0.0529688	0.0582874	0.0474085	0.0139948
Y168 W	0	0	0	0	0	0	0.0195005	0	0	0	0.00487513	0.00975027	0.0366093	0.0376284	0.0292882	0.0308173	0.0335858	0.004148	0.0553695	0.0563561	0.0507082	0.0688293	0.0578158	0.00774444

## Sheet: norm. rarAADA
	relative acetate release after 2h normalized to PesCDAnm						relative acetate release after 6h normalized to PesCDAnm						relative acetate release after 18h normalized to PesCDAnm						relative acetate release after 48h normalized to PesCDAnm
Construct	1st	2nd	3rd	4th	avg	SD	1st	2nd	3rd	4th	avg	SD	1st	2nd	3rd	4th	avg	SD	1st	2nd	3rd	4th	avg	SD
D164 A	0	0	0	0	0	0	0	0.165664	0	0	0.0414161	0.0828321	0.174842	0.228669	0.152188	0.23406	0.19744	0.0403099	0.259508	0.250208	0.232094	0.337065	0.269719	0.046318
D164 C	0	0	0	0	0	0	0	0	0	0	0	0	0.0873294	0.152115	0.0976879	0.0950469	0.108045	0.0297071	0.111328	0.140568	0.130515	0.110427	0.12321	0.014824
D164 E	0.874905	1.25187	0.88187	1.04774	1.0141	0.177508	1.01167	1.53934	1.07602	1.37702	1.25101	0.249614	1.23562	1.51983	1.05584	1.32201	1.28333	0.192749	1.1142	1.45654	1.1331	1.26731	1.24279	0.157961
D164 F	0	0	0	0	0	0	0.278591	0.163115	0	0	0.110426	0.135945	0.355602	0.267764	0.187522	0.181331	0.248055	0.0817949	0.417414	0.341441	0.262861	0.225992	0.311927	0.085227
D164 G	0	0.492514	0	0.297295	0.197452	0.241526	0.280382	0.361603	0.308817	0.419292	0.342524	0.0612511	0.293171	0.49764	0.322735	0.454557	0.392026	0.099395	0.310202	0.541401	0.334687	0.525066	0.427839	0.122291
D164 H	0	0.33672	0	0	0.08418	0.16836	0.458091	0.38211	0.379499	0.4466	0.416575	0.0415835	0.775788	0.544524	0.501111	0.603254	0.606169	0.120577	0.878113	0.696297	0.66941	0.773525	0.754336	0.0935768
D164 I	0	0	0	0	0	0	0.168023	0.153939	0	0	0.0804904	0.09312	0.2876	0.205349	0.186689	0.159711	0.209837	0.0551231	0.271362	0.2243	0.183052	0.160467	0.209795	0.0488171
D164 K	0.170821	0	0	0	0.0427052	0.0854104	0.446777	0.403978	0.191547	0.312036	0.338584	0.113	0.725438	0.694894	0.294281	0.431004	0.536404	0.208635	0.710822	0.839721	0.483075	0.571907	0.651381	0.156683
D164 L	0	0.311226	0	0	0.0778065	0.155613	0.429366	0.462697	0.326394	0.21974	0.359549	0.109787	0.709555	0.724988	0.406364	0.348616	0.547381	0.197685	0.857956	0.887314	0.554421	0.47608	0.693943	0.209144
D164 M	0	0	0	0	0	0	0	0	0	0	0	0	0.169241	0.181093	0	0.145541	0.123969	0.0839572	0.158736	0.207968	0.16687	0.165824	0.174849	0.0223727
D164 N	0.191362	0.614415	0.554851	0.55737	0.4795	0.194051	0.306006	0.641544	0.46455	0.557686	0.492446	0.143787	0.331367	0.823345	0.517293	0.677177	0.587296	0.211501	0.364379	0.903403	0.803839	0.824178	0.72395	0.243532
D164 P	0	0.603016	0	0.51144	0.278614	0.323881	0.282239	0.727836	0.172583	0.572577	0.438809	0.256139	0.337626	0.923781	0.225553	0.767503	0.563616	0.334986	0.380937	1.01073	0.271566	0.833003	0.624059	0.354276
D164 Q	0.169924	0.522772	0	0	0.173174	0.246447	0.499192	0.564478	0.371177	0.45222	0.471767	0.0813385	0.834387	0.877914	0.485407	0.600736	0.699611	0.187631	0.918493	0.990709	0.645603	0.738644	0.823362	0.158987
D164 R	0	0	0	0.140733	0.0351833	0.0703667	0.197797	0.327845	0.295223	0.395351	0.304054	0.0821984	0.248759	0.371004	0.300192	0.467808	0.346941	0.0948911	0.311101	0.442223	0.464807	0.527571	0.436426	0.091018
D164 S	0	0	0	0	0	0	0.169818	0.340337	0.31265	0.345641	0.292111	0.0828024	0.261391	0.389125	0.353511	0.372094	0.34403	0.0569802	0.286866	0.509678	0.402153	0.432939	0.407909	0.0924985
D164 T	0	0	0	0	0	0	0.165169	0	0	0	0.0412922	0.0825843	0.200042	0.189266	0.172617	0.164695	0.181655	0.0159724	0.175814	0.226528	0.205542	0.156573	0.191115	0.0310347
D164 V	0	0	0	0	0	0	0.17787	0.154702	0	0.182879	0.128863	0.0867809	0.185709	0.194536	0.0975167	0.280604	0.189591	0.0748345	0.23782	0.178259	0.160233	0.369021	0.236333	0.0944672
D164 W	0	0	0	0	0	0	0	0	0	0	0	0	0	0.109336	0	0.0901955	0.0498829	0.0581275	0.0892703	0.127097	0.086397	0.103409	0.101543	0.0185876
D164 Y	0.168106	0	0	0	0.0420265	0.0840529	0.334422	0.277408	0.248913	0.197645	0.264597	0.057062	0.352614	0.381896	0.242009	0.284021	0.315135	0.0637109	0.501706	0.461393	0.352517	0.371601	0.421804	0.0713502
F141 A	0	0	0	0	0	0	0	0	0	0	0	0	0.188521	0	0.0828236	0.0905487	0.0904733	0.077152	0.134043	0.0962649	0.154489	0.121757	0.126639	0.024337
F141 C	0	0.377019	0.558728	0.303966	0.309928	0.232733	0.333934	0.362446	0.36235	0.370501	0.357308	0.0160441	0.34453	0.394391	0.397361	0.342964	0.369812	0.030128	0.333678	0.452026	0.550797	0.540971	0.469368	0.100781
F141 D	0	0	0	0	0	0	0	0	0	0	0	0	0	0	0	0	0	0	0.0882805	0.0808421	0.0909403	0.0811515	0.0853036	0.00509181
F141 E	0	0	0	0	0	0	0	0	0	0	0	0	0.162029	0.0443787	0.147944	0.17059	0.131236	0.0586525	0.188516	0.142591	0.141746	0.172524	0.161344	0.023087
F141 G	0	0	0	0	0	0	0	0	0	0	0	0	0	0	0	0	0	0	0	0.0255637	0.0701324	0.0432011	0.0347243	0.0295256
F141 H	0	0	0	0	0	0	0	0.14781	0.144406	0.296738	0.147238	0.121158	0.197672	0.170776	0.17973	0.284076	0.208064	0.051894	0.21662	0.184119	0.230257	0.34979	0.245197	0.0723646
F141 I	0.504778	0.657052	0.69942	1.02147	0.72068	0.217247	0.475494	0.537356	0.548053	0.990247	0.637788	0.23714	0.548032	0.579735	0.640119	1.0322	0.700023	0.224725	0.581347	0.713904	0.822076	1.11219	0.807379	0.225797
F141 K	0	0	0	0	0	0	0	0	0	0	0	0	0.111184	0.112021	0.155762	0.166049	0.136254	0.0287753	0.133875	0.167168	0.245891	0.194548	0.185371	0.0473641
F141 L	0.910533	1.27493	1.0955	1.49588	1.19421	0.250158	1.13464	1.04692	0.893347	1.43726	1.12804	0.228998	1.20699	1.06711	0.978652	1.39267	1.16136	0.180602	1.04285	1.078	1.0829	1.41984	1.1559	0.176862
F141 N	0	0	0	0	0	0	0	0	0	0.154902	0.0387256	0.0774512	0.174645	0	0	0.116212	0.0727141	0.0872861	0.116877	0.099943	0.152344	0.213332	0.145624	0.050142
F141 P	0	0	0	0	0	0	0	0	0	0	0	0	0	0	0	0	0	0	0.0223763	0	0.0769535	0.074855	0.0435462	0.0384739
F141 Q	0	0	0	0	0	0	0	0	0	0	0	0	0.100119	0.188436	0.0423067	0.166919	0.124445	0.0664264	0.158964	0.23224	0.180373	0.203285	0.193715	0.031419
F141 S	0	0	0	0	0	0	0	0	0	0	0	0	0	0	0	0	0	0	0.0252249	0.0921179	0.0794639	0.100603	0.0743525	0.033884
F141 T	0	0	0	0	0	0	0.175609	0.144066	0	0	0.0799188	0.0931763	0.186533	0.172784	0.188081	0.195276	0.185668	0.00939647	0.248589	0.207319	0.27955	0.266939	0.250599	0.0315299
F141 V	0.176428	0.52911	0.565706	0	0.317811	0.275132	0.321939	0.320687	0.342333	0.392126	0.344271	0.0334108	0.358177	0.400935	0.376141	0.4508	0.396513	0.0402132	0.479002	0.458085	0.638757	0.655295	0.557784	0.10362
F141 W	0	0	0	0	0	0	0.152594	0	0	0	0.0381485	0.0762969	0.157386	0.0998642	0.159174	0.156179	0.143151	0.0288839	0.100396	0.1369	0.173109	0.166468	0.144218	0.0331849
F141 Y	0.167226	0	0.175136	0	0.0855904	0.098884	0.181382	0.25898	0.300044	0.295682	0.259022	0.0549383	0.211152	0.24435	0.252386	0.264697	0.243147	0.022912	0.181416	0.274444	0.3897	0.380894	0.306614	0.0985397
H199 C	0	0	0	0	0	0	0	0	0	0	0	0	0	0	0	0	0	0	0.0642609	0.0230423	0.022018	0.0618043	0.0427814	0.0234093
H199 D	2.23282	2.68716	3.34851	4.77751	3.2615	1.10964	1.8873	2.06449	2.41485	3.25305	2.40492	0.606424	1.50011	1.7407	1.84298	2.4286	1.8781	0.394142	1.26211	1.46825	1.58788	2.27785	1.64902	0.440283
H199 E	1.22374	1.20403	1.31923	1.5067	1.31342	0.138323	1.2914	1.36669	1.43616	1.60602	1.42507	0.134339	1.35869	1.34462	1.35098	1.37911	1.35835	0.0149859	1.18431	1.15199	1.18776	1.2294	1.18836	0.0317444
H199 F	2.04138	2.02839	1.85772	2.01643	1.98598	0.0861118	1.94429	1.92753	1.75721	1.88659	1.87891	0.0846711	1.7138	1.71935	1.49345	1.63653	1.64078	0.105244	1.49101	1.55685	1.40482	1.51605	1.49218	0.0642511
H199 G	1.26687	3.11765	2.93233	3.01176	2.58215	0.880135	1.40536	2.48744	2.40964	2.40567	2.17703	0.51582	1.25708	2.1337	1.88773	1.91273	1.79781	0.377051	1.09448	2.05877	1.7535	1.78067	1.67185	0.408887
H199 I	1.03395	1.38324	1.0384	1.10599	1.14039	0.165219	1.29534	1.63329	1.21821	1.37863	1.38137	0.180271	1.37504	1.42782	1.2421	1.28152	1.33162	0.084979	1.25049	1.41481	1.17157	1.2343	1.26779	0.103752
H199 K	1.24873	0.987261	1.40444	2.82792	1.61709	0.825371	1.32404	0.853921	1.41306	2.57329	1.54108	0.730556	1.31987	1.07509	1.34734	2.1321	1.4686	0.458949	1.34925	1.05357	1.33995	2.08341	1.45655	0.439871
H199 L	0.730712	0.889364	0.720149	0.663995	0.751055	0.0967434	0.937708	1.05106	0.791154	0.76298	0.885726	0.134224	1.23123	1.23189	0.969019	1.00787	1.11	0.141256	1.07588	1.13481	1.04118	1.00899	1.06522	0.053837
H199 M	1.98716	1.91882	2.27093	2.34116	2.12952	0.207724	1.77723	1.94419	1.87404	2.04677	1.91056	0.113717	1.60731	1.57168	1.59656	1.68561	1.61529	0.0491975	1.51045	1.5374	1.45718	1.56377	1.5172	0.0455531
H199 N	1.88607	1.66434	1.57146	1.63734	1.6898	0.13654	2.03998	1.96943	1.71458	1.95119	1.91879	0.141426	1.82041	1.82609	1.61674	1.70207	1.74133	0.100833	1.70725	1.76451	1.5384	1.62668	1.65921	0.0984034
H199 P	0.567478	0.817073	0.55593	0.777609	0.679523	0.137077	0.439176	0.727843	0.458958	0.809402	0.608845	0.18765	0.382924	0.746825	0.390164	0.731363	0.562819	0.203664	0.248843	0.690438	0.28099	0.543052	0.440831	0.212259
H199 Q	2.38088	2.82407	3.10916	3.22522	2.88483	0.375875	2.29426	2.62141	2.53156	2.67749	2.53118	0.168998	1.94512	2.28456	2.05771	2.15844	2.11146	0.144603	1.92074	2.53708	2.08737	2.19836	2.18589	0.260453
H199 R	0.871934	0.734741	0.934887	1.17447	0.929007	0.183741	1.11174	0.962763	1.09518	1.48851	1.16455	0.226031	1.23255	1.17976	1.24749	1.52213	1.29548	0.153869	1.26673	1.1644	1.29528	1.51872	1.31128	0.149272
H199 S	1.34813	2.14946	2.03185	2.63221	2.04041	0.529608	1.59179	2.11908	1.9676	2.32738	2.00146	0.310392	1.48205	1.77397	1.64791	1.81596	1.67997	0.150031	1.36988	1.72851	1.49184	1.66086	1.56277	0.162613
H199 W	0.482678	0.578882	0.520396	0.52908	0.527759	0.0395885	0.33382	0.427409	0.469682	0.510905	0.435454	0.0758477	0.443128	0.473587	0.519846	0.570163	0.501681	0.0554899	0.492298	0.494994	0.604885	0.622378	0.553639	0.0696497
H199 Y	3.90212	3.79939	2.7131	3.6273	3.51048	0.543544	2.78655	2.83123	2.37163	2.73718	2.68165	0.210217	2.22078	2.44897	1.84022	2.18126	2.17281	0.251166	2.87514	3.15384	1.69649	2.52985	2.56383	0.632048
W76 F	0	0.567866	0.171235	0.519281	0.314596	0.274205	0.28607	0.376553	0.38381	0.430457	0.369222	0.0603616	0.23881	0.452375	0.396878	0.489763	0.394456	0.110558	0.364211	0.471934	0.586883	0.645761	0.517197	0.124951
W76 H	0	0	0	0	0	0	0.149001	0.142771	0.173924	0	0.116424	0.0787744	0.170877	0.210145	0.212853	0.22203	0.203976	0.0226446	0.163278	0.219853	0.325454	0.330497	0.25977	0.0820991
W76 Y	1.00801	2.17291	2.12073	2.10326	1.85123	0.562925	1.03105	1.94058	1.61753	1.82052	1.60242	0.403569	1.07049	1.69255	1.38721	1.55206	1.42558	0.267604	0.975085	1.61789	1.31572	1.50077	1.35237	0.280601
PesCDAnm 1	0.618876	0.810818	1.28136	1.12224	0.958324	0.299	0.608017	0.617547	1.33136	1.12876	0.921419	0.365876	0.586143	0.68417	1.22239	1.06671	0.889852	0.303536	0.630129	0.662669	1.14645	1.07207	0.877829	0.269279
PesCDAnm 2	0.674039	0.932875	0.563097	1.25278	0.855697	0.306726	0.932716	0.781221	0.650581	1.3376	0.92553	0.297923	0.9508	0.829064	0.74617	1.21004	0.934019	0.202297	0.979091	0.808402	0.829352	1.17124	0.947022	0.167696
PesCDAnm 3	0.580484	0.702254	0.987721	0.917758	0.797054	0.188691	0.682423	0.662054	0.787338	0.942167	0.768496	0.128134	0.66909	0.73539	0.850327	0.98292	0.809432	0.137778	0.76545	0.715982	0.92559	1.03915	0.861542	0.148399
PesCDAnm 4	0.723907	0.731902	0.895987	1.68028	1.00802	0.455135	0.698167	0.52246	0.815687	1.63699	0.918326	0.494028	0.864754	0.659317	0.847997	1.45603	0.957026	0.345466	0.957159	0.692594	0.866711	1.38658	0.975761	0.295067
PesCDAnm 5	0.615735	0.953402	1.46851	1.59343	1.15777	0.455313	0.71399	0.91465	1.46152	1.5663	1.16412	0.414347	0.900438	0.933932	1.35209	1.40436	1.1477	0.267385	0.930123	0.864296	1.25549	1.33453	1.09611	0.233476
PesCDAnm 6	0.77511	0.932905	1.21775	1.58404	1.12745	0.355256	0.991392	1.0346	0.999344	1.62214	1.16187	0.307421	1.09996	1.06959	0.918024	1.41025	1.12446	0.206481	1.13701	1.01846	1.04359	1.39065	1.14743	0.16998
PesCDAnm 7	0.699684	1.17195	1.13772	1.37338	1.09568	0.283735	0.812738	1.19732	1.09851	1.4524	1.14024	0.264387	1.01126	1.17176	1.07446	1.29255	1.13751	0.122644	1.00385	1.10561	1.03583	1.23195	1.09431	0.101119
Y140 F	0	0.524625	0.491422	0.575729	0.397944	0.267552	0.430698	0.35515	0.371298	0.530344	0.421872	0.0792752	0.500495	0.394157	0.418596	0.624646	0.484474	0.103926	0.518177	0.459035	0.576839	0.755295	0.577337	0.128017
Y140 H	0	0	0	0	0	0	0	0	0	0	0	0	0	0.153654	0	0.16271	0.0790909	0.0914011	0.0314281	0.128944	0.124847	0.161857	0.111769	0.0560638
Y140 W	0	0	0	0	0	0	0.271008	0.282527	0	0.200335	0.188468	0.130794	0.224023	0.335491	0.242436	0.339544	0.285374	0.0607005	0.352276	0.419558	0.374092	0.479046	0.406243	0.0560467
Y168 F	0.807229	1.05764	1.31113	1.46581	1.16045	0.289418	1.04513	1.01069	1.24949	1.45753	1.19071	0.206759	1.01116	1.06801	1.16796	1.35379	1.15023	0.150391	1.09233	0.983165	1.18584	1.3131	1.14361	0.1401
Y168 G	0	0	0	0.32081	0.0802026	0.160405	0.166352	0.389049	0.363139	0.419	0.334385	0.114324	0.175696	0.572637	0.444919	0.516355	0.427402	0.175754	0.166685	0.669851	0.609068	0.696778	0.535596	0.248662
Y168 H	0	0	0	0	0	0	0	0.147591	0	0.185285	0.0832189	0.0973173	0	0.189594	0.201936	0.239791	0.15783	0.107366	0.12634	0.199505	0.260471	0.34803	0.233587	0.0939562
Y168 I	0	0.161884	0	0	0.0404709	0.0809418	0.368564	0.472499	0.304757	0.331949	0.369442	0.0735105	0.456125	0.607831	0.354174	0.354321	0.443113	0.119855	0.518459	0.65538	0.465675	0.470203	0.527429	0.0885819
Y168 T	0	0	0	0	0	0	0	0.160701	0	0	0.0401752	0.0803503	0	0.189207	0.169181	0.184287	0.135669	0.0908464	0.0991605	0.190009	0.195425	0.215047	0.17491	0.0516327
Y168 W	0	0	0	0	0	0	0.177076	0	0	0	0.044269	0.0885379	0.190658	0.195965	0.15253	0.160494	0.174912	0.0216024	0.204282	0.207922	0.187084	0.253941	0.213307	0.0285726

## Sheet: rarADAA
	relative acetate release after 2h						relative acetate release after 6h						relative acetate release after 18h						relative acetate release after 48h
Construct	1st	2nd	3rd	4th	avg	SD	1st	2nd	3rd	4th	avg	SD	1st	2nd	3rd	4th	avg	SD	1st	2nd	3rd	4th	avg	SD
H199 C	0	0	0	0	0	0	0	0	0	0	0	0	0.0132628	0.0633307	0	0.0144449	0.0227596	0.0278289	0.0687837	0.118371	0.052831	0.094937	0.0837306	0.028889
H199 D	0.504631	0.514297	0.495674	0.452729	0.491833	0.0271555	1.00521	1.00685	0.987707	0.968673	0.99211	0.017866	1.08617	1.0702	1.06097	1.0362	1.06339	0.0209008	1.15159	1.16334	1.16758	1.10706	1.14739	0.0277255
H199 E	0.304794	0.295816	0.29355	0.277459	0.292905	0.0113842	0.429468	0.424099	0.407912	0.392737	0.413554	0.0166294	0.865511	0.80718	0.726149	0.600539	0.749845	0.114775	0.944439	1.01692	1.02308	1.00994	0.998595	0.0365007
H199 F	0.355803	0.362396	0.355953	0.322118	0.349068	0.0182276	0.566549	0.525722	0.525694	0.45499	0.518239	0.0463532	1.0459	1.0335	1.02193	0.999593	1.02523	0.0196967	1.16543	1.13298	1.15594	1.05983	1.12854	0.0477949
H199 G	0.432708	0.486797	0.441829	0.44347	0.451201	0.0241984	0.919369	1.00444	0.961886	0.974034	0.964932	0.0352554	1.07679	1.09903	1.05457	1.06556	1.07399	0.0190022	1.16896	1.225	1.18014	1.17001	1.18603	0.0264682
H199 I	0.281152	0.275034	0.270597	0.263889	0.272668	0.00727851	0.40984	0.402711	0.387969	0.394713	0.398808	0.00950783	0.872785	0.78551	0.684305	0.667499	0.752525	0.0956276	1.04281	1.03488	1.01371	1.01364	1.02626	0.0148904
H199 K	0.313386	0.343107	0.339036	0.32852	0.331012	0.0132611	0.421799	0.475139	0.466016	0.457145	0.455025	0.0233371	0.756116	0.986714	0.973599	0.93901	0.91386	0.10707	1.03122	1.07767	1.05511	1.04319	1.0518	0.0198155
H199 L	0.227737	0.201136	0.189507	0.211035	0.207354	0.0161884	0.350516	0.332404	0.297779	0.319247	0.324987	0.0222108	0.529315	0.497651	0.417922	0.47075	0.478909	0.0471804	1.02325	1.00945	0.652398	0.995628	0.920183	0.178879
H199 M	0.41153	0.406904	0.37849	0.380245	0.394292	0.0173517	0.748872	0.774939	0.568202	0.587088	0.669775	0.107191	1.03804	1.03507	1.01357	1.01295	1.02491	0.0135064	1.15591	1.13272	1.10612	1.07248	1.11681	0.0358735
H199 N	0.350391	0.339271	0.294993	0.324767	0.327355	0.0239907	0.518986	0.516975	0.433467	0.462829	0.483064	0.0420701	1.0444	1.07328	1.00792	1.01969	1.03632	0.0289489	1.25233	1.20805	1.16101	1.14758	1.19224	0.0477151
H199 P	0.159629	0.15314	0.151372	0.130995	0.148784	0.0123792	0.263326	0.265	0.241022	0.223192	0.248135	0.0198994	0.346807	0.350674	0.322858	0.311017	0.332839	0.0190527	0.434192	0.4364	0.418758	0.391583	0.420233	0.0206495
H199 Q	0.410292	0.438161	0.409616	0.404445	0.415628	0.0152468	0.841152	0.987602	0.926855	0.863376	0.904746	0.0661048	1.09293	1.1249	1.09372	1.08767	1.0998	0.0169454	1.27431	1.28563	1.27976	1.24292	1.27066	0.0190623
H199 R	0.286534	0.305321	0.282048	0.282571	0.289118	0.0109857	0.408283	0.435642	0.395418	0.394361	0.408426	0.0192159	0.709828	0.934605	0.680549	0.626291	0.737818	0.135679	1.16655	1.19687	1.13901	1.10762	1.15251	0.0381314
H199 S	0.357772	0.349371	0.35833	0.351517	0.354247	0.00448435	0.543634	0.536499	0.539526	0.506016	0.531419	0.0171859	1.03197	1.03379	1.02001	1.01336	1.02479	0.00976376	1.14923	1.14151	1.12871	1.10983	1.13232	0.0172164
H199 W	0.182774	0.205544	0.169546	0.209102	0.191741	0.018841	0.291829	0.316232	0.258215	0.31138	0.294414	0.0263368	0.395169	0.431879	0.341281	0.429419	0.399437	0.0422364	0.527683	0.870152	0.457164	0.841349	0.674087	0.21206
H199 Y	0.453882	0.446843	0.424118	0.42114	0.436496	0.0163135	1.01251	0.99432	0.965828	0.967754	0.985102	0.0224243	1.18218	1.17753	1.14667	1.12831	1.15868	0.0256535	1.40879	1.39341	1.36457	1.29964	1.3666	0.0482564
N75 A	0	0	0	0	0	0	0	0	0	0	0	0	0	0	0	0	0	0	0.0125908	0.0410449	0.0484059	0	0.0255104	0.0229726
N75 C	0	0	0	0	0	0	0	0	0	0	0	0	0	0	0	0	0	0	0	0	0	0	0	0
N75 E	0	0	0	0	0	0	0	0	0	0	0	0	0	0	0	0	0	0	0	0	0	0	0	0
N75 F	0	0	0	0	0	0	0	0	0	0	0	0	0	0	0	0	0	0	0	0	0	0	0	0
N75 G	0	0	0	0	0	0	0.0517722	0.0603579	0.0505469	0.0383643	0.0502603	0.00905251	0.101666	0.124472	0.0994263	0.084471	0.102509	0.0165123	0.199347	0.221833	0.204397	0.160505	0.19652	0.0258706
N75 H	0	0	0	0	0	0	0	0	0	0	0	0	0	0	0	0	0	0	0	0	0	0	0	0
N75 I	0	0	0	0	0	0	0	0	0	0	0	0	0	0	0	0	0	0	0	0	0	0	0	0
N75 K	0	0	0	0	0	0	0	0	0	0	0	0	0	0	0	0	0	0	0	0	0	0	0	0
N75 L	0	0	0	0	0	0	0	0	0	0	0	0	0	0	0	0	0	0	0	0	0	0	0	0
N75 P	0	0	0	0	0	0	0.0149699	0.0577104	0.0639199	0.0584644	0.0487662	0.0227001	0.0780685	0.1108	0.121039	0.119891	0.107449	0.0201157	0.162923	0.189216	0.238204	0.219795	0.202535	0.0332499
N75 Q	0	0	0	0	0	0	0	0	0	0	0	0	0	0	0	0	0	0	0	0	0	0	0	0
N75 R	0	0	0	0	0	0	0	0	0	0	0	0	0	0	0	0	0	0	0	0	0	0	0	0
N75 S	0	0	0	0	0	0	0.0133173	0	0	0	0.00332932	0.00665863	0.0704455	0.0725718	0.0515035	0.0633604	0.0644703	0.00949924	0.145847	0.143444	0.121852	0.140144	0.137822	0.0109002
N75 V	0	0	0	0	0	0	0	0	0	0	0	0	0	0	0	0	0	0	0.0126181	0	0	0	0.00315452	0.00630904
N75 W	0	0	0	0	0	0	0	0	0	0	0	0	0	0	0	0	0	0	0	0	0	0	0	0
N75 Y	0	0	0	0	0	0	0	0	0	0	0	0	0	0	0	0	0	0	0	0	0	0	0	0
PesCDAnm 1		0.345093	0.331472	0.297744	0.32477	0.024376	0.413195	0.455938	0.445505	0.380586	0.423806	0.0340781	0.572836	0.792324	0.667232	0.519531	0.637981	0.119654	0.981043	1.0324	1.01317	0.97087	0.999371	0.0284585
PesCDAnm 2	0.335196	0.229149	0.247304	0.353905	0.291389	0.0623019	0.444763	0.350557	0.331869	0.474623	0.400453	0.0698997	0.7587	0.492569	0.435708	0.837867	0.631211	0.19698	1.03371	0.93572	0.666312	1.03728	0.918256	0.174431
PesCDAnm 3	0.316252	0.331251	0.312479	0.318906	0.319722	0.00812588	0.412052	0.446161	0.40387	0.418688	0.420193	0.0183424	0.561783	0.771982	0.560539	0.609022	0.625831	0.100013	0.978358	1.02574	0.984175	1.0096	0.99947	0.0221555
PesCDAnm 4	0.35139	0.331786	0.308097	0.329723	0.330249	0.0177037	0.467897	0.444323	0.406342	0.431149	0.437428	0.0257015	0.810266	0.682122	0.541654	0.639169	0.668303	0.111405	1.04041	1.02621	0.967091	1.01318	1.01172	0.0317645
PesCDAnm 5	0.343817	0.308001	0.361955	0.361442	0.343804	0.0253141	0.454233	0.355107	0.492507	0.491971	0.448454	0.0647598	0.739064	0.538152	0.923455	0.951184	0.787964	0.191308	1.02836	0.986292	1.05222	1.05387	1.03019	0.0314988
PesCDAnm 6	0.342292	0.34305	0.311442	0.338982	0.333941	0.015103	0.453778	0.357269	0.400367	0.442994	0.413602	0.04407	0.737505	0.816076	0.520126	0.707741	0.695362	0.125444	1.02751	1.0406	0.960616	1.02196	1.01267	0.0355738
PesCDAnm 7	0.330047	0.332899	0.333364	0.331525	0.331959	0.00149459	0.435188	0.360028	0.419916	0.445925	0.415264	0.0383396	0.653117	0.716455	0.59418	0.685859	0.662403	0.0523209	1.01149	1.02156	1.00458	1.01912	1.01419	0.00770707
Y168 A	0	0	0	0	0	0	0	0	0	0	0	0	0.0668499	0.0144374	0.0487773	0.0117238	0.0354471	0.0268827	0.123336	0.0850237	0.136147	0.0759396	0.105112	0.029154
Y168 C	0	0	0	0	0	0	0	0	0	0	0	0	0	0	0	0	0	0	0	0	0	0	0	0
Y168 D	0	0	0	0	0	0	0	0	0	0	0	0	0.0512038	0	0	0	0.012801	0.0256019	0.0917309	0.0707552	0.0633912	0.0454172	0.0678236	0.0191646
Y168 E	0	0	0	0	0	0	0.0674015	0.012602	0.0142952	0	0.0235747	0.0299058	0.145038	0.0867345	0.0927879	0.0118587	0.0841046	0.0548167	0.231408	0.169911	0.18888	0.0715798	0.165445	0.0676534
Y168 F	0.30614	0.389184	0.337253	0.308991	0.335392	0.0385129	0.49215	0.557775	0.462349	0.404853	0.479282	0.0636477	0.941871	1.0187	0.8631	0.599846	0.85588	0.182127	1.11547	1.13765	1.06408	1.01605	1.08331	0.0544106
Y168 G	0.156699	0.176751	0.146098	0.138011	0.15439	0.0167569	0.288111	0.29409	0.240152	0.232753	0.263776	0.0317895	0.391177	0.414529	0.354305	0.337604	0.374404	0.0348785	0.504737	0.561327	0.46989	0.451284	0.49681	0.0483823
Y168 H	0.0878868	0.0961793	0.0781918	0.06599	0.082062	0.0129938	0.170905	0.182177	0.140449	0.123607	0.154284	0.0269984	0.27323	0.293583	0.21663	0.214299	0.249435	0.0401077	0.365112	0.391165	0.31337	0.321068	0.347679	0.0368789
Y168 I	0.145001	0.157048	0.147891	0.125558	0.143874	0.013247	0.266199	0.271744	0.254577	0.225241	0.25444	0.0207387	0.378261	0.394421	0.375114	0.341791	0.372397	0.0220873	0.504273	0.536257	0.501032	0.460336	0.500474	0.0311245
Y168 L	0.0883082	0.127837	0.130506	0.0775626	0.106054	0.0270746	0.200648	0.252196	0.246431	0.160663	0.214984	0.0429337	0.307466	0.378332	0.370701	0.271067	0.331891	0.0515078	0.414138	0.502356	0.49517	0.384845	0.449127	0.058622
Y168 M	0	0	0	0	0	0	0.0144101	0.0572313	0	0	0.0179103	0.0270798	0.0864363	0.119892	0.0661333	0.0595997	0.0830154	0.0271103	0.181085	0.218419	0.15902	0.142862	0.175347	0.0327107
Y168 N	0	0	0	0	0	0	0.0821265	0.0698968	0.0512776	0	0.0508252	0.0361796	0.189741	0.148461	0.0878974	0.0578388	0.120984	0.0593422	0.264052	0.26357	0.211556	0.128427	0.216901	0.0639205
Y168 P	0	0	0	0	0	0	0	0.013357	0	0	0.00333924	0.00667848	0.0626125	0.0829526	0	0	0.0363913	0.0428336	0.125186	0.16043	0.0917902	0.0546217	0.108007	0.0453
Y168 Q	0.0145038	0.0473735	0.0137254	0.0128307	0.0221083	0.0168573	0	0.110791	0.111465	0.0724411	0.0736744	0.0523936	0.188788	0.220069	0.180252	0.148598	0.184427	0.0293854	0.291716	0.332815	0.299196	0.261144	0.296218	0.0294315
Y168 R	0	0	0	0	0	0	0	0	0	0	0	0	0	0	0	0	0	0	0.0659185	0.0120064	0.0574092	0	0.0338335	0.0326924
Y168 S	0.126462	0.162826	0.140057	0.118419	0.136941	0.0194303	0.254466	0.300371	0.264797	0.234107	0.263435	0.0277291	0.372869	0.429013	0.367199	0.347872	0.379238	0.0348656	0.487296	0.585833	0.502014	0.46966	0.511201	0.0514827
Y168 T	0.145164	0.118781	0.0825566	0.0869359	0.108359	0.0293707	0.256755	0.222105	0.14084	0.154596	0.193574	0.0550937	0.373702	0.331287	0.242311	0.243017	0.297579	0.0657331	0.486404	0.452871	0.353886	0.349211	0.410593	0.0695659
Y168 V	0.0760757	0.0641536	0.0626652	0.0535874	0.0641205	0.00923743	0.0781564	0.130407	0.109922	0.0992074	0.104423	0.0217759	0.251233	0.228501	0.19681	0.175263	0.212952	0.0336066	0.350674	0.327612	0.309427	0.291298	0.319753	0.0253918
Y168 W	0.0653709	0.0610521	0.0856527	0.0577147	0.0674476	0.0125349	0.124263	0.130577	0.140076	0.108675	0.125898	0.0131933	0.208053	0.235776	0.236352	0.198777	0.219739	0.019228	0.299823	0.340272	0.343484	0.309398	0.323244	0.0219077

[truncated: 3 more sheets: norm. rarADAA, rarDAAA, norm. rarDAAA]
