# Supplementary material for: Engineering of a chitin deacetylase to generate tailor-made chitosan polymers
Source: PLoS Biol. 2024 Jan 18;22(1):e3002459. doi: 10.1371/journal.pbio.3002459 (PMC10796014; doi:10.1371/journal.pbio.3002459)
Supplement: S4 Data — The spreadsheet contains 2 sheets, in which the first one gives the raw data for all replicates and their averages and standard deviations. The second sheet contains only the average values formatted to allow an easier comparison of the data between the different muteins and the PesCDAnm. Further information can be found in the spreadsheet itself. (XLSX) [file pbio.3002459.s016.xlsx]

## Sheet: Description
In this spreadsheet all MS2 data are given for all PesCDAnm and muteins screened on AAAD, AADA, ADAA and DAAA. In the raw data sheet, the script based calculated acetylation pattern of the products for all substrates, the final time point (48 h), constructs and repetitions are given in relative amounts for each precursor that was fragmented in our MS2 measurements. Positions in acetylation patter…

## Sheet: raw data
substrate	time [h]	position	mutein	precursor oligo	sequence	rep. 1	rep. 2	rep. 3	rep. 4	avg	SD
AAAD	48	D164	A	A1D3	ADDD	0	0.430233	0.179487	0.710843	0.330141	0.309107
AAAD	48	D164	A	A1D3	DADD	0.709677	0.459941	0.610454	0.0964294	0.469125	0.268841
AAAD	48	D164	A	A1D3	DDAD	0.219568	0.048055	0.161349	0.128248	0.139305	0.0715935
AAAD	48	D164	A	A1D3	DDDA	0.0707547	0.0617716	0.0487106	0.0644796	0.0614291	0.00927632
AAAD	48	D164	A	A2D2	AADD	0.920088	0.91809	0.91858	0.921369	0.919532	0.00149093
AAAD	48	D164	A	A2D2	ADDA	0.0530116	0.0569808	0.0553967	0.0631756	0.0571412	0.00434112
AAAD	48	D164	A	A2D2	DDAA	0.0523925	0.0527065	0.0475666	0.0568713	0.0523842	0.00380558
AAAD	48	D164	A	A3D1	AAAD	0.930989	0.934997	0.942582	0.939237	0.936951	0.00504309
AAAD	48	D164	A	A3D1	DAAA	0.0690114	0.0650028	0.0574184	0.0607626	0.0630488	0.00504309
AAAD	48	D164	C	A1D3	ADDD	0.172727	0	0.328244	0.429688	0.232665	0.187687
AAAD	48	D164	C	A1D3	DADD	0.519846	0.861809	0.336479	0.221059	0.484798	0.279835
AAAD	48	D164	C	A1D3	DDAD	0.307427	0.0801264	0.320421	0.349254	0.264307	0.124025
AAAD	48	D164	C	A1D3	DDDA	0	0.0580645	0.0148561	0	0.0182301	0.0274641
AAAD	48	D164	C	A2D2	AADD	0.919138	0.922883	0.922964	0.914193	0.919794	0.00413882
AAAD	48	D164	C	A2D2	ADDA	0.0529435	0.0583882	0.0543928	0.0517795	0.054376	0.00288052
AAAD	48	D164	C	A2D2	DADA	0	0	0	0.0022605	0.000565124	0.00113025
AAAD	48	D164	C	A2D2	DDAA	0.0543207	0.0622832	0.0547864	0.0568939	0.057071	0.00365063
AAAD	48	D164	C	A3D1	AAAD	0.930819	0.937414	0.938887	0.940882	0.937	0.00435923
AAAD	48	D164	C	A3D1	DAAA	0.0691814	0.0625859	0.0611135	0.0591182	0.0629998	0.00435923
AAAD	48	D164	E	A1D3	ADDD	0.543545	0.52944	0.482838	0.587553	0.535844	0.0431424
AAAD	48	D164	E	A1D3	DADD	0.300167	0.280257	0.350692	0.257828	0.297236	0.0396126
AAAD	48	D164	E	A1D3	DDAD	0.13439	0.179252	0.150198	0.134657	0.149624	0.0210892
AAAD	48	D164	E	A1D3	DDDA	0.0218978	0.011051	0.0162724	0.0199628	0.017296	0.00477271
AAAD	48	D164	E	A2D2	AADD	0.919876	0.918142	0.922861	0.923673	0.921138	0.00257967
AAAD	48	D164	E	A2D2	ADDA	0.0511955	0.0570609	0.0547567	0.0525364	0.0538874	0.00257544
AAAD	48	D164	E	A2D2	DDAA	0.0576761	0.0551169	0.054961	0.0569995	0.0561884	0.00135718
AAAD	48	D164	E	A3D1	AAAD	0.200879	0.252233	0.10217	0.142244	0.174382	0.0658539
AAAD	48	D164	E	A3D1	AADA	0.69708	0.560267	0.89783	0.8022	0.739344	0.144826
AAAD	48	D164	E	A3D1	ADAA	0.0718454	0.15308	0	0.0555556	0.0701202	0.063283
AAAD	48	D164	E	A3D1	DAAA	0.0301954	0.0344203	0	0	0.0161539	0.0187325
AAAD	48	D164	F	A1D3	ADDD	0.44	0.341935	0.339623	0.290909	0.353117	0.0625183
AAAD	48	D164	F	A1D3	DADD	0.411003	0.480816	0.562554	0.182305	0.409169	0.163433
AAAD	48	D164	F	A1D3	DDAD	0.148997	0.160855	0	0.526786	0.20916	0.224044
AAAD	48	D164	F	A1D3	DDDA	0	0.0163934	0.0983302	0	0.0286809	0.0470716
AAAD	48	D164	F	A2D2	AADD	0.920648	0.917278	0.917851	0.921315	0.919273	0.00200533
AAAD	48	D164	F	A2D2	ADDA	0.0555362	0.0599906	0.0598288	0.0532676	0.0571558	0.00331271
AAAD	48	D164	F	A2D2	DDAA	0.0581974	0.0534574	0.0486607	0.056204	0.0541299	0.00413163
AAAD	48	D164	F	A3D1	AAAD	0.927291	0.922734	0.93942	0.932849	0.930574	0.00720335
AAAD	48	D164	F	A3D1	DAAA	0.0727091	0.0772657	0.0605802	0.0671507	0.0694264	0.00720335
AAAD	48	D164	G	A1D3	ADDD	0.257618	0.560606	0.242604	0.258741	0.329892	0.153985
AAAD	48	D164	G	A1D3	DADD	0.568577	0.315108	0.566557	0.603967	0.513552	0.133407
AAAD	48	D164	G	A1D3	DDAD	0.158375	0.0818147	0.140085	0.111097	0.122843	0.0335714
AAAD	48	D164	G	A1D3	DDDA	0.0154304	0.042471	0.0507545	0.0261941	0.0337125	0.0158944
AAAD	48	D164	G	A2D2	AADD	0.921643	0.920168	0.913745	0.924184	0.919935	0.00444771
AAAD	48	D164	G	A2D2	ADDA	0.054711	0.0581582	0.0530136	0.0471913	0.0532686	0.00458211
AAAD	48	D164	G	A2D2	DADA	0	0	0.00174309	0	0.000435774	0.000871547
AAAD	48	D164	G	A2D2	DDAA	0.0542198	0.0483542	0.0605226	0.0563622	0.0548647	0.00506809
AAAD	48	D164	G	A3D1	AAAD	0.687657	0.788436	0.811491	0.881071	0.792164	0.0800284
AAAD	48	D164	G	A3D1	DAAA	0.312343	0.211564	0.188509	0.118929	0.207836	0.0800284
AAAD	48	D164	H	A1D3	ADDD	0.295082	0.177711	0.305648	0	0.19461	0.142106
AAAD	48	D164	H	A1D3	DADD	0.41217	0.608003	0.534158	0.869718	0.606012	0.193462
AAAD	48	D164	H	A1D3	DDAD	0.263068	0.183805	0.143657	0.114897	0.176357	0.0643451
AAAD	48	D164	H	A1D3	DDDA	0.0296804	0.0304807	0.016537	0.0153846	0.0230207	0.00817212
AAAD	48	D164	H	A2D2	AADD	0.921641	0.918196	0.919232	0.918482	0.919388	0.00156442
AAAD	48	D164	H	A2D2	ADDA	0.0555386	0.051529	0.0467833	0.0556372	0.052372	0.00418861
AAAD	48	D164	H	A2D2	DDAA	0.053858	0.0535003	0.0473676	0.0499218	0.0511619	0.00309149
AAAD	48	D164	H	A3D1	AAAD	0.909389	0.915939	0.910378	0.934438	0.917536	0.011631
AAAD	48	D164	H	A3D1	DAAA	0.0906111	0.0840611	0.0896217	0.0655619	0.0824639	0.011631
AAAD	48	D164	I	A1D3	ADDD	0.175926	0.550847	0.314286	0	0.260265	0.232528
AAAD	48	D164	I	A1D3	DADD	0.375158	0.219726	0.588013	0	0.295724	0.248308
AAAD	48	D164	I	A1D3	DDAD	0.433845	0.201538	0.0729937	0.298246	0.251656	0.152529
AAAD	48	D164	I	A1D3	DDDA	0.0150709	0.0278884	0.0247074	0	0.0169167	0.0125254
AAAD	48	D164	I	A1D3	xxDD	0	0	0	0.701754	0.175439	0.350877
AAAD	48	D164	I	A2D2	AADD	0.913701	0.906568	0.910926	0.90636	0.909389	0.00356295
AAAD	48	D164	I	A2D2	ADDA	0.0626789	0.0617632	0.0512736	0.0763562	0.063018	0.010288
AAAD	48	D164	I	A2D2	DADA	0	0	0.00344565	0	0.000861412	0.00172282
AAAD	48	D164	I	A2D2	DDAA	0.054895	0.0578637	0.0550493	0.0623058	0.0575284	0.00346489
AAAD	48	D164	I	A3D1	AAAD	0.939954	0.942548	0.945172	0.945516	0.943298	0.00259308
AAAD	48	D164	I	A3D1	ADAA	0.0220577	0.0123641	0.00203582	0.00134805	0.00945141	0.00979893
AAAD	48	D164	I	A3D1	DAAA	0.0451678	0.0519171	0.0605174	0.0601712	0.0544434	0.00735119
AAAD	48	D164	K	A1D3	ADDD	0.466472	0.368182	0.454887	0.626761	0.479075	0.107784
AAAD	48	D164	K	A1D3	DADD	0.328432	0.44283	0.406955	0.166139	0.336089	0.12296
AAAD	48	D164	K	A1D3	DDAD	0.176258	0.188988	0.138158	0.137967	0.160343	0.0262467
AAAD	48	D164	K	A1D3	DDDA	0.028838	0	0	0.0691334	0.0244928	0.0327183
AAAD	48	D164	K	A2D2	AADD	0.920455	0.922119	0.926762	0.919099	0.922109	0.0033391
AAAD	48	D164	K	A2D2	ADDA	0.0486894	0.0549083	0.0528451	0.047468	0.0509777	0.00348766
AAAD	48	D164	K	A2D2	DDAA	0.0508779	0.0529936	0.0451705	0.0564536	0.0513739	0.00473127
AAAD	48	D164	K	A3D1	AAAD	0.843383	0.906436	0.907735	0.92774	0.896323	0.036616
AAAD	48	D164	K	A3D1	DAAA	0.156617	0.0935641	0.0922649	0.0722603	0.103677	0.036616
AAAD	48	D164	L	A1D3	ADDD	0.303951	0.265351	0.440716	0.588424	0.399611	0.146648
AAAD	48	D164	L	A1D3	DADD	0.413812	0.573105	0.323064	0.224301	0.38357	0.148173
AAAD	48	D164	L	A1D3	DDAD	0.251122	0.132179	0.214191	0.140501	0.184498	0.0577159
AAAD	48	D164	L	A1D3	DDDA	0.0311147	0.0293645	0.022029	0.0467742	0.0323206	0.0104086
AAAD	48	D164	L	A2D2	AADD	0.914726	0.914824	0.922846	0.919474	0.917967	0.00393539
AAAD	48	D164	L	A2D2	ADDA	0.0589695	0.0564662	0.0570659	0.0571952	0.0574242	0.00107802
AAAD	48	D164	L	A2D2	DDAA	0.0571919	0.0581993	0.0503647	0.0562907	0.0555116	0.00351873
AAAD	48	D164	L	A3D1	AAAD	0.838293	0.643549	0.760711	0.838379	0.770233	0.0920426
AAAD	48	D164	L	A3D1	AADA	0	0.0513952	0	0	0.0128488	0.0256976
AAAD	48	D164	L	A3D1	DAAA	0.161707	0.308824	0.239289	0.161621	0.21786	0.0708274
AAAD	48	D164	M	A1D3	ADDD	0.12766	0	0	0	0.0319149	0.0638298
AAAD	48	D164	M	A1D3	DADD	0.719323	0	0.88024	0	0.399891	0.466404
AAAD	48	D164	M	A1D3	DDAD	0	0	0.0386794	0.4	0.10967	0.19441
AAAD	48	D164	M	A1D3	DDDA	0.154762	0	0.0810811	0.6	0.208961	0.268246
AAAD	48	D164	M	A1D3	xxDD	0	1	0	0	0.25	0.5
AAAD	48	D164	M	A2D2	AADD	0.905877	0.914077	0.914131	0.912946	0.911758	0.00395848
AAAD	48	D164	M	A2D2	ADDA	0.0612759	0.0566932	0.0544556	0.0611758	0.0584001	0.00338858
AAAD	48	D164	M	A2D2	DADA	0.000774223	0	0	0	0.000193556	0.000387112
AAAD	48	D164	M	A2D2	DDAA	0.061591	0.0589385	0.0439671	0.0599326	0.0561073	0.00816709
AAAD	48	D164	M	A3D1	AAAD	0.937601	0.935898	0.94235	0.938388	0.938559	0.00273264
AAAD	48	D164	M	A3D1	DAAA	0.0623988	0.0641024	0.0576499	0.0616116	0.0614407	0.00273264
AAAD	48	D164	N	A1D3	ADDD	0.242236	0.40113	0.366771	0.40411	0.353562	0.0761265
AAAD	48	D164	N	A1D3	DADD	0.696414	0.53627	0.412006	0.477439	0.530532	0.121679
AAAD	48	D164	N	A1D3	DDAD	0.0613497	0.0378763	0.203781	0.0789922	0.0954998	0.0741261
AAAD	48	D164	N	A1D3	DDDA	0	0.0247241	0.0174419	0.0394589	0.0204062	0.0163997
AAAD	48	D164	N	A2D2	AADD	0.922442	0.923038	0.922251	0.922404	0.922534	0.000346352
AAAD	48	D164	N	A2D2	ADDA	0.0487518	0.0565052	0.0483858	0.0491084	0.0506878	0.00388945
AAAD	48	D164	N	A2D2	DDAA	0.0540818	0.0545423	0.0491768	0.0536921	0.0528733	0.00248868
AAAD	48	D164	N	A3D1	AAAD	0.724088	0.857018	0.753149	0.882562	0.804204	0.0773617
AAAD	48	D164	N	A3D1	DAAA	0.275912	0.142982	0.246851	0.117438	0.195796	0.0773617
AAAD	48	D164	P	A1D3	ADDD	0.501597	0.362275	0.193642	0.253289	0.327701	0.135332
AAAD	48	D164	P	A1D3	DADD	0.241013	0.428898	0.645896	0.58798	0.475947	0.181514
AAAD	48	D164	P	A1D3	DDAD	0.201644	0.166815	0.127473	0.0990993	0.148758	0.0448774
AAAD	48	D164	P	A1D3	DDDA	0.0557456	0.0420118	0.0329887	0.0596309	0.0475942	0.0123263
AAAD	48	D164	P	A2D2	AADD	0.918186	0.914998	0.92088	0.9247	0.919691	0.00411456
AAAD	48	D164	P	A2D2	ADDA	0.057918	0.0572632	0.0561965	0.0520896	0.0558668	0.00261617
AAAD	48	D164	P	A2D2	DDAA	0.0549333	0.0577269	0.0557702	0.0533654	0.055449	0.00181654
AAAD	48	D164	P	A3D1	AAAD	0.422063	0.596437	0.538626	0.745059	0.575546	0.134277
AAAD	48	D164	P	A3D1	AADA	0.348158	0.133206	0.171288	0.0416973	0.173587	0.12846
AAAD	48	D164	P	A3D1	ADAA	0.0524272	0	0.0445596	0.000281026	0.0243169	0.0281009
AAAD	48	D164	P	A3D1	DAAA	0.177352	0.273304	0.245526	0.212963	0.227286	0.0414282
AAAD	48	D164	Q	A1D3	ADDD	0	0.0825688	0.347826	0.365517	0.198978	0.185324
AAAD	48	D164	Q	A1D3	DADD	0.743243	0.734281	0.477256	0.519729	0.618627	0.139847
AAAD	48	D164	Q	A1D3	DDAD	0.256757	0.158239	0.174917	0.0513213	0.160309	0.0844555
AAAD	48	D164	Q	A1D3	DDDA	0	0.024911	0	0.0634328	0.022086	0.0299618
AAAD	48	D164	Q	A2D2	AADD	0.921266	0.916336	0.925512	0.918183	0.920324	0.00401213
AAAD	48	D164	Q	A2D2	ADDA	0.0547327	0.0565495	0.0473307	0.0535271	0.053035	0.0040006
AAAD	48	D164	Q	A2D2	DDAA	0.0576745	0.0537733	0.0469945	0.0507117	0.0522885	0.004536
AAAD	48	D164	Q	A3D1	AAAD	0.913459	0.876081	0.90495	0.913056	0.901886	0.0176444
AAAD	48	D164	Q	A3D1	DAAA	0.0865409	0.123919	0.0950501	0.0869443	0.0981135	0.0176444
AAAD	48	D164	R	A1D3	ADDD	0.244186	0.398352	0.318436	0.837838	0.449703	0.266304
AAAD	48	D164	R	A1D3	DADD	0.510035	0.379943	0.372684	0.0902197	0.33822	0.176968
AAAD	48	D164	R	A1D3	DDAD	0.212748	0.181502	0.30888	0.0174374	0.180142	0.121259
AAAD	48	D164	R	A1D3	DDDA	0.0330311	0.0402036	0	0.054505	0.0319349	0.0230855
AAAD	48	D164	R	A2D2	AADD	0.921943	0.91708	0.919463	0.923217	0.920426	0.00272113
AAAD	48	D164	R	A2D2	ADDA	0.0538306	0.0574139	0.0516969	0.0554199	0.0545903	0.00242279
AAAD	48	D164	R	A2D2	DDAA	0.0555516	0.0549543	0.0519159	0.0499947	0.0531041	0.00261366
AAAD	48	D164	R	A3D1	AAAD	0.797492	0.69838	0.629671	0.875288	0.750208	0.10816
AAAD	48	D164	R	A3D1	DAAA	0.202508	0.30162	0.370329	0.124712	0.249792	0.10816
AAAD	48	D164	S	A1D3	ADDD	0.481183	0.507692	0.339286	0.346939	0.418775	0.0880909
AAAD	48	D164	S	A1D3	DADD	0.340003	0.271801	0.261156	0.528061	0.350255	0.123577
AAAD	48	D164	S	A1D3	DDAD	0.153604	0.181877	0.399558	0.10367	0.209677	0.130652
AAAD	48	D164	S	A1D3	DDDA	0.0252101	0.0386307	0	0.02133	0.0212927	0.0160139
AAAD	48	D164	S	A2D2	AADD	0.918195	0.913187	0.921367	0.920838	0.918397	0.00374001
AAAD	48	D164	S	A2D2	ADDA	0.0559236	0.0488138	0.0539512	0.0583473	0.0542589	0.00405094
AAAD	48	D164	S	A2D2	DADA	0	0.00109585	0	0	0.000273962	0.000547924
AAAD	48	D164	S	A2D2	DDAA	0.051922	0.0532083	0.0536361	0.0591538	0.0544801	0.00319987
AAAD	48	D164	S	A3D1	AAAD	0.7622	0.838566	0.899569	0.925591	0.856481	0.0726695
AAAD	48	D164	S	A3D1	DAAA	0.2378	0.161434	0.100431	0.0744095	0.143519	0.0726695
AAAD	48	D164	T	A1D3	ADDD	0	0.326923	0	0.478873	0.201449	0.240743
AAAD	48	D164	T	A1D3	DADD	0.863391	0.404621	0	0.143576	0.352897	0.379311
AAAD	48	D164	T	A1D3	DDAD	0	0.129014	0	0.252996	0.0955025	0.121338
AAAD	48	D164	T	A1D3	DDDA	0.136609	0.139442	0.131034	0.124555	0.13291	0.00657448
AAAD	48	D164	T	A1D3	xxxD	0	0	0.868966	0	0.217241	0.434483
AAAD	48	D164	T	A2D2	AADD	0.919265	0.917049	0.92077	0.910513	0.916899	0.00452329
AAAD	48	D164	T	A2D2	ADDA	0.050746	0.0570545	0.0511298	0.0482383	0.0517922	0.00373523
AAAD	48	D164	T	A2D2	DADA	0	0	0	0.00690498	0.00172624	0.00345249
AAAD	48	D164	T	A2D2	DDAA	0.0478732	0.053241	0.0534527	0.0560402	0.0526518	0.00343047
AAAD	48	D164	T	A3D1	AAAD	0.936451	0.935347	0.941715	0.94107	0.938646	0.00321448
AAAD	48	D164	T	A3D1	DAAA	0.0635493	0.0646531	0.0582851	0.0589297	0.0613543	0.00321448
AAAD	48	D164	V	A1D3	ADDD	0.328571	0.0904977	0.128571	0.222973	0.192653	0.106357
AAAD	48	D164	V	A1D3	DADD	0.285626	0.708582	0.483112	0.618297	0.523904	0.183899
AAAD	48	D164	V	A1D3	DDAD	0.270964	0.163464	0.388316	0.122596	0.236335	0.119085
AAAD	48	D164	V	A1D3	DDDA	0.114839	0.0374558	0	0.0361337	0.0471071	0.0483743
AAAD	48	D164	V	A2D2	AADD	0.908681	0.916017	0.921437	0.910574	0.914177	0.00575283
AAAD	48	D164	V	A2D2	ADDA	0.0674759	0.0589769	0.0573897	0.0596643	0.0608767	0.00450142
AAAD	48	D164	V	A2D2	DDAA	0.050983	0.0548384	0.0528319	0.0562751	0.0537321	0.00231363
AAAD	48	D164	V	A3D1	AAAD	0.939508	0.938404	0.940757	0.940041	0.939678	0.000991178
AAAD	48	D164	V	A3D1	ADAA	0.00970375	0.012822	0.0176584	0.00922977	0.0123535	0.00387902
AAAD	48	D164	V	A3D1	DAAA	0.0575969	0.0560681	0.0499134	0.0578669	0.0553613	0.00371733
AAAD	48	D164	W	A1D3	ADDD	0.134921	0	0	0.289017	0.105984	0.137603
AAAD	48	D164	W	A1D3	DADD	0.734847	0.857868	0.929368	0.630414	0.788124	0.132319
AAAD	48	D164	W	A1D3	DDAD	0.130233	0.0980732	0.070632	0.0805687	0.0948766	0.0261584
AAAD	48	D164	W	A1D3	DDDA	0	0.0440587	0	0	0.0110147	0.0220294
AAAD	48	D164	W	A2D2	AADD	0.922072	0.908988	0.912059	0.905553	0.912168	0.00711746
AAAD	48	D164	W	A2D2	ADDA	0.056033	0.0580227	0.055464	0.0589592	0.0571197	0.00164533
AAAD	48	D164	W	A2D2	DADA	0	0	0.00632976	0.0080506	0.00359509	0.00421028
AAAD	48	D164	W	A2D2	DDAA	0.0523887	0.0537884	0.0483837	0.0582169	0.0531944	0.0040567
AAAD	48	D164	W	A3D1	AAAD	0.941742	0.937935	0.94377	0.944164	0.941903	0.00284995
AAAD	48	D164	W	A3D1	DAAA	0.0582581	0.0620649	0.0562298	0.0558364	0.0580973	0.00284995
AAAD	48	D164	Y	A1D3	ADDD	0.431095	0.408377	0.174334	0.194737	0.302136	0.136364
AAAD	48	D164	Y	A1D3	DADD	0.371803	0.391623	0.627682	0.579955	0.492766	0.129957
AAAD	48	D164	Y	A1D3	DDAD	0.181228	0.172252	0.186193	0.194933	0.183652	0.00947913
AAAD	48	D164	Y	A1D3	DDDA	0.015873	0.0277481	0.0117909	0.0303752	0.0214468	0.00901344
AAAD	48	D164	Y	A2D2	AADD	0.911976	0.919124	0.924568	0.923244	0.919728	0.00566399
AAAD	48	D164	Y	A2D2	ADDA	0.0532419	0.0561268	0.0522179	0.0516847	0.0533178	0.001981
AAAD	48	D164	Y	A2D2	DADA	0.00243878	0	0	0	0.000609695	0.00121939
AAAD	48	D164	Y	A2D2	DDAA	0.0575653	0.051348	0.0542782	0.0531986	0.0540975	0.00260936
AAAD	48	D164	Y	A3D1	AAAD	0.829722	0.902186	0.863132	0.917533	0.878143	0.0395793
AAAD	48	D164	Y	A3D1	DAAA	0.170278	0.0978143	0.136868	0.0824668	0.121857	0.0395793
AAAD	48	PesCDAnm 1		A1D3	ADDD	0.547945	0.630806	0.599495	0.545275	0.58088	0.0415995
AAAD	48	PesCDAnm 1		A1D3	DADD	0.284062	0.193555	0.216207	0.284392	0.244554	0.0467345
AAAD	48	PesCDAnm 1		A1D3	DDAD	0.147739	0.155156	0.164683	0.146504	0.15352	0.00836535
AAAD	48	PesCDAnm 1		A1D3	DDDA	0.0202542	0.0204827	0.0196144	0.0238296	0.0210452	0.00189229
AAAD	48	PesCDAnm 1		A2D2	AADD	0.914215	0.912615	0.917374	0.913485	0.914422	0.00207399
AAAD	48	PesCDAnm 1		A2D2	ADDA	0.0612071	0.0665944	0.0547222	0.0620782	0.0611505	0.00489294
AAAD	48	PesCDAnm 1		A2D2	DDAA	0.057117	0.0604954	0.055586	0.0548458	0.0570111	0.00250804
AAAD	48	PesCDAnm 1		A3D1	AAAD	0.0923695	0.0895637	0.153571	0.130273	0.116444	0.0309398
AAAD	48	PesCDAnm 1		A3D1	AADA	0.815452	0.867579	0.668304	0.711073	0.765602	0.091878
AAAD	48	PesCDAnm 1		A3D1	ADAA	0.0224113	0.0244844	0.178125	0.105863	0.0827211	0.0745347
AAAD	48	PesCDAnm 1		A3D1	DAAA	0.0697674	0.0183727	0	0.0527903	0.0352326	0.0317623
AAAD	48	PesCDAnm 2		A1D3	ADDD	0.555218	0.507975	0.503713	0.553745	0.530163	0.0281414
AAAD	48	PesCDAnm 2		A1D3	DADD	0.262707	0.346708	0.315257	0.251404	0.294019	0.0448098
AAAD	48	PesCDAnm 2		A1D3	DDAD	0.162708	0.12749	0.154018	0.169381	0.153399	0.0183822
AAAD	48	PesCDAnm 2		A1D3	DDDA	0.0193669	0.0178263	0.0270126	0.0254705	0.0224191	0.00450262
AAAD	48	PesCDAnm 2		A2D2	AADD	0.914152	0.914434	0.917561	0.911799	0.914486	0.00236568
AAAD	48	PesCDAnm 2		A2D2	ADDA	0.0498083	0.0611346	0.052512	0.0538819	0.0543342	0.00483923
AAAD	48	PesCDAnm 2		A2D2	DADA	0.00115716	0	0	0.00213671	0.000823468	0.00103153
AAAD	48	PesCDAnm 2		A2D2	DDAA	0.0635707	0.0568869	0.0590814	0.0592502	0.0596973	0.00279767
AAAD	48	PesCDAnm 2		A3D1	AAAD	0.0769733	0.114529	0.0641681	0.0984585	0.0885322	0.0223725
AAAD	48	PesCDAnm 2		A3D1	AADA	0.826474	0.824638	0.935832	0.788334	0.84382	0.0638062
AAAD	48	PesCDAnm 2		A3D1	ADAA	0	0	0	0.113208	0.0283019	0.0566038
AAAD	48	PesCDAnm 2		A3D1	DAAA	0.0979499	0.062253	0	0	0.0400507	0.0484884
AAAD	48	PesCDAnm 3		A1D3	ADDD	0.525448	0.51643	0.501624	0.514691	0.514548	0.00982164
AAAD	48	PesCDAnm 3		A1D3	DADD	0.350357	0.342654	0.326445	0.302795	0.330563	0.0210236
AAAD	48	PesCDAnm 3		A1D3	DDAD	0.101517	0.124496	0.149356	0.15536	0.132682	0.0247024
AAAD	48	PesCDAnm 3		A1D3	DDDA	0.0226789	0.0164197	0.0225741	0.0271527	0.0222063	0.00440874
AAAD	48	PesCDAnm 3		A2D2	AADD	0.920129	0.914175	0.915644	0.912358	0.915576	0.00331948
AAAD	48	PesCDAnm 3		A2D2	ADDA	0.0549553	0.0536768	0.0584906	0.0553466	0.0556173	0.00204391
AAAD	48	PesCDAnm 3		A2D2	DADA	0	0	0	0.000281575	7.03938e-05	0.000140788
AAAD	48	PesCDAnm 3		A2D2	DDAA	0.0598705	0.0590871	0.0585465	0.0603095	0.0594534	0.00078815
AAAD	48	PesCDAnm 3		A3D1	AAAD	0.0637632	0.0893803	0.023407	0.0958785	0.0681072	0.0328672
AAAD	48	PesCDAnm 3		A3D1	AADA	0.823834	0.851464	0.821105	0.904121	0.850131	0.0385175
AAAD	48	PesCDAnm 3		A3D1	ADAA	0.0405077	0	0.0954171	0	0.0339812	0.04519
AAAD	48	PesCDAnm 3		A3D1	DAAA	0.0718954	0.0626102	0.0600707	0	0.0486441	0.0328253
AAAD	48	PesCDAnm 4		A1D3	ADDD	0.522254	0.590241	0.510841	0.547608	0.542736	0.0352008
AAAD	48	PesCDAnm 4		A1D3	DADD	0.310399	0.243377	0.32189	0.304741	0.295102	0.0352138
AAAD	48	PesCDAnm 4		A1D3	DDAD	0.153222	0.14705	0.145966	0.1245	0.142685	0.0125372
AAAD	48	PesCDAnm 4		A1D3	DDDA	0.0141245	0.019332	0.0213031	0.0231502	0.0194775	0.00389436
AAAD	48	PesCDAnm 4		A2D2	AADD	0.918097	0.919387	0.922525	0.919713	0.919931	0.00186491
AAAD	48	PesCDAnm 4		A2D2	ADDA	0.0614706	0.0582245	0.0519639	0.0570223	0.0571703	0.00394681
AAAD	48	PesCDAnm 4		A2D2	DDAA	0.0581579	0.0593141	0.0601219	0.0543172	0.0579778	0.00257004
AAAD	48	PesCDAnm 4		A3D1	AAAD	0.0994475	0.103666	0.0327592	0.0512821	0.0717887	0.0352372
AAAD	48	PesCDAnm 4		A3D1	AADA	0.849466	0.739471	0.923426	0.742725	0.813772	0.0891933
AAAD	48	PesCDAnm 4		A3D1	ADAA	0	0.0665299	0.0438144	0.145922	0.0640666	0.0611583
AAAD	48	PesCDAnm 4		A3D1	DAAA	0.0510949	0.0903328	0	0.0600707	0.0503746	0.0375446
AAAD	48	PesCDAnm 5		A1D3	ADDD	0.504041	0.521693	0.569505	0.539739	0.533744	0.027942
AAAD	48	PesCDAnm 5		A1D3	DADD	0.340199	0.332663	0.253383	0.305337	0.307895	0.0393069
AAAD	48	PesCDAnm 5		A1D3	DDAD	0.131221	0.128922	0.156973	0.138361	0.138869	0.0127206
AAAD	48	PesCDAnm 5		A1D3	DDDA	0.0245392	0.0167224	0.0201395	0.0165637	0.0194912	0.00374783
AAAD	48	PesCDAnm 5		A2D2	AADD	0.90894	0.91607	0.919824	0.921671	0.916626	0.00562886
AAAD	48	PesCDAnm 5		A2D2	ADDA	0.0508826	0.0585283	0.0565067	0.0561317	0.0555123	0.00326103
AAAD	48	PesCDAnm 5		A2D2	DADA	0.000411349	0	0	0	0.000102837	0.000205675
AAAD	48	PesCDAnm 5		A2D2	DDAA	0.0655318	0.0592352	0.0616988	0.0547912	0.0603142	0.00450214
AAAD	48	PesCDAnm 5		A3D1	AAAD	0.095948	0.112087	0.0293431	0.0901302	0.081877	0.0362332
AAAD	48	PesCDAnm 5		A3D1	AADA	0.904052	0.757049	0.919161	0.81148	0.847935	0.0770529
AAAD	48	PesCDAnm 5		A3D1	ADAA	0	0.130864	0	0.0624311	0.0483238	0.0624028
AAAD	48	PesCDAnm 5		A3D1	DAAA	0	0	0.0506135	0.0359589	0.0216431	0.0256974
AAAD	48	PesCDAnm 6		A1D3	ADDD	0.624882	0.516804	0.568131	0.59896	0.577194	0.0464652
AAAD	48	PesCDAnm 6		A1D3	DADD	0.23048	0.30907	0.258281	0.246199	0.261008	0.0340033
AAAD	48	PesCDAnm 6		A1D3	DDAD	0.123941	0.15366	0.158411	0.141339	0.144338	0.0153837
AAAD	48	PesCDAnm 6		A1D3	DDDA	0.0206969	0.0204661	0.0151773	0.0135014	0.0174604	0.00366946
AAAD	48	PesCDAnm 6		A2D2	AADD	0.914378	0.909994	0.922863	0.922738	0.917493	0.00638424
AAAD	48	PesCDAnm 6		A2D2	ADDA	0.0532383	0.0574492	0.0561735	0.0505059	0.0543417	0.00310604
AAAD	48	PesCDAnm 6		A2D2	DADA	0.00342826	0.00230746	0	0	0.00143393	0.00171782
AAAD	48	PesCDAnm 6		A2D2	DDAA	0.0557305	0.0596984	0.0573284	0.0568552	0.0574031	0.00167049
AAAD	48	PesCDAnm 6		A3D1	AAAD	0.132228	0.11426	0.0688917	0.0495868	0.0912417	0.0384898
AAAD	48	PesCDAnm 6		A3D1	AADA	0.812557	0.766581	0.931108	0.836565	0.836703	0.0693121
AAAD	48	PesCDAnm 6		A3D1	ADAA	0.0552147	0.119159	0	0	0.0435934	0.0567038
AAAD	48	PesCDAnm 6		A3D1	DAAA	0	0	0	0.126667	0.0316667	0.0633333
AAAD	48	PesCDAnm 7		A1D3	ADDD	0.588825	0.487726	0.497375	0.531782	0.526427	0.0456945
AAAD	48	PesCDAnm 7		A1D3	DADD	0.239875	0.34558	0.32938	0.288411	0.300811	0.0472138
AAAD	48	PesCDAnm 7		A1D3	DDAD	0.142034	0.141033	0.154767	0.160171	0.149501	0.00947039
AAAD	48	PesCDAnm 7		A1D3	DDDA	0.0292664	0.0256609	0.0184778	0.0196358	0.0232602	0.00509397
AAAD	48	PesCDAnm 7		A2D2	AADD	0.916677	0.917554	0.919448	0.920888	0.918642	0.00189206
AAAD	48	PesCDAnm 7		A2D2	ADDA	0.0593102	0.0545349	0.0562296	0.0564064	0.0566203	0.00198186
AAAD	48	PesCDAnm 7		A2D2	DDAA	0.0633022	0.0591597	0.0575203	0.0603404	0.0600807	0.00243925
AAAD	48	PesCDAnm 7		A3D1	AAAD	0.258605	0.216522	0.0645922	0.118916	0.164659	0.0887346
AAAD	48	PesCDAnm 7		A3D1	AADA	0.585597	0.661739	0.857653	0.733404	0.709598	0.115692
AAAD	48	PesCDAnm 7		A3D1	ADAA	0.0336331	0.0921441	0	0.147679	0.0683641	0.065157
AAAD	48	PesCDAnm 7		A3D1	DAAA	0.122164	0.029595	0.0787172	0	0.0576191	0.0539027
AADA	48	D164	A	A2D2	AADD	0.595573	0.511361	0.594201	0.544849	0.561496	0.0409125
AADA	48	D164	A	A2D2	ADDA	0.376729	0.432028	0.390189	0.433131	0.408019	0.0288906
AADA	48	D164	A	A2D2	DADA	0.019367	0.0166751	0.00550377	0.00317476	0.0111802	0.00803177
AADA	48	D164	A	A2D2	DDAA	0.183477	0.167663	0.123684	0.171184	0.161502	0.0261074
AADA	48	D164	A	A3D1	AADA	0.948762	0.947093	0.951133	0.94648	0.948367	0.0020809
AADA	48	D164	A	A3D1	ADAA	0.0512384	0.0529068	0.0488669	0.0535201	0.0516331	0.0020809
AADA	48	D164	C	A1D3	DDDA	0	0	1	0	0.25	0.5
AADA	48	D164	C	A2D2	AADD	0.518417	0.51412	0.467866	0.57262	0.518256	0.0428632
AADA	48	D164	C	A2D2	ADDA	0.410138	0.529576	0.526127	0.356677	0.455629	0.0862149
AADA	48	D164	C	A2D2	DADA	0.0639854	0	0.00379546	0.0395889	0.0268424	0.0305164
AADA	48	D164	C	A2D2	DDAA	0.139604	0.144944	0.154271	0.13002	0.142209	0.0101379
AADA	48	D164	C	A3D1	AADA	0.949701	0.950332	0.954887	0.947935	0.950714	0.00296144
AADA	48	D164	C	A3D1	ADAA	0.0502993	0.0496678	0.0451126	0.0520646	0.049286	0.00296144
AADA	48	D164	E	A1D3	ADDD	0	0.464789	0	0.315789	0.195145	0.233399
AADA	48	D164	E	A1D3	DADD	0	0.414872	0	0.272446	0.17183	0.206756
AADA	48	D164	E	A1D3	DDAD	1	0.0318222	0.333333	0.384409	0.437391	0.406058
AADA	48	D164	E	A1D3	DDDA	0	0.0885167	0	0.0273556	0.0289681	0.041741
AADA	48	D164	E	A1D3	xxDD	0	0	0.666667	0	0.166667	0.333333
AADA	48	D164	E	A2D2	AADD	0.439731	0.473555	0.43553	0.460306	0.45228	0.0178428
AADA	48	D164	E	A2D2	ADDA	0.527402	0.471146	0.507672	0.486553	0.498193	0.0245631
AADA	48	D164	E	A2D2	DADA	0.00761191	0.0411892	0.0464073	0.0403464	0.0338887	0.0177218
AADA	48	D164	E	A2D2	DDAA	0.171372	0.165898	0.183012	0.176763	0.174261	0.00732871
AADA	48	D164	E	A3D1	AADA	0.952228	0.947703	0.952523	0.945485	0.949485	0.00346102
AADA	48	D164	E	A3D1	ADAA	0.0477716	0.0522972	0.047477	0.0545155	0.0505153	0.00346102
AADA	48	D164	F	A2D2	AADD	0.564766	0.561268	0.579612	0.587761	0.573352	0.0124705
AADA	48	D164	F	A2D2	ADDA	0.359222	0.309068	0.371293	0.379957	0.354885	0.0317059
AADA	48	D164	F	A2D2	DADA	0.0434338	0.099743	0.00208974	0.021939	0.0418014	0.0421562
AADA	48	D164	F	A2D2	DDAA	0.1522	0.127491	0.0940278	0.178923	0.138161	0.0361489
AADA	48	D164	F	A3D1	AADA	0.950229	0.947713	0.945743	0.947992	0.947919	0.0018367
AADA	48	D164	F	A3D1	ADAA	0.049771	0.052287	0.0542573	0.0520079	0.0520808	0.0018367
AADA	48	D164	G	A2D2	AADD	0.526914	0.486924	0.545966	0.583995	0.535949	0.0403891
AADA	48	D164	G	A2D2	ADDA	0.42255	0.477525	0.402297	0.424758	0.431783	0.0321265
AADA	48	D164	G	A2D2	DADA	0.0294979	0.0113913	0.0165806	0	0.0143675	0.0122353
AADA	48	D164	G	A2D2	DDAA	0.217919	0.182457	0.177664	0.163516	0.185389	0.0231292
AADA	48	D164	G	A3D1	AADA	0.945543	0.947158	0.953171	0.955439	0.950328	0.00473133
AADA	48	D164	G	A3D1	ADAA	0.0544573	0.0528419	0.0468289	0.0445607	0.0496722	0.00473133
AADA	48	D164	H	A1D3	xxxD	0	1	0	1	0.5	0.57735
AADA	48	D164	H	A2D2	AADD	0.660992	0.657655	0.687368	0.674423	0.67011	0.0135977
AADA	48	D164	H	A2D2	ADDA	0.29836	0.302962	0.248615	0.288798	0.284684	0.0247588
AADA	48	D164	H	A2D2	DADA	0.0279829	0.00837226	0.0450027	0.0137966	0.0237886	0.0163822
AADA	48	D164	H	A2D2	DDAA	0.171144	0.138378	0.13428	0.146974	0.147694	0.0165042
AADA	48	D164	H	A3D1	AADA	0.946147	0.94399	0.942681	0.950194	0.945753	0.0032875
AADA	48	D164	H	A3D1	ADAA	0.053853	0.0560103	0.0573193	0.0498063	0.0542472	0.0032875
AADA	48	D164	I	A2D2	AADD	0.597035	0.577329	0.663638	0.599635	0.609409	0.0374991
AADA	48	D164	I	A2D2	ADDA	0.376215	0.390974	0.339026	0.36361	0.367456	0.0220065
AADA	48	D164	I	A2D2	DADA	0.0178785	0.0126535	0	0.0312922	0.015456	0.0129537
AADA	48	D164	I	A2D2	DDAA	0.143751	0.123934	0.106246	0.108642	0.120643	0.0172829
AADA	48	D164	I	A3D1	AADA	0.944491	0.942798	0.952161	0.949887	0.947334	0.00441508
AADA	48	D164	I	A3D1	ADAA	0.0555095	0.0572022	0.0478389	0.0501135	0.052666	0.00441508
AADA	48	D164	K	A1D3	xxxD	0	1	0	0	0.25	0.5
AADA	48	D164	K	A2D2	AADD	0.509038	0.494395	0.517757	0.490738	0.502982	0.0126309
AADA	48	D164	K	A2D2	ADDA	0.427955	0.456923	0.502576	0.452569	0.460006	0.0311142
AADA	48	D164	K	A2D2	DADA	0.0406056	0.0381748	0	0.0373777	0.0290395	0.0194083
AADA	48	D164	K	A2D2	DDAA	0.159823	0.210043	0.177964	0.178212	0.181511	0.0208799
AADA	48	D164	K	A3D1	AADA	0.950767	0.949358	0.945898	0.950433	0.949114	0.00222651
AADA	48	D164	K	A3D1	ADAA	0.0492335	0.0506423	0.054102	0.0495671	0.0508862	0.00222651
AADA	48	D164	L	A1D3	xxDD	0	1	0	0	0.25	0.5
AADA	48	D164	L	A2D2	AADD	0.502713	0.511847	0.501108	0.481356	0.499256	0.0128365
AADA	48	D164	L	A2D2	ADDA	0.447588	0.438247	0.442841	0.472069	0.450186	0.0150785
AADA	48	D164	L	A2D2	DADA	0.0366059	0.0267761	0.03033	0.0274943	0.0303016	0.00447421
AADA	48	D164	L	A2D2	DDAA	0.183707	0.182383	0.163861	0.213038	0.185747	0.0203245
AADA	48	D164	L	A3D1	AADA	0.948102	0.9537	0.954201	0.949787	0.951448	0.00297774
AADA	48	D164	L	A3D1	ADAA	0.0518975	0.0463004	0.0457988	0.0502127	0.0485523	0.00297774
AADA	48	D164	M	A2D2	AADD	0.552737	0.521743	0.602552	0.522478	0.549877	0.0379697
AADA	48	D164	M	A2D2	ADDA	0.353877	0.417797	0.390562	0.503614	0.416462	0.0637311
AADA	48	D164	M	A2D2	DADA	0.0881902	0.043761	0.00237627	0	0.0335819	0.0415821
AADA	48	D164	M	A2D2	DDAA	0	0.149857	0.199952	0.1296	0.119852	0.0851975
AADA	48	D164	M	A3D1	AADA	0.946564	0.944701	0.951911	0.948726	0.947975	0.00309692
AADA	48	D164	M	A3D1	ADAA	0.0534363	0.0552993	0.0480886	0.0512739	0.0520245	0.00309692
AADA	48	D164	N	A1D3	xxDD	0	1	0	0	0.25	0.5
AADA	48	D164	N	A2D2	AADD	0.695372	0.736424	0.702892	0.726434	0.715281	0.019333
AADA	48	D164	N	A2D2	ADDA	0.26672	0.27279	0.261086	0.25013	0.262681	0.00963638
AADA	48	D164	N	A2D2	DADA	0.00960082	0	0.0198061	0.0108261	0.0100582	0.00810323
AADA	48	D164	N	A2D2	DDAA	0.117912	0.119445	0.130966	0.109313	0.119409	0.00890189
AADA	48	D164	N	A3D1	AADA	0.948966	0.944621	0.951745	0.94957	0.948725	0.0029853
AADA	48	D164	N	A3D1	ADAA	0.0510345	0.0553792	0.0482551	0.0504302	0.0512748	0.0029853
AADA	48	D164	P	A1D3	xxDD	0	1	0	0	0.25	0.5
AADA	48	D164	P	A1D3	xxxD	0	0	0	1	0.25	0.5
AADA	48	D164	P	A2D2	AADD	0.530194	0.565528	0.512215	0.520567	0.532126	0.0234483
AADA	48	D164	P	A2D2	ADDA	0.472371	0.399945	0.460351	0.443605	0.444068	0.0316924
AADA	48	D164	P	A2D2	DADA	0	0.0171146	0.0150629	0.0326642	0.0162104	0.0133621
AADA	48	D164	P	A2D2	DDAA	0.132132	0.179756	0.163049	0.171443	0.161595	0.0207928
AADA	48	D164	P	A3D1	AADA	0.949752	0.95056	0.941292	0.949475	0.94777	0.00434306
AADA	48	D164	P	A3D1	ADAA	0.0502481	0.04944	0.0587081	0.0505247	0.0522302	0.00434306
AADA	48	D164	Q	A1D3	DADD	0	1	0	0	0.25	0.5
AADA	48	D164	Q	A1D3	xxDD	0	0	0	1	0.25	0.5
AADA	48	D164	Q	A1D3	xxxD	1	0	0	0	0.25	0.5
AADA	48	D164	Q	A2D2	AADD	0.671007	0.67607	0.679033	0.67373	0.67496	0.00341371
AADA	48	D164	Q	A2D2	ADDA	0.294784	0.289918	0.256041	0.301584	0.285582	0.0202668
AADA	48	D164	Q	A2D2	DADA	0.0135578	0.0101264	0.0317443	0.015891	0.0178299	0.00957368
AADA	48	D164	Q	A2D2	DDAA	0.137711	0.155617	0.156983	0.12603	0.144085	0.0148991
AADA	48	D164	Q	A3D1	AADA	0.945198	0.944311	0.950633	0.943496	0.945909	0.00322467
AADA	48	D164	Q	A3D1	ADAA	0.0548019	0.0556891	0.0493672	0.0565039	0.0540905	0.00322467
AADA	48	D164	R	A1D3	xxxD	0	0	0	1	0.25	0.5
AADA	48	D164	R	A2D2	AADD	0.431527	0.4292	0.426846	0.434722	0.430574	0.00336161
AADA	48	D164	R	A2D2	ADDA	0.599043	0.539336	0.53883	0.540838	0.554512	0.0296998
AADA	48	D164	R	A2D2	DADA	0	0.0121704	0.0241314	0.00140457	0.00942657	0.0112097
AADA	48	D164	R	A2D2	DDAA	0.214886	0.197043	0.183432	0.243448	0.209702	0.0259232
AADA	48	D164	R	A3D1	AADA	0.946659	0.94875	0.94598	0.949979	0.947842	0.00184921
AADA	48	D164	R	A3D1	ADAA	0.0533414	0.0512499	0.0540196	0.0500207	0.0521579	0.00184921
AADA	48	D164	S	A2D2	AADD	0.506555	0.539307	0.537607	0.494599	0.519517	0.0224187
AADA	48	D164	S	A2D2	ADDA	0.427347	0.438893	0.492984	0.473507	0.458183	0.0303801
AADA	48	D164	S	A2D2	DADA	0.0392731	0.0143965	0	0.0166587	0.0175821	0.016234
AADA	48	D164	S	A2D2	DDAA	0.167887	0.165989	0.232609	0.150228	0.179178	0.0364896
AADA	48	D164	S	A3D1	AADA	0.95006	0.947866	0.956798	0.946181	0.950226	0.00466017
AADA	48	D164	S	A3D1	ADAA	0.0499399	0.0521342	0.0432018	0.0538187	0.0497736	0.00466017
AADA	48	D164	T	A2D2	AADD	0.492088	0.503283	0.538014	0.545252	0.519659	0.0259499
AADA	48	D164	T	A2D2	ADDA	0.43143	0.425615	0.423635	0.416287	0.424242	0.00625027
AADA	48	D164	T	A2D2	DADA	0.0669977	0.0521756	0.0114096	0.024751	0.0388335	0.0253089
AADA	48	D164	T	A2D2	DDAA	0.158355	0.181714	0.230838	0.11147	0.170594	0.0496604
AADA	48	D164	T	A3D1	AADA	0.947065	0.941241	0.94749	0.950527	0.946581	0.00387942
AADA	48	D164	T	A3D1	ADAA	0.0529352	0.0587593	0.0525097	0.0494731	0.0534193	0.00387942
AADA	48	D164	V	A2D2	AADD	0.56906	0.594696	0.634751	0.561435	0.589986	0.0330612
AADA	48	D164	V	A2D2	ADAD	0	0	0.0454916	0	0.0113729	0.0227458
AADA	48	D164	V	A2D2	ADDA	0.426649	0.424139	0.291065	0.394452	0.384076	0.0637081
AADA	48	D164	V	A2D2	DADA	0	0	0	0.0323143	0.00807859	0.0161572
AADA	48	D164	V	A2D2	DDAA	0.0969899	0.108325	0.0261316	0.128182	0.0899071	0.0444285
AADA	48	D164	V	A3D1	AADA	0.94789	0.948753	0.946851	0.945159	0.947163	0.00154631
AADA	48	D164	V	A3D1	ADAA	0.0521096	0.0512468	0.0531491	0.0548415	0.0528367	0.00154631
AADA	48	D164	W	A2D2	AADD	0.657211	0.628586	0.617013	0.612777	0.628897	0.020024
AADA	48	D164	W	A2D2	ADDA	0.215705	0.28638	0.333599	0.329442	0.291282	0.0547197
AADA	48	D164	W	A2D2	DADA	0.11861	0.0537383	0.0237709	0.0281395	0.0560646	0.0437417
AADA	48	D164	W	A2D2	DDAA	0.208194	0.211917	0.0825184	0.169245	0.167968	0.0601467
AADA	48	D164	W	A3D1	AADA	0.943521	0.94157	0.951955	0.950836	0.94697	0.00519128
AADA	48	D164	W	A3D1	ADAA	0.0564793	0.0584296	0.0480449	0.0491643	0.0530295	0.00519128
AADA	48	D164	Y	A2D2	AADD	0.46481	0.493031	0.451494	0.528778	0.484528	0.0342072
AADA	48	D164	Y	A2D2	ADDA	0.497857	0.444485	0.475036	0.488264	0.476411	0.0232494
AADA	48	D164	Y	A2D2	DADA	0.0302981	0.0398797	0.0696302	0	0.034952	0.0286947
AADA	48	D164	Y	A2D2	DDAA	0.183714	0.202139	0.171824	0.16037	0.179512	0.0178435
AADA	48	D164	Y	A3D1	AADA	0.947904	0.948649	0.947126	0.949027	0.948176	0.00084157
AADA	48	D164	Y	A3D1	ADAA	0.0520959	0.0513507	0.0528743	0.0509733	0.0518236	0.00084157
AADA	48	F141	A	A2D2	AADD	0.576738	0.546619	0.581432	0.597901	0.575672	0.0213896
AADA	48	F141	A	A2D2	ADDA	0.293283	0.423902	0.42657	0.328931	0.368171	0.0674894
AADA	48	F141	A	A2D2	DADA	0.114907	0	0	0.059979	0.0437215	0.0552413
AADA	48	F141	A	A2D2	DDAA	0	0.112865	0.125472	0.170423	0.10219	0.0724673
AADA	48	F141	A	A3D1	AADA	0.950025	0.941336	0.948309	0.948846	0.947129	0.00392804
AADA	48	F141	A	A3D1	ADAA	0.0499751	0.0586644	0.0516915	0.051154	0.0528712	0.00392804
AADA	48	F141	C	A2D2	AADD	0.394499	0.404002	0.411499	0.414363	0.406091	0.00887725
AADA	48	F141	C	A2D2	ADDA	0.531101	0.519145	0.543731	0.536686	0.532666	0.0103901
AADA	48	F141	C	A2D2	DADA	0.0614562	0.0703942	0.0176383	0.0456385	0.0487818	0.0231483
AADA	48	F141	C	A2D2	DDAA	0	0.198705	0.146007	0.205609	0.13758	0.0955046
AADA	48	F141	C	A3D1	AADA	0.9461	0.94595	0.950218	0.952482	0.948688	0.00321077
AADA	48	F141	C	A3D1	ADAA	0.0538999	0.0540498	0.0497819	0.0475181	0.0513124	0.00321077
AADA	48	F141	D	A2D2	AADD	0	0.677197	0.699535	0.696796	0.518382	0.345731
AADA	48	F141	D	A2D2	ADDA	0.379189	0.268102	0.246434	0.303204	0.299232	0.0582111
AADA	48	F141	D	A2D2	AxxD	0.620811	0	0	0	0.155203	0.310406
AADA	48	F141	D	A2D2	DADA	0	0.0349917	0.0234266	0	0.0146046	0.0175124
AADA	48	F141	D	A2D2	DDAA	0	0.099463	0.170733	0	0.067549	0.083249
AADA	48	F141	D	A3D1	AADA	0.941841	0.952737	0.943473	0.945152	0.945801	0.00481787
AADA	48	F141	D	A3D1	ADAA	0.058159	0.0472626	0.0565269	0.0548482	0.0541992	0.00481787
AADA	48	F141	E	A2D2	AADD	0.652614	0.592436	0.671581	0.639087	0.638929	0.0337396
AADA	48	F141	E	A2D2	ADAD	0	0	0.028921	0	0.00723026	0.0144605
AADA	48	F141	E	A2D2	ADDA	0.322289	0.369382	0.287675	0.314148	0.323373	0.0340465
AADA	48	F141	E	A2D2	DADA	0.0172012	0.0294571	0	0.040458	0.0217791	0.0173507
AADA	48	F141	E	A2D2	DDAA	0.174777	0.155508	0.0399443	0	0.0925572	0.0857473
AADA	48	F141	E	A3D1	AADA	0.945626	0.944432	0.946562	0.94539	0.945503	0.000875096
AADA	48	F141	E	A3D1	ADAA	0.0543737	0.055568	0.0534376	0.0546102	0.0544974	0.000875096
AADA	48	F141	G	A2D2	AADD	0	0.672537	0.73247	0.706587	0.527898	0.352787
AADA	48	F141	G	A2D2	ADDA	0.247068	0.292093	0.26753	0.237081	0.260943	0.0243285
AADA	48	F141	G	A2D2	AxxD	0.752932	0	0	0	0.188233	0.376466
AADA	48	F141	G	A2D2	DADA	0	0.0107206	0	0.0594595	0.017545	0.0283963
AADA	48	F141	G	A2D2	DDAA	0	0.0841503	0	0	0.0210376	0.0420751
AADA	48	F141	G	A3D1	AADA	0.946933	0.946585	0.949279	0.954254	0.949263	0.00353577
AADA	48	F141	G	A3D1	ADAA	0.0530666	0.0534151	0.0507211	0.0457465	0.0507373	0.00353577
AADA	48	F141	H	A2D2	AADD	0.393402	0.341094	0.351523	0.323194	0.352303	0.0297919
AADA	48	F141	H	A2D2	ADDA	0.531718	0.573337	0.60169	0.625218	0.582991	0.0402284
AADA	48	F141	H	A2D2	DADA	0.0500822	0.0767853	0.0442613	0.0440178	0.0537866	0.0155866
AADA	48	F141	H	A2D2	DDAA	0.118704	0.11156	0.22397	0.225061	0.169824	0.0632216
AADA	48	F141	H	A3D1	AADA	0.948287	0.945742	0.952572	0.95008	0.94917	0.00288281
AADA	48	F141	H	A3D1	ADAA	0.0517132	0.0542579	0.0474281	0.0499199	0.0508298	0.00288281
AADA	48	F141	I	A1D3	DADD	0	0	0	0.611111	0.152778	0.305556
AADA	48	F141	I	A1D3	DDAD	0	0	1	0.118056	0.279514	0.483537
AADA	48	F141	I	A1D3	DDDA	0	0	0	0.270833	0.0677083	0.135417
AADA	48	F141	I	A1D3	xxxD	0	1	0	0	0.25	0.5
AADA	48	F141	I	A2D2	AADD	0.252915	0.295661	0.261817	0.30122	0.277903	0.0240984
AADA	48	F141	I	A2D2	ADDA	0.658509	0.647963	0.625775	0.611507	0.635939	0.0212461
AADA	48	F141	I	A2D2	DADA	0.0583994	0.0496474	0.0993882	0.0724324	0.0699669	0.0217438
AADA	48	F141	I	A2D2	DDAA	0.169054	0.175041	0	0.171159	0.128814	0.0859115
AADA	48	F141	I	A3D1	AADA	0.947163	0.952988	0.945086	0.950017	0.948813	0.00344006
AADA	48	F141	I	A3D1	ADAA	0.0528375	0.0470116	0.0549145	0.0499828	0.0511866	0.00344006
AADA	48	F141	K	A2D2	AADD	0.782217	0.721263	0.750317	0.732275	0.746518	0.0266429
AADA	48	F141	K	A2D2	ADAD	0	0	0	0.00693731	0.00173433	0.00346866
AADA	48	F141	K	A2D2	ADDA	0.217783	0.204101	0.191331	0.208311	0.205382	0.0109765
AADA	48	F141	K	A2D2	DADA	0	0.0632914	0.0438207	0	0.026778	0.031926
AADA	48	F141	K	A2D2	DDAA	0	0.0803878	0.106546	0.0485612	0.0588738	0.0458548
AADA	48	F141	K	A3D1	AADA	0.944594	0.94405	0.952094	0.948133	0.947218	0.00372083
AADA	48	F141	K	A3D1	ADAA	0.0554065	0.0559498	0.0479062	0.0518667	0.0527823	0.00372083
AADA	48	F141	L	A1D3	ADDD	0.738806	0.58871	0.352941	0.44206	0.530629	0.169439
AADA	48	F141	L	A1D3	DADD	0	0.228495	0.331744	0.359019	0.229814	0.163197
AADA	48	F141	L	A1D3	DDAD	0.103044	0.0511769	0.175971	0	0.0825481	0.0751583
AADA	48	F141	L	A1D3	DDDA	0.145374	0.131619	0.139344	0.200442	0.154195	0.031341
AADA	48	F141	L	A2D2	AADD	0.330601	0.320831	0.292062	0.34261	0.321526	0.0215679
AADA	48	F141	L	A2D2	ADDA	0.577602	0.597199	0.634352	0.566379	0.593883	0.0298343
AADA	48	F141	L	A2D2	DADA	0.0741179	0.0627132	0.0638129	0.0700946	0.0676846	0.00538207
AADA	48	F141	L	A2D2	DDAA	0.182543	0.170868	0.198845	0.169147	0.180351	0.0136908
AADA	48	F141	L	A3D1	AADA	0.947718	0.944838	0.951176	0.954324	0.949514	0.00412295
AADA	48	F141	L	A3D1	ADAA	0.0522825	0.0551622	0.0488242	0.0456755	0.0504861	0.00412295
AADA	48	F141	N	A2D2	AADD	0	0.61884	0.592769	0.567296	0.444726	0.29723
AADA	48	F141	N	A2D2	ADDA	0.42716	0.284327	0.365805	0.360374	0.359417	0.0585076
AADA	48	F141	N	A2D2	AxxD	0.57284	0	0	0	0.14321	0.28642
AADA	48	F141	N	A2D2	DADA	0	0.0690616	0.00124973	0.037423	0.0269336	0.0330145
AADA	48	F141	N	A2D2	DDAA	0	0.090057	0.124269	0.182935	0.0993155	0.0765164
AADA	48	F141	N	A3D1	AADA	0.945096	0.948978	0.949019	0.953016	0.949027	0.00323362
AADA	48	F141	N	A3D1	ADAA	0.0549042	0.0510219	0.0509806	0.046984	0.0509727	0.00323362
AADA	48	F141	P	A2D2	AADD	0.656867	0.733409	0.525389	0.48004	0.598926	0.116882
AADA	48	F141	P	A2D2	ADAD	0	0	0.0429423	0	0.0107356	0.0214712
AADA	48	F141	P	A2D2	ADDA	0.172476	0.146797	0.323589	0.418737	0.2654	0.128582
AADA	48	F141	P	A2D2	DADA	0.138602	0.0816828	0	0.0888889	0.0772934	0.0574071
AADA	48	F141	P	A2D2	DDAA	0.0296245	0.0779526	0.0924731	0	0.0500126	0.0428193
AADA	48	F141	P	A3D1	AADA	0.949327	0.946102	0.947607	0.947219	0.947564	0.00133772
AADA	48	F141	P	A3D1	ADAA	0.0506727	0.0538983	0.052393	0.0527811	0.0524363	0.00133772
AADA	48	F141	Q	A2D2	AADD	0.806519	0.808768	0.776038	0.810247	0.800393	0.016309
AADA	48	F141	Q	A2D2	ADDA	0.117728	0.154778	0.145034	0.125439	0.135745	0.017121
AADA	48	F141	Q	A2D2	DADA	0.0725049	0.0061453	0.0460391	0.0343996	0.0397722	0.0275096
AADA	48	F141	Q	A2D2	DDAA	0.125836	0.13117	0.0652395	0.129836	0.11302	0.0319344
AADA	48	F141	Q	A3D1	AADA	0.95285	0.94483	0.944646	0.949139	0.947866	0.00391761
AADA	48	F141	Q	A3D1	ADAA	0.0471501	0.0551696	0.0553539	0.0508608	0.0521336	0.00391761
AADA	48	F141	S	A2D2	AADD	0.643126	0.59772	0.623551	0.707556	0.642988	0.04689
AADA	48	F141	S	A2D2	ADAD	0	0	0.0248435	0	0.00621088	0.0124218
AADA	48	F141	S	A2D2	ADDA	0.356874	0.373466	0.303628	0.133215	0.291796	0.109838
AADA	48	F141	S	A2D2	DADA	0	0	0	0.15153	0.0378825	0.075765
AADA	48	F141	S	A2D2	DDAA	0	0.0657222	0.0282862	0.130217	0.0560563	0.0562929
AADA	48	F141	S	A3D1	AADA	0.946868	0.947892	0.945802	0.951654	0.948054	0.00254753
AADA	48	F141	S	A3D1	ADAA	0.0531322	0.0521084	0.0541985	0.0483456	0.0519462	0.00254753
AADA	48	F141	T	A2D2	AADD	0.355416	0.397194	0.426429	0.41577	0.398703	0.0312841
AADA	48	F141	T	A2D2	ADDA	0.582835	0.487495	0.534333	0.520272	0.531234	0.039604
AADA	48	F141	T	A2D2	DADA	0.0201528	0.0820144	0.0309537	0.0591279	0.0480622	0.0279692
AADA	48	F141	T	A2D2	DDAA	0.154647	0.246264	0.172856	0.202525	0.194073	0.0399997
AADA	48	F141	T	A3D1	AADA	0.94828	0.944135	0.946975	0.945882	0.946318	0.00175469
AADA	48	F141	T	A3D1	ADAA	0.0517202	0.0558652	0.053025	0.0541182	0.0536822	0.00175469
AADA	48	F141	V	A2D2	AADD	0.306002	0.326807	0	0.339495	0.243076	0.162638
AADA	48	F141	V	A2D2	ADDA	0.595841	0.580352	0	0.555678	0.432968	0.289119
AADA	48	F141	V	A2D2	DADA	0.0841727	0.0815591	0	0.0919296	0.0644153	0.0431688
AADA	48	F141	V	A2D2	DDAA	0	0.192645	0	0.171231	0.0909691	0.105405
AADA	48	F141	V	A3D1	AADA	0.947158	0.947161	0	0.95037	0.711172	0.474117
AADA	48	F141	V	A3D1	ADAA	0.0528422	0.0528391	0	0.0496303	0.0388279	0.0259295
AADA	48	F141	W	A1D3	xxDD	0	0	0	1	0.25	0.5
AADA	48	F141	W	A2D2	AADD	0.56108	0.566847	0.559686	0.538922	0.556634	0.0122082
AADA	48	F141	W	A2D2	ADDA	0.395986	0.431452	0.419039	0.422602	0.41727	0.0151187
AADA	48	F141	W	A2D2	DADA	0.0361905	0	0.0180241	0.0246162	0.0197077	0.0151328
AADA	48	F141	W	A2D2	DDAA	0	0.103373	0.138311	0.132909	0.0936482	0.0642929
AADA	48	F141	W	A3D1	AADA	0.946219	0.941638	0.948635	0.947171	0.945916	0.00301986
AADA	48	F141	W	A3D1	ADAA	0.0537809	0.0583619	0.0513653	0.052829	0.0540843	0.00301986
AADA	48	F141	Y	A1D3	xxxD	0	0	1	0	0.25	0.5
AADA	48	F141	Y	A2D2	AADD	0	0.242504	0.247681	0.289405	0.194897	0.131617
AADA	48	F141	Y	A2D2	ADDA	0.725245	0.687392	0.679114	0.654966	0.686679	0.0291594
AADA	48	F141	Y	A2D2	AxxD	0.274755	0	0	0	0.0686888	0.137378
AADA	48	F141	Y	A2D2	DADA	0	0.0618744	0.0528043	0.0237248	0.0346009	0.0282295
AADA	48	F141	Y	A2D2	DDAA	0	0	0.145273	0.175072	0.0800864	0.0932726
AADA	48	F141	Y	A3D1	AADA	0.947057	0.95217	0.949331	0.955794	0.951088	0.00377076
AADA	48	F141	Y	A3D1	ADAA	0.0529429	0.0478302	0.0506693	0.0442057	0.048912	0.00377076
AADA	48	H199	C	A2D2	AADD	0.516356	0.620017	0	0	0.284093	0.330761
AADA	48	H199	C	A2D2	ADDA	0.483644	0.334088	0.307159	0.455898	0.395197	0.087545
AADA	48	H199	C	A2D2	AxxD	0	0	0.692841	0.544102	0.309236	0.362201
AADA	48	H199	C	A2D2	DADA	0	0.0134982	0	0	0.00337454	0.00674908
AADA	48	H199	C	A2D2	DDAA	0	0.169112	0	0	0.0422779	0.0845559
AADA	48	H199	C	A3D1	AADA	0.94121	0.946004	0.95137	0.955314	0.948474	0.00616534
AADA	48	H199	C	A3D1	ADAA	0.0587899	0.0539964	0.0486302	0.0446863	0.0515257	0.00616534
AADA	48	H199	D	A1D3	ADDD	0	0.210526	0.379791	0.524639	0.278739	0.225852
AADA	48	H199	D	A1D3	DADD	0.836364	0.572392	0.353949	0.300207	0.515728	0.244022
AADA	48	H199	D	A1D3	DDAD	0.0767943	0.165535	0.175149	0.10341	0.130222	0.0477454
AADA	48	H199	D	A1D3	DDDA	0.0868421	0.0515464	0.0911111	0.0717432	0.0753107	0.0178894
AADA	48	H199	D	A2D2	AADD	0.619846	0.6451	0.648242	0.639364	0.638138	0.0127366
AADA	48	H199	D	A2D2	ADDA	0.360583	0.325091	0.320406	0.331219	0.334325	0.0180564
AADA	48	H199	D	A2D2	DADA	0.0024078	0.00472559	0.0102937	0.00420627	0.00540833	0.00340493
AADA	48	H199	D	A2D2	DDAA	0.153176	0.146369	0.143355	0.142367	0.146317	0.00487931
AADA	48	H199	D	A3D1	AADA	0.941471	0.945242	0.945982	0.941003	0.943425	0.00255105
AADA	48	H199	D	A3D1	ADAA	0.058529	0.0547582	0.0540176	0.0589966	0.0565753	0.00255105
AADA	48	H199	E	A1D3	ADDD	0	1	0	0	0.25	0.5
AADA	48	H199	E	A1D3	DADD	1	0	0	1	0.5	0.57735
AADA	48	H199	E	A1D3	DDAD	0	0	1	0	0.25	0.5
AADA	48	H199	E	A2D2	AADD	0.584699	0.613743	0.617555	0.640185	0.614045	0.0227811
AADA	48	H199	E	A2D2	ADDA	0.379811	0.365762	0.345691	0.318119	0.352346	0.026771
AADA	48	H199	E	A2D2	DADA	0.0125534	0.00422983	0.0212552	0.0168275	0.0137165	0.00725397
AADA	48	H199	E	A2D2	DDAA	0.157522	0.173384	0.158952	0.169903	0.16494	0.00789133
AADA	48	H199	E	A3D1	AADA	0.950342	0.954852	0.951701	0.948827	0.95143	0.00256566
AADA	48	H199	E	A3D1	ADAA	0.049658	0.0451476	0.0482992	0.0511734	0.0485695	0.00256566
AADA	48	H199	F	A1D3	ADDD	1	1	1	0.678571	0.919643	0.160714
AADA	48	H199	F	A1D3	DADD	0	0	0	0.321429	0.0803571	0.160714
AADA	48	H199	F	A2D2	AADD	0.773981	0.768759	0.780001	0.78296	0.776425	0.00633085
AADA	48	H199	F	A2D2	ADDA	0.233556	0.204501	0.226671	0.217094	0.220456	0.0125979
AADA	48	H199	F	A2D2	DADA	0	0.00691259	0	0	0.00172815	0.00345629
AADA	48	H199	F	A2D2	DDAA	0.110025	0.11463	0.110927	0.0969018	0.108121	0.00774035
AADA	48	H199	F	A3D1	AADA	0.949804	0.948271	0.949926	0.945717	0.94843	0.00195907
AADA	48	H199	F	A3D1	ADAA	0.0501956	0.0517286	0.0500739	0.0542832	0.0515703	0.00195907
AADA	48	H199	G	A1D3	ADDD	0.227848	0.339818	0.315044	0.297744	0.295114	0.0480529
AADA	48	H199	G	A1D3	DADD	0.571065	0.385189	0.495482	0.44112	0.473214	0.0792657
AADA	48	H199	G	A1D3	DDAD	0.0178409	0.176607	0.0450055	0.183881	0.105834	0.0866852
AADA	48	H199	G	A1D3	DDDA	0.183246	0.0983867	0.144468	0.0772551	0.125839	0.0474575
AADA	48	H199	G	A2D2	AADD	0.550934	0.626717	0.647709	0.633582	0.614736	0.0434226
AADA	48	H199	G	A2D2	ADDA	0.403862	0.337815	0.312934	0.313926	0.342134	0.0427293
AADA	48	H199	G	A2D2	DADA	0.0285789	0.0120829	0.0130886	0.0302964	0.0210117	0.0097633
AADA	48	H199	G	A2D2	DDAA	0.16347	0.145932	0.145912	0.137339	0.148163	0.0109774
AADA	48	H199	G	A3D1	AADA	0.948335	0.945419	0.939632	0.949557	0.945736	0.00442399
AADA	48	H199	G	A3D1	ADAA	0.0516645	0.0545807	0.0603677	0.0504427	0.0542639	0.00442399
AADA	48	H199	I	A1D3	ADDD	0.529412	0.4	0	0	0.232353	0.27345
AADA	48	H199	I	A1D3	DADD	0.470588	0.384854	0	0.879433	0.433719	0.360795
AADA	48	H199	I	A1D3	DDAD	0	0.136534	1	0.024734	0.290317	0.476836
AADA	48	H199	I	A1D3	DDDA	0	0.0786119	0	0.0958333	0.0436113	0.0508464
AADA	48	H199	I	A2D2	AADD	0.653891	0.648866	0.587397	0.636002	0.631539	0.0303771
AADA	48	H199	I	A2D2	ADDA	0.355337	0.322771	0.378791	0.32338	0.34507	0.027143
AADA	48	H199	I	A2D2	DADA	0	0.00666047	0.016159	0.011191	0.00850261	0.00686865
AADA	48	H199	I	A2D2	DDAA	0.156248	0.163433	0.177796	0.154843	0.16308	0.0105074
AADA	48	H199	I	A3D1	AADA	0.946266	0.942996	0.948743	0.952733	0.947685	0.00410701
AADA	48	H199	I	A3D1	ADAA	0.0537341	0.0570039	0.0512567	0.0472669	0.0523154	0.00410701
AADA	48	H199	K	A1D3	ADDD	0.690909	0.68	0.319444	0.747357	0.609428	0.195563
AADA	48	H199	K	A1D3	DADD	0.00743802	0.105367	0.530949	0.0220978	0.166463	0.246788
AADA	48	H199	K	A1D3	DDAD	0.178702	0	0.0417632	0.0800269	0.075123	0.0763959
AADA	48	H199	K	A1D3	DDDA	0.122951	0.209913	0.107843	0.150519	0.147806	0.0450163
AADA	48	H199	K	A2D2	AADD	0.187759	0.175326	0.172104	0.188993	0.181045	0.00858075
AADA	48	H199	K	A2D2	ADDA	0.772638	0.795566	0.792811	0.782211	0.785806	0.0104984
AADA	48	H199	K	A2D2	DADA	0.0318639	0.0146201	0.0149629	0.0162547	0.0194254	0.00832214
AADA	48	H199	K	A2D2	DDAA	0	0.16507	0.146564	0.13507	0.111676	0.0754693
AADA	48	H199	K	A3D1	AADA	0.949061	0.955717	0.950115	0.946769	0.950416	0.00380039
AADA	48	H199	K	A3D1	ADAA	0.050939	0.0442827	0.0498846	0.0532307	0.0495842	0.00380039
AADA	48	H199	L	A1D3	xxDD	1	1	0	0	0.5	0.57735
AADA	48	H199	L	A1D3	xxxD	0	0	0	1	0.25	0.5
AADA	48	H199	L	A2D2	AADD	0.56477	0.569734	0.524165	0.535547	0.548554	0.0221779
AADA	48	H199	L	A2D2	ADDA	0.411654	0.395719	0.46074	0.441288	0.42735	0.0291892
AADA	48	H199	L	A2D2	DADA	0.00878307	0.0124105	0.00357246	0.00308229	0.00696209	0.0044551
AADA	48	H199	L	A2D2	DDAA	0.165477	0.168854	0.166992	0.183903	0.171307	0.00851071
AADA	48	H199	L	A3D1	AADA	0.946425	0.951751	0.951273	0.949307	0.949689	0.00241968
AADA	48	H199	L	A3D1	ADAA	0.0535755	0.0482487	0.0487272	0.0506932	0.0503111	0.00241968
AADA	48	H199	M	A1D3	ADDD	0.161905	0.339869	0.242857	0.124088	0.21718	0.0956269
AADA	48	H199	M	A1D3	DADD	0.685603	0.525416	0.757143	0.709246	0.669352	0.100466
AADA	48	H199	M	A1D3	DDAD	0.0433481	0.065451	0	0.0932998	0.0505247	0.0393986
AADA	48	H199	M	A1D3	DDDA	0.109145	0.0692641	0	0.0733668	0.0629439	0.0456253
AADA	48	H199	M	A2D2	AADD	0.693303	0.720905	0.725225	0.708395	0.711957	0.0143382
AADA	48	H199	M	A2D2	ADDA	0.277621	0.277211	0.270006	0.265272	0.272527	0.00596843
AADA	48	H199	M	A2D2	DADA	0.00712787	0	0	0.00745045	0.00364458	0.00421046
AADA	48	H199	M	A2D2	DDAA	0.140638	0.122744	0.0998158	0.115261	0.119615	0.0169579
AADA	48	H199	M	A3D1	AADA	0.944412	0.950226	0.951935	0.941579	0.947038	0.00485912
AADA	48	H199	M	A3D1	ADAA	0.0555876	0.0497743	0.0480655	0.0584211	0.0529621	0.00485912
AADA	48	H199	N	A1D3	ADDD	0.685131	0.507692	0.732394	0.369697	0.573729	0.166908
AADA	48	H199	N	A1D3	DADD	0.210787	0.304761	0.0510451	0.309947	0.219135	0.120972
AADA	48	H199	N	A1D3	DDAD	0.0642124	0.127466	0.123845	0.221867	0.134348	0.0651568
AADA	48	H199	N	A1D3	DDDA	0.0398693	0.0600805	0.0927152	0.0984891	0.0727885	0.0277054
AADA	48	H199	N	A2D2	AADD	0.699196	0.696064	0.686075	0.706432	0.696942	0.00844589
AADA	48	H199	N	A2D2	ADDA	0.271951	0.274036	0.286036	0.295964	0.281997	0.0111905
AADA	48	H199	N	A2D2	DADA	0.00169391	0.00478163	0.000297679	0	0.00169331	0.0021873
AADA	48	H199	N	A2D2	DDAA	0.120355	0.136381	0.135877	0.129772	0.130596	0.00745903
AADA	48	H199	N	A3D1	AADA	0.950488	0.949775	0.950668	0.950505	0.950359	0.000397371
AADA	48	H199	N	A3D1	ADAA	0.0495117	0.0502245	0.0493325	0.049495	0.0496409	0.000397371
AADA	48	H199	P	A2D2	AADD	0.525513	0.527458	0.538647	0.519545	0.527791	0.00798252
AADA	48	H199	P	A2D2	ADDA	0.447914	0.456168	0.449275	0.442046	0.448851	0.00579937
AADA	48	H199	P	A2D2	DADA	0.0133437	0.00601707	0.00809846	0.018779	0.0115595	0.00571552
AADA	48	H199	P	A2D2	DDAA	0.146583	0.162356	0.227259	0.223866	0.190016	0.0415706
AADA	48	H199	P	A3D1	AADA	0.941842	0.944246	0.944177	0.944179	0.943611	0.00117964
AADA	48	H199	P	A3D1	ADAA	0.0581579	0.0557538	0.0558233	0.0558214	0.0563891	0.00117964
AADA	48	H199	Q	A1D3	ADDD	0.436202	0.467352	0.41495	0.372648	0.422788	0.0397545
AADA	48	H199	Q	A1D3	DADD	0.314359	0.313261	0.398097	0.330569	0.339071	0.0401378
AADA	48	H199	Q	A1D3	DDAD	0.13295	0.148237	0.107368	0.233188	0.155436	0.0545079
AADA	48	H199	Q	A1D3	DDDA	0.116489	0.0711498	0.0795852	0.0635949	0.0827048	0.0234508
AADA	48	H199	Q	A2D2	AADD	0.663186	0.641406	0.667245	0.658612	0.657612	0.0113653
AADA	48	H199	Q	A2D2	ADDA	0.309421	0.326081	0.306556	0.305357	0.311854	0.00963703
AADA	48	H199	Q	A2D2	DADA	6.75317e-05	0.0125732	0.00878555	0.0111796	0.00815146	0.00561168
AADA	48	H199	Q	A2D2	DDAA	0.139503	0.140353	0.141521	0.144015	0.141348	0.00196088
AADA	48	H199	Q	A3D1	AADA	0.943826	0.951412	0.948347	0.951332	0.948729	0.00356637
AADA	48	H199	Q	A3D1	ADAA	0.0561738	0.0485877	0.0516532	0.0486684	0.0512708	0.00356637
AADA	48	H199	R	A1D3	ADDD	0.173913	1	0.243243	0.11859	0.383937	0.413863
AADA	48	H199	R	A1D3	DADD	0.453265	0	0.615899	0.640623	0.427447	0.296836
AADA	48	H199	R	A1D3	DDAD	0.0224573	0	0	0	0.00561433	0.0112287
AADA	48	H199	R	A1D3	DDDA	0.350365	0	0.142395	0.241427	0.183547	0.148953
AADA	48	H199	R	A2D2	AADD	0.26797	0.263117	0.261358	0.263973	0.264104	0.00279744
AADA	48	H199	R	A2D2	ADDA	0.618582	0.598191	0.603411	0.5929	0.603271	0.0110727
AADA	48	H199	R	A2D2	DADA	0.0999368	0.127817	0.124257	0.124879	0.119223	0.0129506
AADA	48	H199	R	A2D2	DDAA	0.164609	0.159466	0	0.165051	0.122281	0.0815604
AADA	48	H199	R	A3D1	AADA	0.951571	0.945738	0.950279	0.948178	0.948942	0.00255248
AADA	48	H199	R	A3D1	ADAA	0.0484295	0.0542618	0.0497207	0.051822	0.0510585	0.00255248
AADA	48	H199	S	A1D3	ADDD	0	0.307506	0.684211	0.144487	0.284051	0.294868
AADA	48	H199	S	A1D3	DADD	0.733871	0.48587	0.128976	0.580369	0.482272	0.256746
AADA	48	H199	S	A1D3	DDAD	0.132439	0.109742	0.0251727	0.201263	0.117154	0.0726256
AADA	48	H199	S	A1D3	DDDA	0.13369	0.096882	0.161641	0.0738818	0.116524	0.0388773
AADA	48	H199	S	A2D2	AADD	0.643715	0.673822	0.677658	0.669276	0.666118	0.015323
AADA	48	H199	S	A2D2	ADDA	0.322196	0.296383	0.287028	0.294272	0.29997	0.0153497
AADA	48	H199	S	A2D2	DADA	0.014743	0.00423577	0.0129398	0.0110913	0.0107525	0.00459313
AADA	48	H199	S	A2D2	DDAA	0.146563	0.131885	0.122406	0.150107	0.13774	0.0129128
AADA	48	H199	S	A3D1	AADA	0.949798	0.94705	0.949275	0.950966	0.949272	0.00164135
AADA	48	H199	S	A3D1	ADAA	0.0502023	0.0529496	0.050725	0.0490338	0.0507277	0.00164135
AADA	48	H199	W	A2D2	AADD	0.387262	0.374389	0.418843	0.43378	0.403568	0.0274675
AADA	48	H199	W	A2D2	ADDA	0.579124	0.581587	0.574722	0.543625	0.569765	0.017656
AADA	48	H199	W	A2D2	DADA	0.0269268	0.0381278	0.000694278	0.0036708	0.0173549	0.0181472
AADA	48	H199	W	A2D2	DDAA	0.18949	0.189448	0.212562	0.203856	0.198839	0.0113885
AADA	48	H199	W	A3D1	AADA	0.945362	0.94754	0.949743	0.9503	0.948236	0.00225654
AADA	48	H199	W	A3D1	ADAA	0.0546379	0.0524599	0.0502573	0.0496995	0.0517637	0.00225654
AADA	48	H199	Y	A1D3	ADDD	0.404693	0.448485	0.372727	0.55451	0.445104	0.0792727
AADA	48	H199	Y	A1D3	DADD	0.39425	0.383828	0.454988	0.277842	0.377727	0.073613
AADA	48	H199	Y	A1D3	DDAD	0.15264	0.115512	0.154103	0.132973	0.138807	0.0182756
AADA	48	H199	Y	A1D3	DDDA	0.0484164	0.0521752	0.0181818	0.0346758	0.0383623	0.0154134
AADA	48	H199	Y	A2D2	AADD	0.827987	0.804306	0.833077	0.826653	0.823006	0.0127701
AADA	48	H199	Y	A2D2	ADDA	0.163512	0.19284	0.158393	0.159619	0.168591	0.0163129
AADA	48	H199	Y	A2D2	DDAA	0.0894605	0.0962666	0.0796121	0.0848482	0.0875468	0.00706966
AADA	48	H199	Y	A3D1	AADA	0.941914	0.946539	0.949116	0.937557	0.943781	0.00510846
AADA	48	H199	Y	A3D1	ADAA	0.0580858	0.0534608	0.0508844	0.062443	0.0562185	0.00510846
AADA	48	W76	F	A2D2	AADD	0.215041	0.178244	0.180982	0.189308	0.190894	0.0167718
AADA	48	W76	F	A2D2	ADDA	0.701841	0.759013	0.72899	0.743849	0.733423	0.0243627
AADA	48	W76	F	A2D2	DADA	0.0608769	0.0531178	0.0799316	0.0584839	0.0631026	0.011679
AADA	48	W76	F	A2D2	DDAA	0.17083	0	0.0924832	0.159615	0.105732	0.0785195
AADA	48	W76	F	A3D1	AADA	0.936779	0.947965	0.942356	0.946148	0.943312	0.00494254
AADA	48	W76	F	A3D1	ADAA	0.0632208	0.0520348	0.0576439	0.0538519	0.0566879	0.00494254
AADA	48	W76	H	A2D2	AADD	0.210755	0.135016	0.161161	0.110757	0.154422	0.0428256
AADA	48	W76	H	A2D2	ADDA	0.599705	0.672514	0.704105	0.736074	0.6781	0.05835
AADA	48	W76	H	A2D2	DADA	0.159909	0.188838	0.128641	0.149302	0.156673	0.0250678
AADA	48	W76	H	A2D2	DDAA	0.131174	0	0	0	0.0327935	0.065587
AADA	48	W76	H	A3D1	AADA	0.947808	0.940054	0.951067	0.954322	0.948312	0.00611454
AADA	48	W76	H	A3D1	ADAA	0.0521924	0.0599464	0.048933	0.0456782	0.0516875	0.00611454
AADA	48	W76	Y	A1D3	ADDD	0	0.408377	0.418605	0.344828	0.292952	0.19801
AADA	48	W76	Y	A1D3	DADD	0	0.330381	0.291676	0.456956	0.269753	0.193191
AADA	48	W76	Y	A1D3	DDAD	0	0.140639	0.171833	0.0244456	0.0842295	0.0847058
AADA	48	W76	Y	A1D3	DDDA	0	0.120603	0.117886	0.17377	0.103065	0.0733687
AADA	48	W76	Y	A1D3	xxDD	1	0	0	0	0.25	0.5
AADA	48	W76	Y	A2D2	AADD	0.310788	0.394025	0.380223	0.390382	0.368855	0.0391489
AADA	48	W76	Y	A2D2	ADDA	0.626508	0.533726	0.541244	0.547124	0.562151	0.0432539
AADA	48	W76	Y	A2D2	DADA	0.0457288	0.0527574	0.0622399	0.0466569	0.0518458	0.00759846
AADA	48	W76	Y	A2D2	DDAA	0.167449	0.186659	0.197439	0.172967	0.181129	0.0135444
AADA	48	W76	Y	A3D1	AADA	0.950244	0.943327	0.950025	0.949158	0.948188	0.00327494
AADA	48	W76	Y	A3D1	ADAA	0.0497555	0.0566734	0.0499753	0.0508422	0.0518116	0.00327494
AADA	48	PesCDAnm 1		A1D3	ADDD	0	0	0.428571	0	0.107143	0.214286
AADA	48	PesCDAnm 1		A1D3	DADD	0	0	0.34544	0.795031	0.285118	0.376933
AADA	48	PesCDAnm 1		A1D3	DDAD	0	0	0.0171279	0.0987189	0.0289617	0.0472005
AADA	48	PesCDAnm 1		A1D3	DDDA	0	0	0.208861	0.10625	0.0787777	0.100147
AADA	48	PesCDAnm 1		A1D3	xxxD	1	0	0	0	0.25	0.5
AADA	48	PesCDAnm 1		A2D2	AADD	0.263009	0.281871	0.356014	0.352771	0.313416	0.0479563
AADA	48	PesCDAnm 1		A2D2	ADDA	0.676869	0.665492	0.583225	0.58622	0.627952	0.0501472
AADA	48	PesCDAnm 1		A2D2	DADA	0.0544196	0.0290347	0.0402397	0.0513824	0.0437691	0.0115608
AADA	48	PesCDAnm 1		A2D2	DDAA	0.184054	0.154866	0.210683	0.167224	0.179207	0.0241541
AADA	48	PesCDAnm 1		A3D1	AADA	0.954412	0.95172	0.948595	0.95242	0.951787	0.00241395
AADA	48	PesCDAnm 1		A3D1	ADAA	0.0455884	0.0482799	0.0514048	0.0475799	0.0482132	0.00241395
AADA	48	PesCDAnm 2		A1D3	ADDD	0.485714	0.589744	1	0.430622	0.62652	0.25758
AADA	48	PesCDAnm 2		A1D3	DADD	0.161345	0	0	0	0.0403361	0.0806723
AADA	48	PesCDAnm 2		A1D3	DDAD	0.161684	0	0	0.424297	0.146495	0.200272
AADA	48	PesCDAnm 2		A1D3	DDDA	0.191257	0	0	0.130137	0.0803485	0.0960752
AADA	48	PesCDAnm 2		A1D3	DxxD	0	0.410256	0	0	0.102564	0.205128
AADA	48	PesCDAnm 2		A2D2	AADD	0.324975	0.299907	0.282611	0.356608	0.316025	0.0321627
AADA	48	PesCDAnm 2		A2D2	ADDA	0.617096	0.668247	0.649795	0.567235	0.625593	0.0442827
AADA	48	PesCDAnm 2		A2D2	DADA	0.0465694	0.0268418	0.0571223	0.0611462	0.0479199	0.0153376
AADA	48	PesCDAnm 2		A2D2	DDAA	0.135126	0.194985	0.180547	0.188253	0.174728	0.027052
AADA	48	PesCDAnm 2		A3D1	AADA	0.948556	0.951126	0.950676	0.948114	0.949618	0.00150365
AADA	48	PesCDAnm 2		A3D1	ADAA	0.0514437	0.0488739	0.0493239	0.0518859	0.0503819	0.00150365
AADA	48	PesCDAnm 3		A1D3	ADDD	1	0	0	1	0.5	0.57735
AADA	48	PesCDAnm 3		A1D3	DDDA	0	0	0.349515	0	0.0873786	0.174757
AADA	48	PesCDAnm 3		A1D3	xxDD	0	0	0.650485	0	0.162621	0.325243
AADA	48	PesCDAnm 3		A1D3	xxxD	0	1	0	0	0.25	0.5
AADA	48	PesCDAnm 3		A2D2	AADD	0.293849	0.306496	0.31336	0.32599	0.309924	0.0134173
AADA	48	PesCDAnm 3		A2D2	ADDA	0.681408	0.66034	0.624365	0.608549	0.643665	0.0332078
AADA	48	PesCDAnm 3		A2D2	DADA	0.014206	0.0234794	0.0508717	0.0514756	0.0350082	0.0190479
AADA	48	PesCDAnm 3		A2D2	DDAA	0.167084	0.154827	0.184438	0.173198	0.169887	0.0123469
AADA	48	PesCDAnm 3		A3D1	AADA	0.94471	0.94287	0.949056	0.944539	0.945294	0.00264197
AADA	48	PesCDAnm 3		A3D1	ADAA	0.0552896	0.0571301	0.0509439	0.0554608	0.0547061	0.00264197
AADA	48	PesCDAnm 4		A1D3	ADDD	1	0	0	0.217391	0.304348	0.474956
AADA	48	PesCDAnm 4		A1D3	DADD	0	0	0	0.498851	0.124713	0.249426
AADA	48	PesCDAnm 4		A1D3	DDAD	0	0	0	0.0876122	0.0219031	0.0438061
AADA	48	PesCDAnm 4		A1D3	DDDA	0	0	0	0.196145	0.0490363	0.0980726
AADA	48	PesCDAnm 4		A1D3	DxxD	0	0	1	0	0.25	0.5
AADA	48	PesCDAnm 4		A1D3	xxxD	0	1	0	0	0.25	0.5
AADA	48	PesCDAnm 4		A2D2	AADD	0.304312	0.277907	0.310636	0.384946	0.31945	0.0459072
AADA	48	PesCDAnm 4		A2D2	ADDA	0.640543	0.638204	0.631211	0.538537	0.612124	0.0492176
AADA	48	PesCDAnm 4		A2D2	DADA	0.0438978	0.0675057	0.0370396	0.064033	0.053119	0.0149407
AADA	48	PesCDAnm 4		A2D2	DDAA	0.150889	0.159097	0.203521	0.167663	0.170293	0.0231868
AADA	48	PesCDAnm 4		A3D1	AADA	0.948161	0.951126	0.952873	0.94475	0.949228	0.00356258
AADA	48	PesCDAnm 4		A3D1	ADAA	0.0518388	0.0488741	0.0471269	0.0552496	0.0507724	0.00356258
AADA	48	PesCDAnm 5		A1D3	ADDD	0	1	0.5	0.496429	0.499107	0.408252
AADA	48	PesCDAnm 5		A1D3	DADD	0	0	0.342263	0.316071	0.164584	0.190345
AADA	48	PesCDAnm 5		A1D3	DDAD	0.25	0	0	0	0.0625	125
AADA	48	PesCDAnm 5		A1D3	DDDA	0	0	0.158305	0.188509	0.0867036	0.100873
AADA	48	PesCDAnm 5		A1D3	xxDD	0.75	0	0	0	0.1875	375
AADA	48	PesCDAnm 5		A2D2	AADD	0.306235	0.314213	0.365051	0.366249	0.337937	0.0321691
AADA	48	PesCDAnm 5		A2D2	ADDA	0.623278	0.609314	0.573258	0.573244	0.594773	0.0254979
AADA	48	PesCDAnm 5		A2D2	DADA	0.0586017	0.0617044	0.0452091	0.0437994	0.0523287	0.00914134
AADA	48	PesCDAnm 5		A2D2	DDAA	0.182684	0.20278	0.177042	0.201323	0.190957	0.0130294
AADA	48	PesCDAnm 5		A3D1	AADA	0.948145	0.954155	0.949055	0.948617	0.949993	0.00279963
AADA	48	PesCDAnm 5		A3D1	ADAA	0.051855	0.0458446	0.0509449	0.0513832	0.0500069	0.00279963
AADA	48	PesCDAnm 6		A1D3	ADDD	0	0	0	0.577114	0.144279	0.288557
AADA	48	PesCDAnm 6		A1D3	DADD	0	0.574803	0	0.169065	0.185967	0.271199
AADA	48	PesCDAnm 6		A1D3	DDAD	0.5	0.227355	0	0	0.181839	0.237647
AADA	48	PesCDAnm 6		A1D3	DDDA	0	0.197842	0.5	0.254364	0.238051	0.205887
AADA	48	PesCDAnm 6		A1D3	xxDD	0.5	0	0.5	0	0.25	0.288675
AADA	48	PesCDAnm 6		A2D2	AADD	0.339824	0.343406	0.322062	0.372687	0.344495	0.0209843
AADA	48	PesCDAnm 6		A2D2	ADDA	0.597844	0.592042	0.63695	0.560884	0.59693	0.0312283
AADA	48	PesCDAnm 6		A2D2	DADA	0.0544572	0.0568822	0.0302292	0.0501498	0.0479296	0.0121243
AADA	48	PesCDAnm 6		A2D2	DDAA	0.190214	0.176651	0.18868	0.178006	0.183388	0.00704631
AADA	48	PesCDAnm 6		A3D1	AADA	0.951958	0.949996	0.950966	0.95067	0.950898	0.000815189
AADA	48	PesCDAnm 6		A3D1	ADAA	0.0480419	0.0500038	0.049034	0.0493296	0.0491023	0.000815189
AADA	48	PesCDAnm 7		A1D3	ADDD	0	0	0.448718	1	0.362179	0.474922
AADA	48	PesCDAnm 7		A1D3	DADD	0	0.513514	0.551282	0	0.266199	0.307766
AADA	48	PesCDAnm 7		A1D3	DDAD	1	0.347044	0	0	0.336761	0.471454
AADA	48	PesCDAnm 7		A1D3	DDDA	0	0.139442	0	0	0.0348606	0.0697211
AADA	48	PesCDAnm 7		A2D2	AADD	0.343835	0.365145	0.359685	0.368608	0.359318	0.0109561
AADA	48	PesCDAnm 7		A2D2	ADDA	0.608008	0.584874	0.588895	0.560722	0.585625	0.0194288
AADA	48	PesCDAnm 7		A2D2	DADA	0.0338087	0.033541	0.0361816	0.0555663	0.0397744	0.0105946
AADA	48	PesCDAnm 7		A2D2	DDAA	0.190503	0.186279	0.182277	0.202676	0.190434	0.00882563
AADA	48	PesCDAnm 7		A3D1	AADA	0.953151	0.952956	0.951772	0.948164	0.951511	0.00231278
AADA	48	PesCDAnm 7		A3D1	ADAA	0.0468488	0.0470441	0.048228	0.0518358	0.0484892	0.00231278
AADA	48	Y140	F	A1D3	xxDD	0	0	0	1	0.25	0.5
AADA	48	Y140	F	A1D3	xxxD	0	1	0	0	0.25	0.5
AADA	48	Y140	F	A2D2	AADD	0.139642	0.135536	0.146963	0.146578	0.14218	0.00556211
AADA	48	Y140	F	A2D2	ADDA	0.759891	0.754265	0.75168	0.73999	0.751457	0.00837773
AADA	48	Y140	F	A2D2	DADA	0.0907466	0.0733298	0.0864476	0.104548	0.0887679	0.0128664
AADA	48	Y140	F	A2D2	DDAA	0.0979559	0.163515	0.114886	0	0.0940891	0.0686056
AADA	48	Y140	F	A3D1	AADA	0.948364	0.949334	0.946953	0.948284	0.948234	0.000978197
AADA	48	Y140	F	A3D1	ADAA	0.0516357	0.0506662	0.0530472	0.0517158	0.0517662	0.000978197
AADA	48	Y140	H	A2D2	AADD	0.373619	0.208998	0.273345	0.201589	0.264388	0.0796313
AADA	48	Y140	H	A2D2	ADDA	0.501946	0.71384	0.568404	0.701518	0.621427	0.103347
AADA	48	Y140	H	A2D2	DADA	0.0698404	0.0726681	0.146288	0.0810739	0.0924677	0.0361961
AADA	48	Y140	H	A2D2	DDAA	0.238407	0	0	0.146335	0.0961856	0.117254
AADA	48	Y140	H	A3D1	AADA	0.948174	0.940613	0.947637	0.949964	0.946597	0.00411141
AADA	48	Y140	H	A3D1	ADAA	0.0518264	0.0593868	0.0523625	0.0500361	0.0534029	0.00411141
AADA	48	Y140	W	A1D3	xxxD	0	0	0	1	0.25	0.5
AADA	48	Y140	W	A2D2	AADD	0.56965	0.576948	0.600813	0.536788	0.57105	0.0264351
AADA	48	Y140	W	A2D2	ADDA	0.43908	0.466132	0.431545	0.441391	0.444537	0.0149981
AADA	48	Y140	W	A2D2	DADA	0	0	0	0.0051112	0.0012778	0.0025556
AADA	48	Y140	W	A2D2	DDAA	0.1558	0.195115	0.193148	0.156737	0.1752	0.0218783
AADA	48	Y140	W	A3D1	AADA	0.941791	0.948866	0.945753	0.953885	0.947574	0.0051074
AADA	48	Y140	W	A3D1	ADAA	0.0582089	0.0511344	0.0542475	0.046115	0.0524265	0.0051074
AADA	48	Y168	F	A1D3	ADDD	0	0	0.339623	0.666667	0.251572	0.319705
AADA	48	Y168	F	A1D3	DADD	1	0	0.660377	0.124777	0.446289	0.467252
AADA	48	Y168	F	A1D3	DDAD	0	0	0	0.018452	0.004613	0.00922599
AADA	48	Y168	F	A1D3	DDDA	0	0	0	0.190104	0.047526	0.0950521
AADA	48	Y168	F	A1D3	DxxD	0	1	0	0	0.25	0.5
AADA	48	Y168	F	A2D2	AADD	0.380628	0.395382	0.43347	0.437147	0.411657	0.0280074
AADA	48	Y168	F	A2D2	ADDA	0.567463	0.550636	0.518482	0.516674	0.538314	0.0249205
AADA	48	Y168	F	A2D2	DADA	0.0429389	0.0328292	0.0286609	0.0278421	0.0330678	0.00693361
AADA	48	Y168	F	A2D2	DDAA	0.168335	0.207062	0.210856	0.198703	0.196239	0.0192828
AADA	48	Y168	F	A3D1	AADA	0.954242	0.942378	0.952876	0.952962	0.950614	0.00552653
AADA	48	Y168	F	A3D1	ADAA	0.0457584	0.0576224	0.0471244	0.0470376	0.0493857	0.00552653
AADA	48	Y168	G	A2D2	AADD	0.561604	0.595743	0.542821	0.532315	0.558121	0.0278544
AADA	48	Y168	G	A2D2	ADDA	0.400815	0.430062	0.435698	0.430909	0.424371	0.0158988
AADA	48	Y168	G	A2D2	DADA	0.0297722	0	0.0119078	0.0310399	0.01818	0.01494
AADA	48	Y168	G	A2D2	DDAA	0.220204	0.155958	0.159976	0.184085	0.180056	0.0295069
AADA	48	Y168	G	A3D1	AADA	0.942647	0.945013	0.945498	0.949532	0.945673	0.0028584
AADA	48	Y168	G	A3D1	ADAA	0.0573529	0.0549869	0.0545016	0.0504683	0.0543274	0.0028584
AADA	48	Y168	H	A2D2	AADD	0.609188	0.537261	0.599601	0.535977	0.570507	0.0393287
AADA	48	Y168	H	A2D2	ADDA	0.330292	0.446668	0.330392	0.434479	0.385458	0.0638364
AADA	48	Y168	H	A2D2	DADA	0.05197	0.000340428	0.0491188	0.013317	0.0286866	0.0258155
AADA	48	Y168	H	A2D2	DDAA	0.149506	0.194464	0.135328	0.200193	0.169873	0.0323121
AADA	48	Y168	H	A3D1	AADA	0.947923	0.94601	0.956263	0.953207	0.950851	0.00472032
AADA	48	Y168	H	A3D1	ADAA	0.0520768	0.0539897	0.043737	0.0467931	0.0491491	0.00472032
AADA	48	Y168	I	A2D2	AADD	0.416343	0.447017	0.363837	0.387169	0.403592	0.0360485
AADA	48	Y168	I	A2D2	ADDA	0.596103	0.519775	0.609448	0.559919	0.571311	0.0402279
AADA	48	Y168	I	A2D2	DADA	0	0.0125364	0.0180698	0.0392203	0.0174566	0.0163603
AADA	48	Y168	I	A2D2	DDAA	0.14112	0.158917	0.233233	0	0.133318	0.0974217
AADA	48	Y168	I	A3D1	AADA	0.947771	0.943535	0.945582	0.945727	0.945654	0.0017304
AADA	48	Y168	I	A3D1	ADAA	0.0522291	0.0564652	0.0544184	0.0542732	0.0543465	0.0017304
AADA	48	Y168	T	A2D2	AADD	0.582098	0.568729	0.525321	0.53315	0.552324	0.0274007
AADA	48	Y168	T	A2D2	ADDA	0.297007	0.488843	0.369102	0.429766	0.396179	0.0822252
AADA	48	Y168	T	A2D2	DADA	0.0703441	0	0.0908646	0.0278425	0.0472628	0.0410073
AADA	48	Y168	T	A2D2	DDAA	0.148203	0.20883	0.199143	0.143377	0.174888	0.0338891
AADA	48	Y168	T	A3D1	AADA	0.943971	0.942879	0.941604	0.946517	0.943743	0.00208727
AADA	48	Y168	T	A3D1	ADAA	0.0560292	0.0571208	0.0583962	0.0534829	0.0562573	0.00208727
AADA	48	Y168	W	A2D2	AADD	0.487559	0.427099	0.510255	0.523406	0.48708	0.0426406
AADA	48	Y168	W	A2D2	ADDA	0.541158	0.510572	0.524879	0.494745	0.517838	0.0198283
AADA	48	Y168	W	A2D2	DADA	0	0.0560662	0	0	0.0140166	0.0280331
AADA	48	Y168	W	A2D2	DDAA	0.182401	0.132858	0.19601	0.185387	0.174164	0.02815
AADA	48	Y168	W	A3D1	AADA	0.944548	0.947252	0.947896	0.948519	0.947054	0.00174863
AADA	48	Y168	W	A3D1	ADAA	0.0554516	0.0527475	0.0521042	0.0514808	0.052946	0.00174863
ADAA	48	H199	C	A2D2	AADD	0.0170595	0.0127119	0	0	0.00744284	0.00877562
ADAA	48	H199	C	A2D2	ADAD	0	0.000498587	0	0	0.000124647	0.000249294
ADAA	48	H199	C	A2D2	ADDA	0.908438	0.98679	0.962487	1	0.964429	0.0404313
ADAA	48	H199	C	A2D2	DADA	0.0743802	0	0.0375134	0	0.0279734	0.0356353
ADAA	48	H199	C	A3D1	AADA	0.515287	0.51097	0.520941	0.492689	0.509972	0.012224
ADAA	48	H199	C	A3D1	ADAA	0.484713	0.48903	0.479059	0.507311	0.490028	0.012224
ADAA	48	H199	D	A1D3	ADDD	0.528096	0.522194	0.515883	0.506652	0.518206	0.00917644
ADAA	48	H199	D	A1D3	DDDA	0.471904	0.477806	0.484117	0.493348	0.481794	0.00917644
ADAA	48	H199	D	A2D2	ADDA	0.98187	0.976114	0.98303	0.982834	0.980962	0.00327132
ADAA	48	H199	D	A2D2	DADA	0.0181296	0.0238857	0.0169699	0.0171665	0.0190379	0.00327132
ADAA	48	H199	D	A3D1	AAAD	0.0117815	0	0	0	0.00294538	0.00589075
ADAA	48	H199	D	A3D1	AADA	0.432663	0.528117	0.347222	1	0.577001	0.291519
ADAA	48	H199	D	A3D1	ADAA	0.555556	0.353425	0.652778	0	0.39044	0.288616
ADAA	48	H199	D	A3D1	DAAA	0	0.118457	0	0	0.0296143	0.0592287
ADAA	48	H199	E	A1D3	ADDD	0.44091	0.479469	0.470737	0.447606	0.459681	0.0183665
ADAA	48	H199	E	A1D3	DDDA	0.55909	0.520531	0.529263	0.552394	0.540319	0.0183665
ADAA	48	H199	E	A2D2	ADDA	0.976698	0.978855	0.984746	0.982129	0.980607	0.00354959
ADAA	48	H199	E	A2D2	DADA	0.0233023	0.0211451	0.0152542	0.0178711	0.0193932	0.00354959
ADAA	48	H199	E	A3D1	AADA	0.198512	0.520776	0.713855	0.663957	0.524275	0.232081
ADAA	48	H199	E	A3D1	ADAA	0.790562	0.446595	0.286145	0.244916	0.442054	0.248092
ADAA	48	H199	E	A3D1	DAAA	0.0109261	0.0326296	0	0.0911271	0.0336707	0.040634
ADAA	48	H199	F	A1D3	ADDD	0.764525	0.768853	0.761473	0.735152	0.757501	0.0152037
ADAA	48	H199	F	A1D3	DDDA	0.235475	0.231147	0.238527	0.264848	0.242499	0.0152037
ADAA	48	H199	F	A2D2	ADDA	0.981823	0.979126	0.985954	0.982096	0.98225	0.00280989
ADAA	48	H199	F	A2D2	DADA	0.0181774	0.0208739	0.0140458	0.0179041	0.0177503	0.00280989
ADAA	48	H199	F	A3D1	AAAD	0.0105612	0	0	0	0.0026403	0.0052806
ADAA	48	H199	F	A3D1	AADA	0.597034	0.395137	0.401099	0.530686	0.480989	0.0994806
ADAA	48	H199	F	A3D1	ADAA	0.392405	0.562575	0.458405	0.469314	0.470675	0.0700574
ADAA	48	H199	F	A3D1	DAAA	0	0.0422886	0.140496	0	0.0456961	0.0662693
ADAA	48	H199	G	A1D3	ADDD	0.354883	0.3416	0.325267	0.336713	0.339616	0.0122654
ADAA	48	H199	G	A1D3	DDDA	0.645117	0.6584	0.674733	0.663287	0.660384	0.0122654
ADAA	48	H199	G	A2D2	ADDA	0.982786	0.978667	0.982758	0.972355	0.979142	0.00492056
ADAA	48	H199	G	A2D2	DADA	0.0172145	0.0213329	0.0172417	0.0276446	0.0208584	0.00492056
ADAA	48	H199	G	A3D1	AADA	0.362934	0.459658	0.6	0.478022	0.475154	0.097345
ADAA	48	H199	G	A3D1	ADAA	0.637066	0.46814	0.4	0.521978	0.506796	0.100167
ADAA	48	H199	G	A3D1	DAAA	0	0.0722022	0	0	0.0180505	0.0361011
ADAA	48	H199	I	A1D3	ADDD	0.460499	0.453696	0.464726	0.483071	0.465498	0.0125654
ADAA	48	H199	I	A1D3	DDDA	0.539501	0.546304	0.535274	0.516929	0.534502	0.0125654
ADAA	48	H199	I	A2D2	ADDA	0.987822	0.981811	0.980158	0.977931	0.98193	0.00423744
ADAA	48	H199	I	A2D2	DADA	0.0121779	0.0181887	0.0198423	0.0220694	0.0180696	0.00423744
ADAA	48	H199	I	A3D1	AADA	0.754161	0.68543	0.802721	0.638889	0.7203	0.0725339
ADAA	48	H199	I	A3D1	ADAA	0.222553	0.241019	0.197279	0.298157	0.239752	0.0428662
ADAA	48	H199	I	A3D1	DAAA	0.0232859	0.0735502	0	0.062954	0.0399475	0.0343116
ADAA	48	H199	K	A1D3	ADDD	0.379281	0.305768	0.331892	0.358746	0.343922	0.031992
ADAA	48	H199	K	A1D3	DDDA	0.620719	0.694232	0.668108	0.641254	0.656078	0.031992
ADAA	48	H199	K	A2D2	ADDA	0.982143	0.979737	0.976128	0.980149	0.979539	0.00250527
ADAA	48	H199	K	A2D2	DADA	0.0178571	0.0202628	0.0238723	0.0198506	0.0204607	0.00250527
ADAA	48	H199	K	A3D1	AADA	0.504425	0.549107	0.45614	0.640898	0.537643	0.0786111
ADAA	48	H199	K	A3D1	ADAA	0.47357	0.450893	0.54386	0.359102	0.456856	0.076246
ADAA	48	H199	K	A3D1	DAAA	0.0220049	0	0	0	0.00550122	0.0110024
ADAA	48	H199	L	A1D3	ADDD	0.510555	0.536858	0	0.576667	0.40602	0.272041
ADAA	48	H199	L	A1D3	DADD	0	0	0.163462	0	0.0408654	0.0817308
ADAA	48	H199	L	A1D3	DDAD	0	0	0.397449	0	0.0993622	0.198724
ADAA	48	H199	L	A1D3	DDDA	0.489445	0.463142	0.43909	0.423333	0.453753	0.0288816
ADAA	48	H199	L	A2D2	ADDA	0.978902	0.982695	0.984433	0.976603	0.980658	0.0035552
ADAA	48	H199	L	A2D2	DADA	0.021098	0.0173053	0.0155674	0.0233965	0.0193418	0.0035552
ADAA	48	H199	L	A3D1	AADA	0.755892	0.406522	0.492385	0.578358	0.558289	0.14925
ADAA	48	H199	L	A3D1	ADAA	0.244108	0.593478	0.507615	0.390845	0.434012	0.151409
ADAA	48	H199	L	A3D1	DAAA	0	0	0	0.0307971	0.00769928	0.0153986
ADAA	48	H199	M	A1D3	ADDD	0.5574	0.56773	0.551042	0.552656	0.557207	0.00751622
ADAA	48	H199	M	A1D3	DDDA	0.4426	0.43227	0.448958	0.447344	0.442793	0.00751622
ADAA	48	H199	M	A2D2	ADDA	0.981197	0.978474	0.981224	0.978435	0.979832	0.00159099
ADAA	48	H199	M	A2D2	DADA	0.00841936	0.0215256	0.0187763	0.0215651	0.0175716	0.00623958
ADAA	48	H199	M	A2D2	DDAA	0.0103841	0	0	0	0.00259603	0.00519206
ADAA	48	H199	M	A3D1	AADA	0.342609	0.407477	0.708543	0.742991	0.550405	0.204699
ADAA	48	H199	M	A3D1	ADAA	0.614031	0.592523	0.291457	0.17757	0.418895	0.2181
ADAA	48	H199	M	A3D1	DAAA	0.0433604	0	0	0.0794393	0.0306999	0.0383874
ADAA	48	H199	N	A1D3	ADDD	0.592368	0.58293	0.594179	0.583723	0.5883	0.00579937
ADAA	48	H199	N	A1D3	DDDA	0.407632	0.41707	0.405821	0.416277	0.4117	0.00579937
ADAA	48	H199	N	A2D2	ADDA	0.982042	0.982319	0.981361	0.981107	0.981707	0.000567476
ADAA	48	H199	N	A2D2	DADA	0.0179577	0.0176814	0.018639	0.018893	0.0182928	0.000567476
ADAA	48	H199	N	A3D1	AAAD	0.0158921	0.0177544	0	0	0.00841162	0.00974262
ADAA	48	H199	N	A3D1	AADA	0.522968	0.227529	0.688406	0.674825	0.528432	0.214161
ADAA	48	H199	N	A3D1	ADAA	0.46114	0.626203	0.311594	0.275175	0.418528	0.160135
ADAA	48	H199	N	A3D1	DAAA	0	0.128514	0	0.05	0.0446285	0.0606879
ADAA	48	H199	P	A1D3	DADD	0	0.649123	0	0	0.162281	0.324561
ADAA	48	H199	P	A1D3	DDAD	0	0.350877	0	0	0.0877193	0.175439
ADAA	48	H199	P	A1D3	xxxD	1	0	0	0	0.25	0.5
ADAA	48	H199	P	A2D2	ADDA	0.983147	0.981519	0.981292	0.979657	0.981404	0.00142755
ADAA	48	H199	P	A2D2	DADA	0.0168534	0.0184808	0.018708	0.0203427	0.0185962	0.00142755
ADAA	48	H199	P	A3D1	AADA	0.486537	0.504351	0.521223	0.50606	0.504543	0.0141982
ADAA	48	H199	P	A3D1	ADAA	0.513463	0.495649	0.478777	0.49394	0.495457	0.0141982
ADAA	48	H199	Q	A1D3	ADDD	0.427146	0.434622	0.4251	0.429342	0.429053	0.00409695
ADAA	48	H199	Q	A1D3	DDDA	0.572854	0.565378	0.5749	0.570658	0.570947	0.00409695
ADAA	48	H199	Q	A2D2	ADDA	0.983334	0.983622	0.977458	0.977075	0.980372	0.00359142
ADAA	48	H199	Q	A2D2	DADA	0.016666	0.0163785	0.0225421	0.022925	0.0196279	0.00359142
ADAA	48	H199	Q	A3D1	AAAD	0.0138981	0	0	0	0.00347452	0.00694904
ADAA	48	H199	Q	A3D1	AADA	0.523951	0.663082	0.592105	0.879433	0.664643	0.154049
ADAA	48	H199	Q	A3D1	ADAA	0.462151	0.336918	0.407895	0.120567	0.331883	0.149919
ADAA	48	H199	R	A1D3	ADDD	0.153041	0.143776	0.152927	0.150192	0.149984	0.00434288
ADAA	48	H199	R	A1D3	DDDA	0.846959	0.856224	0.847073	0.849808	0.850016	0.00434288
ADAA	48	H199	R	A2D2	ADDA	0.979131	0.979866	0.972428	0.976008	0.976858	0.00339409
ADAA	48	H199	R	A2D2	DADA	0.0208694	0.0201339	0.0275719	0.0239917	0.0231417	0.00339409
ADAA	48	H199	R	A3D1	AADA	0.434211	0.510471	0.421412	0.654649	0.505186	0.107118
ADAA	48	H199	R	A3D1	ADAA	0.530495	0.489529	0.578588	0.345351	0.485991	0.100577
ADAA	48	H199	R	A3D1	DAAA	0.0352941	0	0	0	0.00882353	0.0176471
ADAA	48	H199	S	A1D3	ADDD	0.497485	0.479707	0.475375	0.475577	0.482036	0.0104912
ADAA	48	H199	S	A1D3	DDDA	0.502515	0.520293	0.524625	0.524423	0.517964	0.0104912
ADAA	48	H199	S	A2D2	ADDA	0.978631	0.97758	0.978612	0.976401	0.977806	0.00105776
ADAA	48	H199	S	A2D2	DADA	0.0213694	0.0224198	0.0213875	0.0235994	0.022194	0.00105776
ADAA	48	H199	S	A3D1	AAAD	0	0.0104846	0	0	0.00262116	0.00524231
ADAA	48	H199	S	A3D1	AADA	0.516616	0.387076	0.598291	0.80292	0.576226	0.174363
ADAA	48	H199	S	A3D1	ADAA	0.483384	0.602439	0.143206	0.19708	0.356527	0.221731
ADAA	48	H199	S	A3D1	DAAA	0	0	0.258503	0	0.0646259	0.129252
ADAA	48	H199	W	A1D3	ADDD	0	0.620253	0	0.67619	0.324111	0.374947
ADAA	48	H199	W	A1D3	DADD	0	0.0363733	0	0.19418	0.0576383	0.0926286
ADAA	48	H199	W	A1D3	DDAD	0	0.178236	0	0.0224208	0.0501642	0.0860328
ADAA	48	H199	W	A1D3	DDDA	0	0.165138	0	0.107209	0.0680866	0.0820996
ADAA	48	H199	W	A2D2	ADDA	0.974572	0.983294	0.974117	0.981388	0.978342	0.00468568
ADAA	48	H199	W	A2D2	DADA	0.0254282	0.0167061	0.0258835	0.0186122	0.0216575	0.00468568
ADAA	48	H199	W	A3D1	AADA	0.529865	0.471477	0.50743	0.506203	0.503744	0.0241044
ADAA	48	H199	W	A3D1	ADAA	0.470135	0.528523	0.49257	0.483261	0.493622	0.025021
ADAA	48	H199	W	A3D1	DAAA	0	0	0	0.0105368	0.00263419	0.00526839
ADAA	48	H199	Y	A1D3	ADDD	0.777367	0.78488	0.785779	0.792346	0.785093	0.00613218
ADAA	48	H199	Y	A1D3	DADD	0.0137333	8.98593e-05	0	0	0.0034558	0.00685183
ADAA	48	H199	Y	A1D3	DDAD	0.0311469	0.0349735	0.0399648	0.0258259	0.0329778	0.00598059
ADAA	48	H199	Y	A1D3	DDDA	0.177752	0.180057	0.174026	0.178726	0.17764	0.002588
ADAA	48	H199	Y	A2D2	ADDA	0.978781	0.978826	0.981516	0.976473	0.978899	0.00206176
ADAA	48	H199	Y	A2D2	DADA	0.0212189	0.0211743	0.0184842	0.0235271	0.0211011	0.00206176
ADAA	48	H199	Y	A3D1	AAAD	0	0.015532	0.0127484	0.0108765	0.00978922	0.00680066
ADAA	48	H199	Y	A3D1	AADA	0.521452	0.396233	0.425961	0.69523	0.509719	0.134718
ADAA	48	H199	Y	A3D1	ADAA	0.478548	0.588235	0.56129	0.293893	0.480492	0.132866
ADAA	48	N75	A	A2D2	AADD	0.0469106	0.0473303	0.0490808	0.0751302	0.054613	0.0137104
ADAA	48	N75	A	A2D2	ADDA	0.901319	0.797945	0.90825	0.763111	0.842656	0.0731904
ADAA	48	N75	A	A2D2	DADA	0.0149889	0.128408	0	0.113035	0.064108	0.0659567
ADAA	48	N75	A	A2D2	DDAA	0.140593	0.10596	0.0915852	0.154012	0.123038	0.0291462
ADAA	48	N75	A	A3D1	AADA	0.527269	0.532319	0.502828	0.517377	0.519948	0.0129917
ADAA	48	N75	A	A3D1	ADAA	0.472731	0.467681	0.497172	0.482623	0.480052	0.0129917
ADAA	48	N75	C	A1D3	ADDD	1	0	0	0	0.25	0.5
ADAA	48	N75	C	A1D3	xxxD	0	0	1	0	0.25	0.5
ADAA	48	N75	C	A2D2	AADD	0.0389073	0.143141	0.0845771	0.180887	0.111878	0.0627422
ADAA	48	N75	C	A2D2	ADAD	0	0	0.0662493	0.0305043	0.0241884	0.0315128
ADAA	48	N75	C	A2D2	ADDA	0.651461	0.696837	0.849174	0.788608	0.74652	0.0890953
ADAA	48	N75	C	A2D2	DADA	0.305085	0.147482	0	0	0.113142	0.145629
ADAA	48	N75	C	A3D1	AADA	0.493604	0.487389	0.539384	0.495432	0.503952	0.0238704
ADAA	48	N75	C	A3D1	ADAA	0.506396	0.512611	0.460616	0.504568	0.496048	0.0238704
ADAA	48	N75	E	A2D2	AADD	0.189639	0.210145	0	0	0.099946	0.115711
ADAA	48	N75	E	A2D2	ADAD	0.05841	0	0.0893401	0	0.0369375	0.0444817
ADAA	48	N75	E	A2D2	ADDA	0.589242	0.446346	0.368635	0.779292	0.545879	0.180447
ADAA	48	N75	E	A2D2	AxxD	0	0	0	0.220708	0.0551771	0.110354
ADAA	48	N75	E	A2D2	DADA	0	0.129676	0	0	0.032419	0.0648379
ADAA	48	N75	E	A2D2	DDAA	0.1875	0.317114	0.547619	0	0.263058	0.230076
ADAA	48	N75	E	A3D1	AADA	0.503956	0.510674	0.507649	0.506909	0.507297	0.00275921
ADAA	48	N75	E	A3D1	ADAA	0.496044	0.489326	0.492351	0.493091	0.492703	0.00275921
ADAA	48	N75	F	A2D2	AADD	0.0832639	0.114006	0.0920307	0.0862126	0.0938782	0.0139039
ADAA	48	N75	F	A2D2	ADDA	0.543812	0.669537	0.294138	0.815108	0.580649	0.220845
ADAA	48	N75	F	A2D2	DADA	0.344262	0.0862694	0.42565	0.0180455	0.218557	0.196972
ADAA	48	N75	F	A2D2	DDAA	0	0.595412	0.456729	0.327049	0.344798	0.254648
ADAA	48	N75	F	A3D1	AADA	0.489451	0.504553	0.51646	0.502199	0.503166	0.0110708
ADAA	48	N75	F	A3D1	ADAA	0.510549	0.495447	0.48354	0.497801	0.496834	0.0110708
ADAA	48	N75	G	A1D3	DDDA	1	0	0	0	0.25	0.5
ADAA	48	N75	G	A2D2	AADD	0.0151912	0.015376	0	0	0.00764179	0.00882431
ADAA	48	N75	G	A2D2	ADDA	0.935261	0.902612	0.961362	0.956053	0.938822	0.0266383
ADAA	48	N75	G	A2D2	DADA	0.0372821	0.0685602	0.0194861	0.0286812	0.0385024	0.0213154
ADAA	48	N75	G	A2D2	DDAA	0.0326777	0.0342367	0.0191523	0.0152654	0.025333	0.00953549
ADAA	48	N75	G	A3D1	AADA	0.515173	0.508121	0.522469	0.512421	0.514546	0.0060267
ADAA	48	N75	G	A3D1	ADAA	0.484827	0.491879	0.477531	0.487579	0.485454	0.0060267
ADAA	48	N75	H	A2D2	AADD	0.0567759	0.0655436	0.114085	68	0.0761013	0.025777
ADAA	48	N75	H	A2D2	ADDA	0.643745	0.426019	0.715168	0.6118	0.599183	0.123266
ADAA	48	N75	H	A2D2	DADA	0.0443226	0.315511	0	0.0981977	0.114508	0.139888
ADAA	48	N75	H	A2D2	DDAA	0.766023	0.721701	0.692735	0.455822	0.65907	0.13881
ADAA	48	N75	H	A3D1	AADA	0.50677	0.52153	0.515699	0.510423	0.513605	0.00642989
ADAA	48	N75	H	A3D1	ADAA	0.49323	0.47847	0.484301	0.489577	0.486395	0.00642989
ADAA	48	N75	I	A1D3	DDDA	0	0	1	0	0.25	0.5
ADAA	48	N75	I	A2D2	AADD	0	0.158818	0.185307	0	0.0860314	0.0999274
ADAA	48	N75	I	A2D2	ADDA	0.914946	0.525914	0.709751	0.740331	0.722736	0.159333
ADAA	48	N75	I	A2D2	AxxD	0.0850544	0	0	0.259669	0.0861807	0.122411
ADAA	48	N75	I	A2D2	DADA	0	0.290917	0.0848329	0	0.0939376	0.137274
ADAA	48	N75	I	A2D2	DDAA	0	0.000302659	0	0	7.56648e-05	0.00015133
ADAA	48	N75	I	A3D1	AADA	0.494801	0.518453	0.499244	0.539653	0.513038	0.0204984
ADAA	48	N75	I	A3D1	ADAA	0.505199	0.481547	0.500756	0.460347	0.486962	0.0204984
ADAA	48	N75	K	A2D2	AADD	0	0.124966	0.11225	0.152349	0.0973913	0.0670487
ADAA	48	N75	K	A2D2	ADDA	1	0.757163	0.627165	0.347183	0.682878	0.271956
ADAA	48	N75	K	A2D2	DADA	0	0.00108858	0.19499	0.415997	0.153019	0.197835
ADAA	48	N75	K	A2D2	DDAA	0	0.414828	0.327999	0.517281	0.315027	0.223813
ADAA	48	N75	K	A3D1	AADA	0.518802	0.518945	0.497059	0.503639	0.509611	0.0110276
ADAA	48	N75	K	A3D1	ADAA	0.481198	0.481055	0.502941	0.496361	0.490389	0.0110276
ADAA	48	N75	L	A2D2	AADD	0.25722	0.344529	0	0.439331	0.26027	0.188779
ADAA	48	N75	L	A2D2	ADDA	0.569618	0.583963	0.73863	0.560669	0.61322	0.0841553
ADAA	48	N75	L	A2D2	AxxD	0	0	0.26137	0	0.0653425	0.130685
ADAA	48	N75	L	A2D2	DADA	0	0.0173107	0	0	0.00432768	0.00865536
ADAA	48	N75	L	A2D2	DDAA	0.345373	0.528803	0	0	0.218544	0.26323
ADAA	48	N75	L	A3D1	AADA	0.540836	0.50246	0.506847	0.51332	0.515866	0.0172342
ADAA	48	N75	L	A3D1	ADAA	0.459164	0.49754	0.493153	0.48668	0.484134	0.0172342
ADAA	48	N75	P	A1D3	DDDA	0	0	1	0	0.25	0.5
ADAA	48	N75	P	A2D2	AADD	0.0192791	0.0190835	0.0140545	0.0155199	0.0169843	0.00260774
ADAA	48	N75	P	A2D2	ADDA	0.923975	0.91781	0.949362	0.938589	0.932434	0.0142577
ADAA	48	N75	P	A2D2	DADA	0.0331233	0.0334991	0.0213543	0.0220893	0.0275165	0.00669961
ADAA	48	N75	P	A2D2	DDAA	0.0452128	0.0589588	0.0360016	0.0520711	0.0480611	0.00980451
ADAA	48	N75	P	A3D1	AADA	0.522098	0.506499	0.505359	0.514154	0.512027	0.0077668
ADAA	48	N75	P	A3D1	ADAA	0.477902	0.493501	0.494641	0.485846	0.487973	0.0077668
ADAA	48	N75	Q	A2D2	AADD	0.258376	0.103752	0.19129	0.265876	0.204823	0.0752637
ADAA	48	N75	Q	A2D2	ADDA	0.268473	0.409877	0.589583	0.538034	0.451492	0.143511
ADAA	48	N75	Q	A2D2	DADA	0.384523	0.2069	0.157326	0	0.187187	0.158389
ADAA	48	N75	Q	A2D2	DDAA	0.521239	0.258252	0.405223	0.517422	0.425534	0.123826
ADAA	48	N75	Q	A3D1	AADA	0.519771	0.501322	0.50303	0.501888	0.506503	0.0088741
ADAA	48	N75	Q	A3D1	ADAA	0.480229	0.498678	0.49697	0.498112	0.493497	0.0088741
ADAA	48	N75	R	A2D2	AADD	0.098434	0.0796473	0.101479	0.122009	0.100392	0.0173459
ADAA	48	N75	R	A2D2	ADDA	0.594384	0.547912	0.356368	0.312645	0.452827	0.139086
ADAA	48	N75	R	A2D2	DADA	0.201831	0.119264	0.340534	0.495425	0.289264	0.165
ADAA	48	N75	R	A2D2	DDAA	0.68727	0.590365	0.624863	0.740447	0.660736	0.0665753
ADAA	48	N75	R	A3D1	AADA	0.5094	0.496694	0.504775	0.524413	0.508821	0.0116458
ADAA	48	N75	R	A3D1	ADAA	0.4906	0.503306	0.495225	0.475587	0.491179	0.0116458
ADAA	48	N75	S	A2D2	AADD	0.021452	0.0175044	0	0.0151678	0.013531	0.0093861
ADAA	48	N75	S	A2D2	ADDA	0.937344	0.926379	0.956663	0.913633	0.933505	0.018227
ADAA	48	N75	S	A2D2	DADA	0.022562	0.046332	0.0281779	0.0507246	0.0369491	0.0136836
ADAA	48	N75	S	A2D2	DDAA	0.042246	0.0272112	0.0151595	0.0280781	0.0281737	0.0110805
ADAA	48	N75	S	A3D1	AADA	0.492521	0.51405	0.488918	0.513936	0.502356	0.0135175
ADAA	48	N75	S	A3D1	ADAA	0.507479	0.48595	0.511082	0.486064	0.497644	0.0135175
ADAA	48	N75	V	A2D2	AADD	0.142781	0.233457	0.132514	0.184486	0.17331	0.0459671
ADAA	48	N75	V	A2D2	ADDA	0.814473	0.716485	0.796195	0.652822	0.744994	0.074738
ADAA	48	N75	V	A2D2	DADA	0.0251754	0.0205797	0.0344097	0.133287	0.053363	0.0535922
ADAA	48	N75	V	A2D2	DDAA	0.187249	0.208953	0.106217	0.236895	0.184829	0.0562094
ADAA	48	N75	V	A3D1	AADA	0.503426	0.523604	0.504556	0.517981	0.512392	0.00997899
ADAA	48	N75	V	A3D1	ADAA	0.496574	0.476396	0.495444	0.482019	0.487608	0.00997899
ADAA	48	N75	W	A1D3	DDDA	1	1	0	0	0.5	0.57735
ADAA	48	N75	W	A2D2	AADD	0.143843	0.147495	0.161947	0.151087	0.151093	0.00781688
ADAA	48	N75	W	A2D2	ADDA	0.571079	0.428605	0.564478	0.492488	0.514163	0.0672333
ADAA	48	N75	W	A2D2	DADA	0.014115	0.284942	0.0558082	0.225286	0.145038	0.130532
ADAA	48	N75	W	A2D2	DDAA	0.743388	0.642367	0.574411	0.321713	0.57047	0.179783
ADAA	48	N75	W	A3D1	AADA	0.500126	0.504072	0.510091	0.493925	0.502054	0.0067934
ADAA	48	N75	W	A3D1	ADAA	0.499874	0.495928	0.489909	0.506075	0.497946	0.0067934
ADAA	48	N75	Y	A2D2	AADD	0.119462	0.0519037	0.0912966	0.12404	0.0966756	0.0331738
ADAA	48	N75	Y	A2D2	ADDA	0.2262	0.683864	0.499532	0.620981	0.507644	0.202629
ADAA	48	N75	Y	A2D2	DADA	0.494285	0.200114	0.253559	0.248826	0.299196	0.132284
ADAA	48	N75	Y	A2D2	DDAA	0.560998	0.132227	0.496305	0	0.297383	0.273725
ADAA	48	N75	Y	A3D1	AADA	0.507151	0.510592	0.51733	0.539653	0.518681	0.014606
ADAA	48	N75	Y	A3D1	ADAA	0.492849	0.489408	0.48267	0.460347	0.481319	0.014606
ADAA	48	PesCDAnm 1		A1D3	ADDD	0.295654	0.233502	0.25392	0.251775	0.258713	0.0262763
ADAA	48	PesCDAnm 1		A1D3	DDDA	0.704346	0.766498	0.74608	0.748225	0.741287	0.0262763
ADAA	48	PesCDAnm 1		A2D2	ADDA	0.981166	0.981353	0.980395	0.983735	0.981662	0.00144264
ADAA	48	PesCDAnm 1		A2D2	DADA	0.0188344	0.0186471	0.0196049	0.0162652	0.0183379	0.00144264
ADAA	48	PesCDAnm 1		A3D1	AAAD	0	0	0.0105428	0	0.0026357	0.0052714
ADAA	48	PesCDAnm 1		A3D1	AADA	0.563367	0.545584	0.57892	0.611159	0.574758	0.0278281
ADAA	48	PesCDAnm 1		A3D1	ADAA	0.423058	0.454416	0.410537	0.388841	0.419213	0.0273968
ADAA	48	PesCDAnm 1		A3D1	DAAA	0.0135747	0	0	0	0.00339367	0.00678733
ADAA	48	PesCDAnm 2		A1D3	ADDD	0.248035	0.293601	0.31273	0.162582	0.254237	0.0668584
ADAA	48	PesCDAnm 2		A1D3	DADD	0	0.0318831	0	0.0875374	0.0298551	0.0412877
ADAA	48	PesCDAnm 2		A1D3	DDDA	0.751965	0.680298	0.68727	0.758082	0.719404	0.041304
ADAA	48	PesCDAnm 2		A2D2	ADDA	0.977353	0.977553	0.978581	0.980822	0.978577	0.00159006
ADAA	48	PesCDAnm 2		A2D2	DADA	0.0226474	0.0224465	0.0214189	0.0191784	0.0214228	0.00159006
ADAA	48	PesCDAnm 2		A3D1	AAAD	0	0	0	0.0201758	0.00504395	0.0100879
ADAA	48	PesCDAnm 2		A3D1	AADA	0.574011	0.560294	0.522171	0.37765	0.508532	0.0899683
ADAA	48	PesCDAnm 2		A3D1	ADAA	0.425989	0.439706	0.477829	0.548919	0.473111	0.0550926
ADAA	48	PesCDAnm 2		A3D1	DAAA	0	0	0	0.0532544	0.0133136	0.0266272
ADAA	48	PesCDAnm 3		A1D3	ADDD	0.239787	0.249705	0.270502	0.263593	0.255897	0.0137892
ADAA	48	PesCDAnm 3		A1D3	DADD	0.022717	0	0	0	0.00567926	0.0113585
ADAA	48	PesCDAnm 3		A1D3	DDDA	0.74815	0.750295	0.729498	0.736407	0.741088	0.00984702
ADAA	48	PesCDAnm 3		A2D2	ADDA	0.974198	0.980636	0.978065	0.975812	0.977178	0.00279856
ADAA	48	PesCDAnm 3		A2D2	DADA	0.0258023	0.0193635	0.0219354	0.0241882	0.0228223	0.00279856
ADAA	48	PesCDAnm 3		A3D1	AADA	0.56823	0.74127	0.622396	0.736655	0.667138	0.085854
ADAA	48	PesCDAnm 3		A3D1	ADAA	0.43177	0.248484	0.345397	0.223345	0.312249	0.0954879
ADAA	48	PesCDAnm 3		A3D1	DAAA	0	0.0102459	0.0322074	0.04	0.0206133	0.0186428
ADAA	48	PesCDAnm 4		A1D3	ADDD	0.240727	0.24937	0.229226	0.241086	0.240102	0.00827747
ADAA	48	PesCDAnm 4		A1D3	DADD	0.0137159	0	0	0	0.00342898	0.00685797
ADAA	48	PesCDAnm 4		A1D3	DDDA	0.752617	0.75063	0.770774	0.758914	0.758234	0.0090754
ADAA	48	PesCDAnm 4		A2D2	ADDA	0.978769	0.977402	0.986126	0.978167	0.980116	0.00404576
ADAA	48	PesCDAnm 4		A2D2	DADA	0.0212313	0.0225982	0.0138736	0.0218329	0.019884	0.00404576
ADAA	48	PesCDAnm 4		A3D1	AADA	0.622391	0.678279	0.603022	0.503559	0.601813	0.0728602
ADAA	48	PesCDAnm 4		A3D1	ADAA	0.377609	0.321721	0.396978	0.496441	0.398187	0.0728602
ADAA	48	PesCDAnm 5		A1D3	ADDD	0.24002	0.241142	0.222819	0.223885	0.231966	0.0099672
ADAA	48	PesCDAnm 5		A1D3	DADD	0	0.0424899	0	0	0.0106225	0.0212449
ADAA	48	PesCDAnm 5		A1D3	DDDA	0.75998	0.725773	0.777181	0.776115	0.759762	0.023987
ADAA	48	PesCDAnm 5		A2D2	ADDA	0.97536	0.97994	0.97971	0.975032	0.97751	0.00267774
ADAA	48	PesCDAnm 5		A2D2	DADA	0.0246404	0.0200595	0.0202903	0.0249681	0.0224896	0.00267774
ADAA	48	PesCDAnm 5		A3D1	AADA	0.446845	0.634766	0.732673	0.616228	0.607628	0.11874
ADAA	48	PesCDAnm 5		A3D1	ADAA	0.553155	0.32724	0.267327	0.383772	0.382873	0.123075
ADAA	48	PesCDAnm 5		A3D1	DAAA	0	0.0379939	0	0	0.00949848	0.018997
ADAA	48	PesCDAnm 6		A1D3	ADDD	0.232862	0.248872	0.267003	0.236253	0.246247	0.0154567
ADAA	48	PesCDAnm 6		A1D3	DADD	0	0	0.0194929	0.0285798	0.0120182	0.0143647
ADAA	48	PesCDAnm 6		A1D3	DDDA	0.767138	0.751128	0.719923	0.741495	0.744921	0.0197379
ADAA	48	PesCDAnm 6		A2D2	ADDA	0.980142	0.97921	0.979743	0.981003	0.980024	0.000756108
ADAA	48	PesCDAnm 6		A2D2	DADA	0.0198583	0.0207905	0.0202574	0.0189969	0.0199758	0.000756108
ADAA	48	PesCDAnm 6		A3D1	AADA	0.390071	0.678532	0.62111	0.729897	0.604902	0.149956
ADAA	48	PesCDAnm 6		A3D1	ADAA	0.586186	0.300548	0.37889	0.270103	0.383932	0.14241
ADAA	48	PesCDAnm 6		A3D1	DAAA	0.023743	0.0209205	0	0	0.0111659	0.0129446
ADAA	48	PesCDAnm 7		A1D3	ADDD	0.254708	0.233195	0.233251	0.241002	0.240539	0.010133
ADAA	48	PesCDAnm 7		A1D3	DADD	0	0	0.0286307	0	0.00715767	0.0143153
ADAA	48	PesCDAnm 7		A1D3	DDDA	0.745292	0.766805	0.748777	0.758998	0.754968	0.00980343
ADAA	48	PesCDAnm 7		A2D2	ADDA	0.979322	0.980993	0.975906	0.981044	0.979316	0.00240993
ADAA	48	PesCDAnm 7		A2D2	DADA	0.0206776	0.0190072	0.0240937	0.0189561	0.0206836	0.00240993
ADAA	48	PesCDAnm 7		A3D1	AADA	0.393762	0.406593	0.72	0.632588	0.538236	0.163445
ADAA	48	PesCDAnm 7		A3D1	ADAA	0.552492	0.593407	0.28	0.367412	0.448328	0.149197
ADAA	48	PesCDAnm 7		A3D1	DAAA	0.0537459	0	0	0	0.0134365	0.026873
ADAA	48	Y168	A	A1D3	DDDA	0	1	0	0	0.25	0.5
ADAA	48	Y168	A	A2D2	ADAD	0	0.0139379	0	0.0132187	0.00678917	0.00784495
ADAA	48	Y168	A	A2D2	ADDA	0.978022	0.986062	0.972795	0.973651	0.977632	0.00606805
ADAA	48	Y168	A	A2D2	DADA	0.021978	0	0.0123424	0	0.0085801	0.0106598
ADAA	48	Y168	A	A2D2	DDAA	0	0	0.0148629	0.0138704	0.00718333	0.00830448
ADAA	48	Y168	A	A3D1	AADA	0.505653	0.515175	0.527385	0.518914	0.516781	0.00900754
ADAA	48	Y168	A	A3D1	ADAA	0.494347	0.484825	0.472615	0.481086	0.483219	0.00900754
ADAA	48	Y168	C	A2D2	AADD	0.2864	0.293255	0.168224	0	0.18697	0.137225
ADAA	48	Y168	C	A2D2	ADAD	0	0	0.108114	0	0.0270286	0.0540571
ADAA	48	Y168	C	A2D2	ADDA	0.403717	0.557853	0.723661	0.77619	0.615355	0.169012
ADAA	48	Y168	C	A2D2	AxxD	0	0	0	0.22381	0.0559524	0.111905
ADAA	48	Y168	C	A2D2	DADA	0.293103	0.142857	0	0	0.10899	0.140003
ADAA	48	Y168	C	A3D1	AADA	0.517218	0.526207	0.501924	0.50912	0.513617	0.010463
ADAA	48	Y168	C	A3D1	ADAA	0.482782	0.473793	0.498076	0.49088	0.486383	0.010463
ADAA	48	Y168	D	A2D2	AADD	0.0140285	0	0.0156011	0.0289924	0.0146555	0.0118549
ADAA	48	Y168	D	A2D2	ADAD	0	0	0.00865418	0	0.00216354	0.00432709
ADAA	48	Y168	D	A2D2	ADDA	0.934606	0.963064	0.961508	0.971008	0.957546	0.0158494
ADAA	48	Y168	D	A2D2	DADA	0.0510158	0.0185631	0	0	0.0173947	0.0240617
ADAA	48	Y168	D	A2D2	DDAA	0	0.0183733	0.0169133	0	0.00882167	0.0102038
ADAA	48	Y168	D	A3D1	AADA	0.516503	0.531152	0.527485	0.52725	0.525598	0.00632089
ADAA	48	Y168	D	A3D1	ADAA	0.483497	0.468848	0.472515	0.47275	0.474402	0.00632089
ADAA	48	Y168	E	A1D3	DDDA	0	1	0	0	0.25	0.5
ADAA	48	Y168	E	A2D2	AADD	0.011024	0.0111645	0.0107568	0.0143188	0.011816	0.0016771
ADAA	48	Y168	E	A2D2	ADDA	0.961737	0.957959	0.962994	0.974229	0.96423	0.00700131
ADAA	48	Y168	E	A2D2	DADA	0.0269461	0.0154937	0.0261101	0.0111842	0.0199335	0.0078228
ADAA	48	Y168	E	A2D2	DDAA	0	0.0159138	0	0	0.00397845	0.0079569
ADAA	48	Y168	E	A3D1	AADA	0.506191	0.536755	0.499153	0.517406	0.514876	0.0164086
ADAA	48	Y168	E	A3D1	ADAA	0.493809	0.463245	0.500847	0.482594	0.485124	0.0164086
ADAA	48	Y168	F	A1D3	ADDD	0.254903	0.238808	0.221273	0.264213	0.244799	0.0188711
ADAA	48	Y168	F	A1D3	DDDA	0.745097	0.761192	0.778727	0.735787	0.755201	0.0188711
ADAA	48	Y168	F	A2D2	ADDA	0.980016	0.983087	0.983608	0.974981	0.980423	0.00395892
ADAA	48	Y168	F	A2D2	DADA	0.0199835	0.0169133	0.0163916	0.0250187	0.0195768	0.00395892
ADAA	48	Y168	F	A3D1	AADA	0.689764	0.577746	0.672727	0.465465	0.601426	0.103172
ADAA	48	Y168	F	A3D1	ADAA	0.310236	0.422254	0.327273	0.534535	0.398574	0.103172
ADAA	48	Y168	G	A1D3	ADDD	1	0.706827	1	0.81682	0.880912	0.144657
ADAA	48	Y168	G	A1D3	DDAD	0	0.0881523	0	0.18318	0.0678332	0.0874081
ADAA	48	Y168	G	A1D3	DDDA	0	0.172165	0	0	0.0430412	0.0860825
ADAA	48	Y168	G	A2D2	ADDA	0.976018	0.976408	0.986926	0.975874	0.978806	0.00541792
ADAA	48	Y168	G	A2D2	DADA	0.0239821	0.0235923	0.0130737	0.0241261	0.0211936	0.00541792
ADAA	48	Y168	G	A3D1	AADA	0.498806	0.493512	0.513048	0.531936	0.509326	0.0171834
ADAA	48	Y168	G	A3D1	ADAA	0.501194	0.506488	0.486952	0.468064	0.490674	0.0171834
ADAA	48	Y168	H	A1D3	ADDD	1	0	0	0	0.25	0.5
ADAA	48	Y168	H	A1D3	DDDA	0	1	0	0	0.25	0.5
ADAA	48	Y168	H	A2D2	ADDA	0.979986	0.979376	0.973008	0.9791	0.977867	0.00326092
ADAA	48	Y168	H	A2D2	DADA	0.0200143	0.0206239	0.0269924	0.0208999	0.0221326	0.00326092
ADAA	48	Y168	H	A3D1	AADA	0.524476	0.512226	0.508693	0.507655	0.513263	0.00772734
ADAA	48	Y168	H	A3D1	ADAA	0.475524	0.487774	0.491307	0.492345	0.486737	0.00772734
ADAA	48	Y168	I	A1D3	ADDD	0	0	1	0	0.25	0.5
ADAA	48	Y168	I	A1D3	DADD	0	1	0	0	0.25	0.5
ADAA	48	Y168	I	A1D3	xxDD	1	0	0	0	0.25	0.5
ADAA	48	Y168	I	A2D2	ADDA	0.977363	0.979408	0.984608	0.978358	0.979934	0.00322582
ADAA	48	Y168	I	A2D2	DADA	0.0226366	0.0205918	0.0153917	0.0216423	0.0200656	0.00322582
ADAA	48	Y168	I	A3D1	AADA	0.520464	0.507214	0.496926	0.496131	0.505184	0.0113689
ADAA	48	Y168	I	A3D1	ADAA	0.479536	0.492786	0.503074	0.503869	0.494816	0.0113689
ADAA	48	Y168	L	A1D3	DDDA	0	0.258741	1	0	0.314685	0.472878
ADAA	48	Y168	L	A1D3	xxxD	0	0.741259	0	0	0.185315	0.370629
ADAA	48	Y168	L	A2D2	ADDA	0.976531	0.98601	0.977768	0.977773	0.97952	0.00436572
ADAA	48	Y168	L	A2D2	DADA	0.0234689	0.0139899	0.0222325	0.0222272	0.0204796	0.00436572
ADAA	48	Y168	L	A3D1	AADA	0.485037	0.516905	0.486528	0.504458	0.498232	0.0152592
ADAA	48	Y168	L	A3D1	ADAA	0.514963	0.483095	0.513472	0.495542	0.501768	0.0152592
ADAA	48	Y168	M	A2D2	ADDA	0.971615	0.97638	1	0.983352	0.982837	0.012416
ADAA	48	Y168	M	A2D2	DADA	0.0283855	0.0236199	0	0.00620175	0.0145518	0.0136024
ADAA	48	Y168	M	A2D2	DDAA	0	0	0	0.0104459	0.00261148	0.00522296
ADAA	48	Y168	M	A3D1	AADA	0.510379	0.519351	0.516389	0.511598	0.514429	0.00418276
ADAA	48	Y168	M	A3D1	ADAA	0.489621	0.480649	0.483611	0.488402	0.485571	0.00418276
ADAA	48	Y168	N	A1D3	DDDA	1	0	1	0	0.5	0.57735
ADAA	48	Y168	N	A1D3	xxxD	0	0	0	1	0.25	0.5
ADAA	48	Y168	N	A2D2	ADDA	0.978723	0.975755	0.978804	0.979714	0.978249	0.00172263
ADAA	48	Y168	N	A2D2	DADA	0.0212766	0.0242454	0.00552323	0.00991733	0.0152406	0.00894957
ADAA	48	Y168	N	A2D2	DDAA	0	0	0.0156727	0.0103684	0.00651028	0.00782311
ADAA	48	Y168	N	A3D1	AADA	0.507272	0.499282	0.519295	0.540854	0.516676	0.018096
ADAA	48	Y168	N	A3D1	ADAA	0.492728	0.500718	0.480705	0.459146	0.483324	0.018096
ADAA	48	Y168	P	A1D3	xxxD	0	0	1	0	0.25	0.5
ADAA	48	Y168	P	A2D2	ADAD	0	0	0	0.0197449	0.00493623	0.00987245
ADAA	48	Y168	P	A2D2	ADDA	0.984035	1	0.981876	0.980255	0.986542	0.00910489
ADAA	48	Y168	P	A2D2	DADA	0.0159652	0	0.0181237	0	0.00852221	0.00987997
ADAA	48	Y168	P	A3D1	AADA	0.529777	0.513919	0.51036	0.496418	0.512619	0.013707
ADAA	48	Y168	P	A3D1	ADAA	0.470223	0.486081	0.48964	0.503582	0.487381	0.013707
ADAA	48	Y168	Q	A2D2	ADDA	0.978412	0.986311	0.976685	0.973904	0.978828	0.00532314
ADAA	48	Y168	Q	A2D2	DADA	0.0215884	0.0136888	0.0233149	0.0260957	0.021172	0.00532314
ADAA	48	Y168	Q	A3D1	AADA	0.488379	0.495329	0.5165	0.505895	0.501526	0.0123095
ADAA	48	Y168	Q	A3D1	ADAA	0.511621	0.504671	0.4835	0.494105	0.498474	0.0123095
ADAA	48	Y168	R	A2D2	AADD	0	0.0366242	0.0329927	0.0475984	0.0293038	0.0204988
ADAA	48	Y168	R	A2D2	ADAD	0.0200888	0	0	0	0.0050222	0.0100444
ADAA	48	Y168	R	A2D2	ADDA	0.959613	0.943048	0.941948	0.868763	0.928343	0.0405335
ADAA	48	Y168	R	A2D2	DADA	0	0.00967786	0	0.0840164	0.0234236	0.040652
ADAA	48	Y168	R	A2D2	DDAA	0.0222513	0.0461644	0.0368536	0	0.0263173	0.0201168
ADAA	48	Y168	R	A3D1	AADA	0.497739	0.492339	0.499796	0.481243	0.492779	0.00830903
ADAA	48	Y168	R	A3D1	ADAA	0.502261	0.507661	0.500204	0.518757	0.507221	0.00830903
ADAA	48	Y168	S	A1D3	ADDD	0	0.70073	0	1	0.425182	0.505932
ADAA	48	Y168	S	A1D3	DDDA	0.703704	0.29927	0	0	0.250743	0.333303
ADAA	48	Y168	S	A1D3	xxxD	0.296296	0	0	0	0.0740741	0.148148
ADAA	48	Y168	S	A2D2	ADDA	0.981316	0.984201	0.984717	0.974495	0.981182	0.00470262
ADAA	48	Y168	S	A2D2	DADA	0.0186844	0.0157987	0.0152826	0.0148838	0.0161624	0.00172257
ADAA	48	Y168	S	A2D2	DDAA	0	0	0	0.0106208	0.0026552	0.00531041
ADAA	48	Y168	S	A3D1	AADA	0.500986	0.51938	0.498832	0.512758	0.507989	0.0097536
ADAA	48	Y168	S	A3D1	ADAA	0.499014	0.48062	0.501168	0.487242	0.492011	0.0097536
ADAA	48	Y168	T	A1D3	DDDA	0.415888	1	0	0	0.353972	0.473208
ADAA	48	Y168	T	A1D3	xxDD	0.584112	0	0	0	0.146028	0.292056
ADAA	48	Y168	T	A2D2	ADDA	0.981101	0.983864	0.976648	0.984395	0.981502	0.00354336
ADAA	48	Y168	T	A2D2	DADA	0.0188991	0.0161364	0.0233515	0.0156047	0.0184979	0.00354336
ADAA	48	Y168	T	A3D1	AADA	0.509682	0.498246	0.504588	0.530212	0.510682	0.0138346
ADAA	48	Y168	T	A3D1	ADAA	0.490318	0.501754	0.495412	0.469788	0.489318	0.0138346
ADAA	48	Y168	V	A2D2	ADDA	0.97568	0.98329	0.98016	0.978202	0.979333	0.00321292
ADAA	48	Y168	V	A2D2	DADA	0.0243201	0.00651721	0.01984	0.0217975	0.0181187	0.00794876
ADAA	48	Y168	V	A2D2	DDAA	0	0.0101924	0	0	0.00254809	0.00509618
ADAA	48	Y168	V	A3D1	AADA	0.511525	0.495717	0.516556	0.498269	0.505517	0.0101082
ADAA	48	Y168	V	A3D1	ADAA	0.488475	0.504283	0.483444	0.501731	0.494483	0.0101082
ADAA	48	Y168	W	A1D3	xxxD	0	1	0	0	0.25	0.5
ADAA	48	Y168	W	A2D2	ADDA	0.986539	0.981244	0.985401	0.973296	0.98162	0.00599789
ADAA	48	Y168	W	A2D2	DADA	0.0134611	0.0187558	0.0145985	0.0267039	0.0183799	0.00599789
ADAA	48	Y168	W	A3D1	AADA	0.492545	0.493752	0.511176	0.518901	0.504094	0.013035
ADAA	48	Y168	W	A3D1	ADAA	0.507455	0.506248	0.488824	0.481099	0.495906	0.013035
DAAA	48	N75	A	A2D2	AADD	0.0711839	0	0.0581642	0	0.032337	0.037716
DAAA	48	N75	A	A2D2	ADDA	0.122511	0	0.057341	0	0.044963	0.0583389
DAAA	48	N75	A	A2D2	ADxx	0	0.135135	0	0.126728	0.0654658	0.0756713
DAAA	48	N75	A	A2D2	DADA	0.807692	0	0.884354	0	0.423012	0.489453
DAAA	48	N75	A	A2D2	DAxx	0	0.844184	0	0.837155	0.420335	0.485369
DAAA	48	N75	A	A2D2	DDAA	0	0.0206813	0	0.0361174	0.0141997	0.0175657
DAAA	48	N75	A	A2D2	xxAD	0	0.0686751	0	0.0758557	0.0361327	0.0418253
DAAA	48	N75	A	A2D2	xxDA	0	0.910644	0	0.888027	0.449668	0.519314
DAAA	48	N75	A	A3D1	AADA	0.52735	0.547665	0.534089	0.541444	0.537637	0.00882179
DAAA	48	N75	A	A3D1	DAAA	0.47265	0.452335	0.465911	0.458556	0.462363	0.00882179
DAAA	48	N75	C	A2D2	AADD	0	0.0962963	0	0	0.0240741	0.0481481
DAAA	48	N75	C	A2D2	ADDA	0	0.0740555	0	0	0.0185139	0.0370278
DAAA	48	N75	C	A2D2	DAAD	0	0	0.141992	0.188301	0.0825734	0.0972038
DAAA	48	N75	C	A2D2	DADA	0	0.830189	0.858008	0	0.422049	0.487473
DAAA	48	N75	C	A2D2	DxxA	0	0	0	0.811699	0.202925	0.405849
DAAA	48	N75	C	A2D2	xxAD	0.22439	0	0	0	0.0560976	0.112195
DAAA	48	N75	C	A2D2	xxDA	0.77561	0	0	0	0.193902	0.387805
DAAA	48	N75	C	A3D1	AADA	0.554433	0.535449	0.535695	0.534443	0.540005	0.00963387
DAAA	48	N75	C	A3D1	DAAA	0.445567	0.464551	0.464305	0.465557	0.459995	0.00963387
DAAA	48	N75	E	A2D2	ADAD	0.433121	0	0	0	0.10828	0.216561
DAAA	48	N75	E	A2D2	ADDA	0.566879	0	0	0	0.14172	0.283439
DAAA	48	N75	E	A2D2	DAAD	0	0.448718	0.564014	0.474725	0.371864	0.252779
DAAA	48	N75	E	A2D2	DADA	0	0.551282	0.435986	0.217582	0.301213	0.243873
DAAA	48	N75	E	A2D2	DDAA	0	0	0	0.307692	0.0769231	0.153846
DAAA	48	N75	E	A3D1	AADA	0.546746	0.534368	0.54686	0.560793	0.547192	0.0107975
DAAA	48	N75	E	A3D1	DAAA	0.453254	0.465632	0.45314	0.439207	0.452808	0.0107975
DAAA	48	N75	F	A2D2	DAAD	0.663462	0	0.368056	0.559846	0.397841	0.292098
DAAA	48	N75	F	A2D2	DADA	0.336538	0	0.631944	0.440154	0.352159	0.264753
DAAA	48	N75	F	A2D2	xxAD	0	0.815217	0	0	0.203804	0.407609
DAAA	48	N75	F	A2D2	xxDA	0	0.184783	0	0	0.0461957	0.0923913
DAAA	48	N75	F	A3D1	AADA	0.540301	0.539321	0.544162	0.547354	0.542785	0.00369418
DAAA	48	N75	F	A3D1	DAAA	0.459699	0.460679	0.455838	0.452646	0.457215	0.00369418
DAAA	48	N75	G	A2D2	ADDA	0.0868843	0.111192	0.119667	0.100612	0.104589	0.0141445
DAAA	48	N75	G	A2D2	DADA	0.913116	0.888808	0.880333	0.899388	0.895411	0.0141445
DAAA	48	N75	G	A3D1	AADA	0.54371	0.547883	0.55132	0.539226	0.545535	0.00523191
DAAA	48	N75	G	A3D1	DAAA	0.45629	0.452117	0.44868	0.460774	0.454465	0.00523191
DAAA	48	N75	H	A2D2	Axxx	0.513514	0	0	0	0.128378	0.256757
DAAA	48	N75	H	A2D2	DAAD	0	0	0.480226	0.574144	0.263593	0.306776
DAAA	48	N75	H	A2D2	DADA	0	0	0.519774	0.425856	0.236407	0.275659
DAAA	48	N75	H	A2D2	Dxxx	0.486486	0	0	0	0.121622	0.243243
DAAA	48	N75	H	A2D2	xxxA	0.391753	0.730159	0	0	0.280478	0.352103
DAAA	48	N75	H	A2D2	xxxD	0.608247	0.269841	0	0	0.219522	0.288686
DAAA	48	N75	H	A3D1	AADA	0.536442	0.544567	0.549493	0.535255	0.541439	0.0067787
DAAA	48	N75	H	A3D1	DAAA	0.463558	0.455433	0.450507	0.464745	0.458561	0.0067787
DAAA	48	N75	I	A2D2	ADxx	0	0	0	0.166667	0.0416667	0.0833333
DAAA	48	N75	I	A2D2	DAAD	0.375887	0.214141	0.182979	0	0.193252	0.154103
DAAA	48	N75	I	A2D2	DADA	0.624113	0.785859	0.545593	0	0.488891	0.340932
DAAA	48	N75	I	A2D2	DAxx	0	0	0	0.833333	0.208333	0.416667
DAAA	48	N75	I	A2D2	DDAA	0	0	0.271429	0	0.0678571	0.135714
DAAA	48	N75	I	A2D2	xxAD	0	0	0	0.39823	0.0995575	0.199115
DAAA	48	N75	I	A2D2	xxDA	0	0	0	0.60177	0.150442	0.300885
DAAA	48	N75	I	A3D1	AADA	0.54952	0.536006	0.538195	0.549483	0.543301	0.00721523
DAAA	48	N75	I	A3D1	DAAA	0.45048	0.463994	0.461805	0.450517	0.456699	0.00721523
DAAA	48	N75	K	A1D3	xxxD	0	0	0	1	0.25	0.5
DAAA	48	N75	K	A2D2	ADxx	0	0	0.613636	0	0.153409	0.306818
DAAA	48	N75	K	A2D2	DAAD	0	0	0	0.542636	0.135659	0.271318
DAAA	48	N75	K	A2D2	DAxx	0	0	0.386364	0	0.0965909	0.193182
DAAA	48	N75	K	A2D2	DDAA	0.148148	0	0	0	0.037037	0.0740741
DAAA	48	N75	K	A2D2	DxxA	0	0	0	0.457364	0.114341	0.228682
DAAA	48	N75	K	A2D2	xxAD	0.62963	0	0.384058	0	0.253422	0.309324
DAAA	48	N75	K	A2D2	xxDA	0.222222	0	0.615942	0	0.209541	0.290481
DAAA	48	N75	K	A2D2	xxxA	0	0.450704	0	0	0.112676	0.225352
DAAA	48	N75	K	A2D2	xxxD	0	0.549296	0	0	0.137324	0.274648
DAAA	48	N75	K	A3D1	AADA	0.554274	0.554574	0.549442	0.541231	0.54988	0.00622702
DAAA	48	N75	K	A3D1	DAAA	0.445726	0.445426	0.450558	0.458769	0.45012	0.00622702
DAAA	48	N75	L	A1D3	xxDD	0	0	0	1	0.25	0.5
DAAA	48	N75	L	A1D3	xxxD	0	0	1	0	0.25	0.5
DAAA	48	N75	L	A2D2	DAAD	0	0.380342	0.415686	0.486486	0.320629	0.218261
DAAA	48	N75	L	A2D2	DADA	0	0	0.584314	0.513514	0.274457	0.318231
DAAA	48	N75	L	A2D2	DxxA	0	0.619658	0	0	0.154915	0.309829
DAAA	48	N75	L	A2D2	xxAD	0.66875	0	0	0	0.167187	0.334375
DAAA	48	N75	L	A2D2	xxDA	0.33125	0	0	0	0.0828125	0.165625
DAAA	48	N75	L	A3D1	AADA	0.544577	0.552703	0.542335	0.530819	0.542609	0.00903423
DAAA	48	N75	L	A3D1	DAAA	0.455423	0.447297	0.457665	0.469181	0.457391	0.00903423
DAAA	48	N75	P	A2D2	ADxx	0.0721649	0.079525	0.0699427	0	0.0554082	0.0371651
DAAA	48	N75	P	A2D2	DAAD	0	0	0	0.0625352	0.0156338	0.0312676
DAAA	48	N75	P	A2D2	DADA	0	0	0	0.937465	0.234366	0.468732
DAAA	48	N75	P	A2D2	DAxx	0.927835	0.920475	0.930057	0	0.694592	0.463079
DAAA	48	N75	P	A2D2	xxAD	0.075676	0.0637625	0.0753243	0	0.0536907	0.0362192
DAAA	48	N75	P	A2D2	xxDA	0.924324	0.936238	0.924676	0	0.696309	0.464239
DAAA	48	N75	P	A3D1	AADA	0.546837	0.537434	0.543791	0.533828	0.540473	0.00591308
DAAA	48	N75	P	A3D1	DAAA	0.453163	0.462566	0.456209	0.466172	0.459527	0.00591308
DAAA	48	N75	Q	A2D2	AADD	0	0	0.397727	0	0.0994318	0.198864
DAAA	48	N75	Q	A2D2	DAAD	0	0.581967	0	0	0.145492	0.290984
DAAA	48	N75	Q	A2D2	DADA	0	0.418033	0	0	0.104508	0.209016
DAAA	48	N75	Q	A2D2	xxAD	0	0	0.449892	0.480874	0.232692	0.268987
DAAA	48	N75	Q	A2D2	xxDA	0	0	0.152381	0.519126	0.167877	0.244936
DAAA	48	N75	Q	A2D2	xxxA	0.538462	0	0	0	0.134615	0.269231
DAAA	48	N75	Q	A2D2	xxxD	0.461538	0	0	0	0.115385	0.230769
DAAA	48	N75	Q	A3D1	AADA	0.548921	0.550394	0.539728	0.536613	0.543914	0.00677943
DAAA	48	N75	Q	A3D1	DAAA	0.451079	0.449606	0.460272	0.463387	0.456086	0.00677943
DAAA	48	N75	R	A2D2	ADAD	0	0	0	0.689189	0.172297	0.344595
DAAA	48	N75	R	A2D2	ADDA	0	0	0	0.310811	0.0777027	0.155405
DAAA	48	N75	R	A2D2	xxAD	0	0.478873	0	0	0.119718	0.239437
DAAA	48	N75	R	A2D2	xxDA	0	0.521127	0	0	0.130282	0.260563
DAAA	48	N75	R	A2D2	xxxA	0.41791	0	0.780822	0	0.299683	0.376427
DAAA	48	N75	R	A2D2	xxxD	0.58209	0	0.219178	0	0.200317	0.274688
DAAA	48	N75	R	A3D1	AADA	0.553614	0.541432	0.544416	0.539221	0.544671	0.00633078
DAAA	48	N75	R	A3D1	DAAA	0.446386	0.458568	0.455584	0.460779	0.455329	0.00633078
DAAA	48	N75	S	A2D2	ADxx	0.130374	0.102497	0.0625	0.106441	0.100453	0.0281411
DAAA	48	N75	S	A2D2	DAxx	0.869626	0.897503	0.9375	0.893559	0.899547	0.0281411
DAAA	48	N75	S	A2D2	xxAD	0.0809529	0.0824089	0.0876343	0.0713947	0.0805977	0.00677289
DAAA	48	N75	S	A2D2	xxDA	0.919047	0.917591	0.912366	0.928605	0.919402	0.00677289
DAAA	48	N75	S	A3D1	AADA	0.548098	0.536937	0.540554	0.541977	0.541891	0.00464988
DAAA	48	N75	S	A3D1	DAAA	0.451902	0.463063	0.459446	0.458023	0.458109	0.00464988
DAAA	48	N75	V	A2D2	AADD	0	0.0451207	0.0552446	0	0.0250913	0.0292663
DAAA	48	N75	V	A2D2	ADDA	0	0.231778	0.11767	0	0.0873619	0.111114
DAAA	48	N75	V	A2D2	DAAD	0.104478	0	0	0.0979813	0.0506147	0.058505
DAAA	48	N75	V	A2D2	DADA	0.895522	0.685422	0.828326	0.902019	0.827822	0.100609
DAAA	48	N75	V	A2D2	DDAA	0	0.0298181	0	0	0.00745452	0.014909
DAAA	48	N75	V	A3D1	AADA	0.539101	0.548022	0.551444	0.544168	0.545684	0.00530033
DAAA	48	N75	V	A3D1	DAAA	0.460899	0.451978	0.448556	0.455832	0.454316	0.00530033
DAAA	48	N75	W	A2D2	DAAD	0	0.493023	0	0	0.123256	0.246512
DAAA	48	N75	W	A2D2	DADA	0	0.506977	0	0	0.126744	0.253488
DAAA	48	N75	W	A2D2	xxAD	0.572581	0	0.60452	0.718563	0.473916	0.322098
DAAA	48	N75	W	A2D2	xxDA	0.427419	0	0.39548	0.281437	0.276084	0.19443
DAAA	48	N75	W	A3D1	AADA	0.556329	0.529756	0.538055	0.558397	0.545634	0.013986
DAAA	48	N75	W	A3D1	DAAA	0.443671	0.470244	0.461945	0.441603	0.454366	0.013986
DAAA	48	N75	Y	A1D3	DDAD	0	0	0	1	0.25	0.5
DAAA	48	N75	Y	A1D3	xxxD	0	0	1	0	0.25	0.5
DAAA	48	N75	Y	A2D2	DAAD	0.57377	0	0.645161	0.253333	0.368066	0.298738
DAAA	48	N75	Y	A2D2	DADA	0.42623	0	0.354839	0.746667	0.381934	0.306377
DAAA	48	N75	Y	A2D2	xxAD	0	0.233766	0	0	0.0584416	0.116883
DAAA	48	N75	Y	A2D2	xxDA	0	0.766234	0	0	0.191558	0.383117
DAAA	48	N75	Y	A3D1	AADA	0.553622	0.549382	0.538773	0.543113	0.546222	0.0065804
DAAA	48	N75	Y	A3D1	DAAA	0.446378	0.450618	0.461227	0.456887	0.453778	0.0065804
DAAA	48	W76	A	A1D3	ADDD	0	1	0	0	0.25	0.5
DAAA	48	W76	A	A1D3	DDAD	0	0	0.44186	0	0.110465	0.22093
DAAA	48	W76	A	A1D3	DDDA	1	0	0	0	0.25	0.5
DAAA	48	W76	A	A1D3	xxDD	0	0	0.55814	0	0.139535	0.27907
DAAA	48	W76	A	A2D2	AADD	0.0752358	0.0836502	0.0393519	0.108419	0.0766643	0.0285859
DAAA	48	W76	A	A2D2	ADDA	0.227455	0.323164	0	0.383298	0.233479	0.168362
DAAA	48	W76	A	A2D2	ADxx	0	0	0.0611772	0	0.0152943	0.0305886
DAAA	48	W76	A	A2D2	DADA	0.692737	0.592308	0	0.414241	0.424821	0.305732
DAAA	48	W76	A	A2D2	DAxx	0	0	0.899471	0	0.224868	0.449735
DAAA	48	W76	A	A2D2	DDAA	0	0	0	0.120393	0.0300982	0.0601964
DAAA	48	W76	A	A2D2	xxAD	0	0	0.0909893	0	0.0227473	0.0454946
DAAA	48	W76	A	A2D2	xxDA	0	0	0.869659	0	0.217415	0.434829
DAAA	48	W76	A	A3D1	AADA	0.532525	0.554987	0.545886	0.54092	0.54358	0.00939395
DAAA	48	W76	A	A3D1	DAAA	0.467475	0.445013	0.454114	0.45908	0.45642	0.00939395
DAAA	48	W76	C	A1D3	DADD	0	0	0	1	0.25	0.5
DAAA	48	W76	C	A1D3	DDDA	0	1	0	0	0.25	0.5
DAAA	48	W76	C	A1D3	xxDD	0	0	1	0	0.25	0.5
DAAA	48	W76	C	A2D2	ADDA	0.77561	0	0	0	0.193902	0.387805
DAAA	48	W76	C	A2D2	AxxD	0.22439	0	0	0	0.0560976	0.112195
DAAA	48	W76	C	A2D2	DAAD	0	0.296173	0.266055	0.228261	0.197622	0.134646
DAAA	48	W76	C	A2D2	DADA	0	0	0	0.771739	0.192935	0.38587
DAAA	48	W76	C	A2D2	DxxA	0	0.703827	0.733945	0	0.359443	0.415231
DAAA	48	W76	C	A3D1	AADA	0.541062	0.558906	0.546438	0.54537	0.547944	0.0076687
DAAA	48	W76	C	A3D1	DAAA	0.458938	0.441094	0.453562	0.45463	0.452056	0.0076687
DAAA	48	W76	D	A2D2	ADDA	0	0	0.786744	0	0.196686	0.393372
DAAA	48	W76	D	A2D2	ADxx	0.540541	0	0	0	0.135135	0.27027
DAAA	48	W76	D	A2D2	AxxD	0	0	0.213256	0	0.0533141	0.106628
DAAA	48	W76	D	A2D2	DAAD	0	0.270642	0	0.368421	0.159766	0.188751
DAAA	48	W76	D	A2D2	DAxx	0.459459	0	0	0	0.114865	0.22973
DAAA	48	W76	D	A2D2	DxxA	0	0.729358	0	0.631579	0.340234	0.394891
DAAA	48	W76	D	A2D2	xxAD	0.460251	0	0	0	0.115063	0.230126
DAAA	48	W76	D	A2D2	xxDA	0.539749	0	0	0	0.134937	0.269874
DAAA	48	W76	D	A3D1	AADA	0.542877	0.550428	0.537958	0.543937	0.5438	0.00512922
DAAA	48	W76	D	A3D1	DAAA	0.457123	0.449572	0.462042	0.456063	0.4562	0.00512922
DAAA	48	W76	E	A2D2	AADD	0.169309	0.140436	0.0616917	0.0505294	0.105492	0.058404
DAAA	48	W76	E	A2D2	ADDA	0.0271935	0.518406	0.280871	0.339917	0.291597	0.203143
DAAA	48	W76	E	A2D2	DADA	0.546477	0.210052	0.559027	0.405158	0.430178	0.16249
DAAA	48	W76	E	A2D2	DDAA	0.391528	0.175301	0.339892	0.470601	0.344331	0.12485
DAAA	48	W76	E	A3D1	AADA	0.555568	0.543273	0.544786	0.534528	0.544539	0.00863192
DAAA	48	W76	E	A3D1	DAAA	0.444432	0.456727	0.455214	0.465472	0.455461	0.00863192
DAAA	48	W76	F	A1D3	ADDD	0	0	0	0.132231	0.0330579	0.0661157
DAAA	48	W76	F	A1D3	DADD	0	0.758389	0.749035	0.457681	0.491276	0.356029
DAAA	48	W76	F	A1D3	DDAD	0.272336	0.14812	0.116549	0.301867	0.209718	0.0910812
DAAA	48	W76	F	A1D3	DDDA	0.0567376	0.0934911	0.134417	0.108221	0.0982165	0.032421
DAAA	48	W76	F	A1D3	xxDD	0.670927	0	0	0	0.167732	0.335463
DAAA	48	W76	F	A2D2	AADD	0	0	0	0.0210206	0.00525515	0.0105103
DAAA	48	W76	F	A2D2	ADxx	0	0.0666495	0.0729912	0	0.0349102	0.0403939
DAAA	48	W76	F	A2D2	DAAD	0	0	0	0.0650206	0.0162552	0.0325103
DAAA	48	W76	F	A2D2	DADA	0	0	0	0.901575	0.225394	0.450788
DAAA	48	W76	F	A2D2	DAxx	0	0.93335	0.927009	0	0.46509	0.537046
DAAA	48	W76	F	A2D2	xxAD	0.103349	0.107816	0.101987	0	0.0782882	0.0522515
DAAA	48	W76	F	A2D2	xxDA	0.896651	0.892184	0.898013	0	0.671712	0.447815
DAAA	48	W76	F	A3D1	AADA	0.550582	0.548609	0.548682	0.551624	0.549874	0.00148129
DAAA	48	W76	F	A3D1	DAAA	0.449418	0.451391	0.451318	0.448376	0.450126	0.00148129
DAAA	48	W76	G	A2D2	AADD	0.0718499	0.0556929	0.0946034	0.0763393	0.0746214	0.0160021
DAAA	48	W76	G	A2D2	ADDA	0.059482	0.208894	0	0	0.0670939	0.0986041
DAAA	48	W76	G	A2D2	DADA	0.818321	0.677309	0.831987	0.877297	0.801229	0.0863728
DAAA	48	W76	G	A2D2	DDAA	0.0884884	0.0597221	0.252221	0.128663	0.132274	0.084816
DAAA	48	W76	G	A3D1	AADA	0.536729	0.544847	0.552947	0.541841	0.544091	0.00678885
DAAA	48	W76	G	A3D1	DAAA	0.463271	0.455153	0.447053	0.458159	0.455909	0.00678885
DAAA	48	W76	H	A1D3	DADD	0	0	0	0.516958	0.12924	0.258479
DAAA	48	W76	H	A1D3	DDDA	1	0	0.540793	0.483042	0.505959	0.408986
DAAA	48	W76	H	A1D3	xxDD	0	0	0.459207	0	0.114802	0.229604
DAAA	48	W76	H	A2D2	AADD	0.0772588	0.0764913	0.0701858	0.0675205	0.0728641	0.00476787
DAAA	48	W76	H	A2D2	ADDA	0.139461	0.0851813	0.101904	0.0869164	0.103366	0.0252076
DAAA	48	W76	H	A2D2	DADA	0.745342	0.798342	0.794518	0.820697	0.789725	0.0317614
DAAA	48	W76	H	A2D2	DDAA	0.0237331	0.0163717	0.0352169	0.0129393	0.0220652	0.00985642
DAAA	48	W76	H	A3D1	AADA	0.542895	0.536171	0.548626	0.55369	0.545345	0.00754023
DAAA	48	W76	H	A3D1	DAAA	0.457105	0.463829	0.451374	0.44631	0.454655	0.00754023
DAAA	48	W76	I	A2D2	AADD	0.0858422	0.0621706	0.0519727	0.0828096	0.0706988	0.0163237
DAAA	48	W76	I	A2D2	ADDA	0.127592	0.347193	0.231616	0.185125	0.222881	0.0931579
DAAA	48	W76	I	A2D2	DADA	0.6925	0.459984	0.691353	0.525458	0.592324	0.118078
DAAA	48	W76	I	A2D2	DDAA	0.291247	0.0994795	0.0458985	0.275838	0.178116	0.123846
DAAA	48	W76	I	A3D1	AADA	0.549752	0.543114	0.55294	0.53275	0.544639	0.00892037
DAAA	48	W76	I	A3D1	DAAA	0.450248	0.456886	0.44706	0.46725	0.455361	0.00892037
DAAA	48	W76	K	A1D3	DADD	0	0	0.858333	0.896194	0.438632	0.506724
DAAA	48	W76	K	A1D3	DDAD	0	0	0.141667	0	0.0354167	0.0708333
DAAA	48	W76	K	A1D3	DDDA	0	0	0	0.103806	0.0259516	0.0519032
DAAA	48	W76	K	A1D3	DxxD	1	0	0	0	0.25	0.5
DAAA	48	W76	K	A1D3	xxDD	0	1	0	0	0.25	0.5
DAAA	48	W76	K	A2D2	AADD	0.0626179	0.072478	0.0738749	0.104552	0.0783806	0.0181524
DAAA	48	W76	K	A2D2	ADDA	0.285297	0.330138	0.146747	0.52925	0.322858	0.158195
DAAA	48	W76	K	A2D2	DADA	0.426618	0.396535	0.584114	0.298727	0.426498	0.118414
DAAA	48	W76	K	A2D2	DDAA	0.441711	0.573392	0.567648	0.310682	0.473358	0.124315
DAAA	48	W76	K	A3D1	AADA	0.549806	0.552776	0.539833	0.54855	0.547741	0.00556213
DAAA	48	W76	K	A3D1	DAAA	0.450194	0.447224	0.460167	0.45145	0.452259	0.00556213
DAAA	48	W76	L	A1D3	DDDA	0	0	0	1	0.25	0.5
DAAA	48	W76	L	A2D2	AADD	0.0725895	0.0519113	0.0439664	0.0547729	0.05581	0.0120844
DAAA	48	W76	L	A2D2	ADDA	0.337483	0.242965	0.280993	0.182417	0.260964	0.0651918
DAAA	48	W76	L	A2D2	DADA	0.528657	0.613814	0.584259	0.685778	0.603127	0.06544
DAAA	48	W76	L	A2D2	DDAA	0.207635	0.243892	0.163464	0.197277	0.203067	0.0331136
DAAA	48	W76	L	A3D1	AADA	0.542298	0.543647	0.552836	0.540233	0.544754	0.00556823
DAAA	48	W76	L	A3D1	DAAA	0.457702	0.456353	0.447164	0.459767	0.455246	0.00556823
DAAA	48	W76	M	A2D2	AADD	0.0611114	0.0493886	0.0644025	0.0587688	0.0584178	0.00644779
DAAA	48	W76	M	A2D2	ADDA	0.0679222	0.145583	0.178478	0.0936806	0.121416	0.0499033
DAAA	48	W76	M	A2D2	DADA	0.831511	0.745691	0.707949	0.784831	0.767495	0.0529767
DAAA	48	W76	M	A2D2	DDAA	0.0554227	0.0608006	0.0753255	0.0740591	0.066402	0.00983496
DAAA	48	W76	M	A3D1	AADA	0.542621	0.539584	0.544478	0.554454	0.545284	0.00643763
DAAA	48	W76	M	A3D1	DAAA	0.457379	0.460416	0.455522	0.445546	0.454716	0.00643763
DAAA	48	W76	N	A1D3	DDDA	0.459459	0	0	0	0.114865	0.22973
DAAA	48	W76	N	A1D3	xxDD	0	1	0	0	0.25	0.5
DAAA	48	W76	N	A1D3	xxxD	0.540541	0	0	0	0.135135	0.27027
DAAA	48	W76	N	A2D2	AADD	0.0565607	0.0504933	0.0754249	0.0594581	0.0604842	0.0106378
DAAA	48	W76	N	A2D2	ADDA	0.240064	0.238067	0.115403	0.174136	0.191918	0.0594937
DAAA	48	W76	N	A2D2	DADA	0.594395	0.620598	0.756629	0.642871	0.653623	0.0714714
DAAA	48	W76	N	A2D2	DDAA	0.268409	0.223642	0.20238	0.269246	0.240919	0.0333762
DAAA	48	W76	N	A3D1	AADA	0.54453	0.534843	0.557071	0.546663	0.545777	0.00911861
DAAA	48	W76	N	A3D1	DAAA	0.45547	0.465157	0.442929	0.453337	0.454223	0.00911861
DAAA	48	W76	Q	A2D2	AADD	0	0.106704	0	0.0619195	0.0421559	0.0519977
DAAA	48	W76	Q	A2D2	ADAD	0	0	0	0.0902929	0.0225732	0.0451464
DAAA	48	W76	Q	A2D2	ADDA	0	0.278899	0	0.847788	0.281672	0.399655
DAAA	48	W76	Q	A2D2	ADxx	0	0	0.247191	0	0.0617978	0.123596
DAAA	48	W76	Q	A2D2	DAAD	0.179572	0	0	0	0.0448929	0.0897858
DAAA	48	W76	Q	A2D2	DADA	0	0.44758	0	0	0.111895	0.22379
DAAA	48	W76	Q	A2D2	DAxx	0	0	0.405351	0	0.101338	0.202676
DAAA	48	W76	Q	A2D2	DDAA	0	0.145064	0.347458	0	0.12313	0.164444
DAAA	48	W76	Q	A2D2	DxxA	0.820428	0	0	0	0.205107	0.410214
DAAA	48	W76	Q	A2D2	xxAD	0	0	0.213855	0	0.0534639	0.106928
DAAA	48	W76	Q	A2D2	xxDA	0	0	0.438687	0	0.109672	0.219343
DAAA	48	W76	Q	A3D1	AADA	0.545878	0.533182	0.544483	0.548371	0.542979	0.00672623
DAAA	48	W76	Q	A3D1	DAAA	0.454122	0.466818	0.455517	0.451629	0.457021	0.00672623
DAAA	48	W76	R	A2D2	AADD	0.0747257	0.0698705	0.0577131	0.0652518	0.0668903	0.00723834
DAAA	48	W76	R	A2D2	ADDA	0.103292	0.225009	0.203342	0.168258	0.174975	0.0532031
DAAA	48	W76	R	A2D2	DADA	0.823232	0.678405	0.659431	0.714235	0.718826	0.0732197
DAAA	48	W76	R	A2D2	DDAA	0	0.101596	0.190084	0.177343	0.117256	0.0873852
DAAA	48	W76	R	A3D1	AADA	0.546279	0.541914	0.562176	0.541336	0.547926	0.00975301
DAAA	48	W76	R	A3D1	DAAA	0.453721	0.458086	0.437824	0.458664	0.452074	0.00975301
DAAA	48	W76	S	A2D2	AADD	0.0857353	0.0737666	0.0910565	0.110726	0.0903211	0.0154054
DAAA	48	W76	S	A2D2	ADDA	0.0824685	0.141286	0.12416	0.282169	0.157521	0.0866921
DAAA	48	W76	S	A2D2	DADA	0.700729	0.703344	0.654102	0.508734	0.641727	0.0915028
DAAA	48	W76	S	A2D2	DDAA	0.145303	0.11084	0.162574	0.0604758	0.119798	0.0450173
DAAA	48	W76	S	A3D1	AADA	0.543386	0.528052	0.547635	0.535779	0.538713	0.00863529
DAAA	48	W76	S	A3D1	DAAA	0.456614	0.471948	0.452365	0.464221	0.461287	0.00863529
DAAA	48	W76	T	A1D3	xxDD	1	0	0	0	0.25	0.5
DAAA	48	W76	T	A2D2	AADD	0.100431	0.0821388	0.0508576	0.065675	0.0747756	0.0213488
DAAA	48	W76	T	A2D2	ADDA	0.24655	0.285927	0.234311	0.120101	0.221722	0.0712368
DAAA	48	W76	T	A2D2	DADA	0.626629	0.610194	0.639875	0.742579	0.654819	0.0597532
DAAA	48	W76	T	A2D2	DDAA	0.164927	0.0191564	0.109883	0.143962	0.109482	0.0643478
DAAA	48	W76	T	A3D1	AADA	0.539958	0.546489	0.53458	0.549426	0.542613	0.00665845
DAAA	48	W76	T	A3D1	DAAA	0.460042	0.453511	0.46542	0.450574	0.457387	0.00665845
DAAA	48	W76	V	A2D2	AADD	0.0767494	0	0.0768843	0.0922109	0.0614612	0.0416118
DAAA	48	W76	V	A2D2	ADDA	0	0	0.129181	0.150856	0.0700093	0.0813227
DAAA	48	W76	V	A2D2	ADxx	0	0.292929	0	0	0.0732323	0.146465
DAAA	48	W76	V	A2D2	DAAD	0.0245183	0	0	0	0.00612957	0.0122591
DAAA	48	W76	V	A2D2	DADA	0.826116	0	0.66654	0.701951	0.548652	0.372113
DAAA	48	W76	V	A2D2	DAxx	0	0.707071	0	0	0.176768	0.353535
DAAA	48	W76	V	A2D2	DDAA	0.0587823	0	0.21967	0.117807	0.0990649	0.09369
DAAA	48	W76	V	A2D2	xxAD	0	0.111346	0	0	0.0278365	0.055673
DAAA	48	W76	V	A2D2	xxDA	0	0.888654	0	0	0.222163	0.444327
DAAA	48	W76	V	A3D1	AADA	0.545097	0.548392	0.547807	0.548335	0.547408	0.00156277
DAAA	48	W76	V	A3D1	DAAA	0.454903	0.451608	0.452193	0.451665	0.452592	0.00156277
DAAA	48	W76	Y	A1D3	ADDD	0.0202566	0.0106739	0.0130845	0.0101203	0.0135338	0.00466293
DAAA	48	W76	Y	A1D3	DADD	0.723712	0.725863	0.722182	0.701373	0.718282	0.0113734
DAAA	48	W76	Y	A1D3	DDAD	0.149734	0.164118	0.159261	0.179399	0.163128	0.0123837
DAAA	48	W76	Y	A1D3	DDDA	0.106298	0.099345	0.105473	0.109108	0.105056	0.00411282
DAAA	48	W76	Y	A2D2	ADDA	0	0	0.0790512	0.0596661	0.0346793	0.0408188
DAAA	48	W76	Y	A2D2	ADxx	0.0640746	0.0729298	0	0	0.0342511	0.0397147
DAAA	48	W76	Y	A2D2	DADA	0	0	0.920949	0.940334	0.465321	0.537364
DAAA	48	W76	Y	A2D2	DAxx	0.935925	0.92707	0	0	0.465749	0.537813
DAAA	48	W76	Y	A2D2	xxAD	0.0784056	0.0606366	0	0	0.0347605	0.0407883
DAAA	48	W76	Y	A2D2	xxDA	0.921594	0.939363	0	0	0.465239	0.537261
DAAA	48	W76	Y	A3D1	AAAD	0	0	0	0.0109983	0.00274956	0.00549913
DAAA	48	W76	Y	A3D1	AADA	0.563567	0.566369	0.628244	0.554154	0.578084	0.0338461
DAAA	48	W76	Y	A3D1	DAAA	0.436433	0.433631	0.371756	0.325662	0.39187	0.0532852
DAAA	48	PesCDAnm 1		A1D3	ADDD	0	0.016907	0	0	0.00422675	0.00845351
DAAA	48	PesCDAnm 1		A1D3	DADD	0.820453	0.710099	0.761865	0.737369	0.757447	0.0470256
DAAA	48	PesCDAnm 1		A1D3	DDAD	0.136279	0.225125	0.186837	0.207211	0.188863	0.0383872
DAAA	48	PesCDAnm 1		A1D3	DDDA	0.0432673	0.0478684	0.051298	0.05542	0.0494634	0.00515698
DAAA	48	PesCDAnm 1		A2D2	ADDA	0	0	0.0726649	0	0.0181662	0.0363324
DAAA	48	PesCDAnm 1		A2D2	ADxx	0.0693969	0.0672109	0	0.0673538	0.0509904	0.0340083
DAAA	48	PesCDAnm 1		A2D2	DADA	0	0	0.927335	0	0.231834	0.463668
DAAA	48	PesCDAnm 1		A2D2	DAxx	0.930603	0.932789	0	0.932646	0.69901	0.466007
DAAA	48	PesCDAnm 1		A2D2	xxAD	0.110053	0.111168	0	0.116706	0.0844818	0.0563963
DAAA	48	PesCDAnm 1		A2D2	xxDA	0.889947	0.888832	0	0.883294	0.665518	0.443688
DAAA	48	PesCDAnm 1		A3D1	AADA	0.530585	0.55145	0.574746	0.553006	0.552447	0.0180416
DAAA	48	PesCDAnm 1		A3D1	DAAA	0.469415	0.44855	0.425254	0.446994	0.447553	0.0180416
DAAA	48	PesCDAnm 2		A1D3	ADDD	0	0	0.0122545	0.0154209	0.00691884	0.00809309
DAAA	48	PesCDAnm 2		A1D3	DADD	0.741777	0.756347	0.751936	0.752337	0.750599	0.00620958
DAAA	48	PesCDAnm 2		A1D3	DDAD	0.205773	0.190118	0.179802	0.162641	0.184583	0.0181102
DAAA	48	PesCDAnm 2		A1D3	DDDA	0.0524502	0.0535353	0.0560076	0.0696008	0.0578985	0.00794233
DAAA	48	PesCDAnm 2		A2D2	ADDA	0	0.0693851	0	0.0638276	0.0333032	0.0385221
DAAA	48	PesCDAnm 2		A2D2	ADxx	0.0660798	0	0.064274	0	0.0325885	0.0376371
DAAA	48	PesCDAnm 2		A2D2	DADA	0	0.930615	0	0.936172	0.466697	0.5389
DAAA	48	PesCDAnm 2		A2D2	DAxx	0.93392	0	0.935726	0	0.467412	0.539721
DAAA	48	PesCDAnm 2		A2D2	xxAD	0.0862361	0	0.0704599	0	0.039174	0.0456905
DAAA	48	PesCDAnm 2		A2D2	xxDA	0.913764	0	0.92954	0	0.460826	0.532155
DAAA	48	PesCDAnm 2		A3D1	AAAD	0	0	0	0.0121354	0.00303386	0.00606772
DAAA	48	PesCDAnm 2		A3D1	AADA	0.565915	0.601226	0.55004	0.581014	0.574549	0.0218227
DAAA	48	PesCDAnm 2		A3D1	DAAA	0.434085	0.398774	0.44996	0.285313	0.392033	0.0742935
DAAA	48	PesCDAnm 3		A1D3	ADDD	0	0	0.0107759	0.0204895	0.00781633	0.00985829
DAAA	48	PesCDAnm 3		A1D3	DADD	0.716557	0.804054	0.760636	0.710827	0.748018	0.0434827
DAAA	48	PesCDAnm 3		A1D3	DDAD	0.250001	0.158533	0.169908	0.215775	0.198554	0.0422913
DAAA	48	PesCDAnm 3		A1D3	DDDA	0.0334419	0.0374134	0.0586805	0.0529091	0.0456112	0.0121018
DAAA	48	PesCDAnm 3		A2D2	ADxx	0.0662651	0.0788999	0.0887019	0.0694977	0.0758411	0.010111
DAAA	48	PesCDAnm 3		A2D2	DAxx	0.933735	0.9211	0.911298	0.930502	0.924159	0.010111
DAAA	48	PesCDAnm 3		A2D2	xxAD	0.123069	0.12253	0.0761414	0.103965	0.106426	0.0220568
DAAA	48	PesCDAnm 3		A2D2	xxDA	0.876931	0.87747	0.923859	0.896035	0.893574	0.0220568
DAAA	48	PesCDAnm 3		A3D1	AADA	0.545516	0.536819	0.560306	0.558401	0.550261	0.0111111
DAAA	48	PesCDAnm 3		A3D1	DAAA	0.454484	0.463181	0.439694	0.441599	0.449739	0.0111111
DAAA	48	PesCDAnm 4		A1D3	ADDD	0.0215463	0	0.0213319	0.0154315	0.0145774	0.0101229
DAAA	48	PesCDAnm 4		A1D3	DADD	0.781438	0.744866	0.73612	0.745791	0.752054	0.0200681
DAAA	48	PesCDAnm 4		A1D3	DDAD	0.163382	0.193458	0.191737	0.181639	0.182554	0.0138038
DAAA	48	PesCDAnm 4		A1D3	DDDA	0.0336339	0.0616754	0.0508111	0.0571382	0.0508146	0.0122898
DAAA	48	PesCDAnm 4		A2D2	ADxx	0.077154	0.0640856	0.0831437	0	0.0560959	0.0382344
DAAA	48	PesCDAnm 4		A2D2	DAxx	0.922846	0.935914	0.916856	0	0.693904	0.462671
DAAA	48	PesCDAnm 4		A2D2	xxAD	0.114427	0.0951277	0.091663	0.0837492	0.0962418	0.0130254
DAAA	48	PesCDAnm 4		A2D2	xxDA	0.885573	0.904872	0.908337	0.916251	0.903758	0.0130254
DAAA	48	PesCDAnm 4		A3D1	AADA	0.541547	0.547757	0.548137	0.568217	0.551414	0.0116019
DAAA	48	PesCDAnm 4		A3D1	DAAA	0.458453	0.452243	0.451863	0.431783	0.448586	0.0116019
DAAA	48	PesCDAnm 5		A1D3	ADDD	0.0555556	0.0111298	0.0252101	0.0176022	0.0273744	0.019649
DAAA	48	PesCDAnm 5		A1D3	DADD	0.763971	0.748133	0.702525	0.732111	0.736685	0.026226
DAAA	48	PesCDAnm 5		A1D3	DDAD	0.180473	0.188121	0.213133	0.195434	0.19429	0.0139681
DAAA	48	PesCDAnm 5		A1D3	DDDA	0	0.052616	0.0591318	0.0548526	0.0416501	0.027898
DAAA	48	PesCDAnm 5		A2D2	ADxx	0.0787458	0.0755562	0	0.0722213	0.0566308	0.0378477
DAAA	48	PesCDAnm 5		A2D2	DAxx	0.921254	0.924444	0	0.927779	0.693369	0.462254
DAAA	48	PesCDAnm 5		A2D2	xxAD	0.123043	0.0708529	0.0624838	0.0921428	0.0871306	0.0270016
DAAA	48	PesCDAnm 5		A2D2	xxDA	0.876957	0.929147	0.937516	0.907857	0.912869	0.0270016
DAAA	48	PesCDAnm 5		A3D1	AADA	0.564406	0.562504	0.570719	0.544298	0.560482	0.0113459
DAAA	48	PesCDAnm 5		A3D1	DAAA	0.435594	0.437496	0.429281	0.455702	0.439518	0.0113459
DAAA	48	PesCDAnm 6		A1D3	ADDD	0.020854	0	0.0119091	0	0.00819077	0.0101384
DAAA	48	PesCDAnm 6		A1D3	DADD	0.754842	0.751757	0.768293	0.727142	0.750509	0.0171524
DAAA	48	PesCDAnm 6		A1D3	DDAD	0.181617	0.195425	0.16644	0.235374	0.194714	0.0295786
DAAA	48	PesCDAnm 6		A1D3	DDDA	0.0426874	0.0528176	0.0533576	0.0374839	0.0465866	0.00780458
DAAA	48	PesCDAnm 6		A2D2	ADxx	0.0841474	0	0.0634424	0.0630705	0.0526651	0.0364654
DAAA	48	PesCDAnm 6		A2D2	DAxx	0.915853	0	0.936558	0.936929	0.697335	0.464994
DAAA	48	PesCDAnm 6		A2D2	xxAD	0.119439	0.115396	0.118803	0.098249	0.112972	0.00997433
DAAA	48	PesCDAnm 6		A2D2	xxDA	0.880561	0.884604	0.881197	0.901751	0.887028	0.00997433
DAAA	48	PesCDAnm 6		A3D1	AADA	0.536098	0.535472	0.555449	0.536379	0.54085	0.00974048
DAAA	48	PesCDAnm 6		A3D1	DAAA	0.463902	0.464528	0.444551	0.463621	0.45915	0.00974048
DAAA	48	PesCDAnm 7		A1D3	ADDD	0.0179856	0.0270449	0.0231174	0.0206734	0.0222053	0.00384733
DAAA	48	PesCDAnm 7		A1D3	DADD	0.72387	0.726271	0.742897	0.704736	0.724444	0.0156269
DAAA	48	PesCDAnm 7		A1D3	DDAD	0.221186	0.207148	0.176298	0.229343	0.208494	0.0233392
DAAA	48	PesCDAnm 7		A1D3	DDDA	0.0369591	0.0395361	0.0576874	0.0452478	0.0448576	0.00922788
DAAA	48	PesCDAnm 7		A2D2	ADxx	0.0668167	0.0663164	0.0739305	0.0771846	0.0710621	0.00536215
DAAA	48	PesCDAnm 7		A2D2	DAxx	0.933183	0.933684	0.926069	0.922815	0.928938	0.00536215
DAAA	48	PesCDAnm 7		A2D2	xxAD	0.107324	0.125197	0.0950651	0.112643	0.110057	0.0124919
DAAA	48	PesCDAnm 7		A2D2	xxDA	0.892676	0.874803	0.904935	0.887357	0.889943	0.0124919
DAAA	48	PesCDAnm 7		A3D1	AADA	0.55214	0.545171	0.553099	0.551184	0.550399	0.00357159
DAAA	48	PesCDAnm 7		A3D1	DAAA	0.44786	0.454829	0.446901	0.448816	0.449601	0.00357159

## Sheet: raw data (averages) formatted
				rel. acetate release (rar)			A3D1				A2D2						A3D1				unresolved pattern
substrate	time [h]	position	mutein	rel. amount	SD	Precursor	AAAD	AADA	ADAA	DAAA	AADD	ADAD	DAAD	ADDA	DADA	DDAA	ADDD	DADD	DDAD	DDDA	xxAA	xxAD	AxxD	xxDA	ADxx	DxxA	DAxx	xxDD	DxxD	xxxA	Axxx	xxxD	Dxxx
A4	48	D164	A	0.33	0.05	A2D2	NA	NA	NA	NA	0.57	0.18	NA	0.14	0	0.09	NA	NA	NA	NA	NA	0.04	NA	0.07	0.12	NA	NA	NA	NA	NA	NA	NA	NA
A4	48	D164	A	0.33	0.05	A3D1	0.04	0.92	0.04	0	NA	NA	NA	NA	NA	NA	NA	NA	NA	NA	NA	NA	NA	NA	NA	NA	NA	NA	NA	NA	NA	NA	NA
A4	48	D164	C	0.28	0.1	A2D2	NA	NA	NA	NA	0.52	NA	NA	0.24	NA	0	NA	NA	NA	NA	NA	0.04	NA	0.16	0.17	NA	0.03	NA	NA	NA	NA	NA	NA
A4	48	D164	C	0.28	0.1	A3D1	0.04	0.94	0.02	0	NA	NA	NA	NA	NA	NA	NA	NA	NA	NA	NA	NA	NA	NA	NA	NA	NA	NA	NA	NA	NA	NA	NA
A4	48	D164	E	1.07	0.02	A2D2	NA	NA	NA	NA	0.46	NA	NA	0.5	0.02	0.22	NA	NA	NA	NA	NA	NA	NA	NA	NA	NA	NA	NA	NA	NA	NA	NA	NA
A4	48	D164	E	1.07	0.02	A3D1	NA	0.92	0.08	0	NA	NA	NA	NA	NA	NA	NA	NA	NA	NA	NA	NA	NA	NA	NA	NA	NA	NA	NA	NA	NA	NA	NA
A4	48	D164	F	0.39	0.04	A2D2	NA	NA	NA	NA	0.61	0.05	NA	0.21	0	0.08	NA	NA	NA	NA	NA	0.07	NA	0.08	0.13	NA	0.02	NA	NA	NA	NA	NA	NA
A4	48	D164	F	0.39	0.04	A3D1	0.03	0.94	0.02	0	NA	NA	NA	NA	NA	NA	NA	NA	NA	NA	NA	NA	NA	NA	NA	NA	NA	NA	NA	NA	NA	NA	NA
A4	48	D164	G	0.56	0.06	A2D2	NA	NA	NA	NA	0.7	NA	NA	0.24	0.01	0.17	NA	NA	NA	NA	NA	NA	NA	NA	NA	NA	NA	NA	NA	NA	NA	NA	NA
A4	48	D164	G	0.56	0.06	A3D1	0.02	0.91	0.07	0	NA	NA	NA	NA	NA	NA	NA	NA	NA	NA	NA	NA	NA	NA	NA	NA	NA	NA	NA	NA	NA	NA	NA
A4	48	D164	H	0.74	0.2	A2D2	NA	NA	NA	NA	0.78	0.02	NA	0.2	0	0.16	NA	NA	NA	NA	NA	NA	NA	NA	NA	NA	NA	NA	NA	NA	NA	NA	NA
A4	48	D164	H	0.74	0.2	A3D1	0.05	0.9	0.05	0	NA	NA	NA	NA	NA	NA	NA	NA	NA	NA	NA	NA	NA	NA	NA	NA	NA	NA	NA	NA	NA	NA	NA
A4	48	D164	I	0.33	0.18	A2D2	NA	NA	NA	NA	0.43	0.09	NA	0.23	0.02	0.08	NA	NA	NA	NA	NA	NA	NA	NA	NA	NA	NA	NA	NA	NA	NA	NA	NA
A4	48	D164	I	0.33	0.18	A3D1	0.04	0.93	0.03	0	NA	NA	NA	NA	NA	NA	NA	NA	NA	NA	NA	NA	NA	NA	NA	NA	NA	NA	NA	NA	NA	NA	NA
A4	48	D164	K	0.71	0.16	A2D2	NA	NA	NA	NA	0.68	0.02	NA	0.24	NA	0.16	NA	NA	NA	NA	NA	NA	NA	NA	NA	NA	NA	NA	NA	NA	NA	NA	NA
A4	48	D164	K	0.71	0.16	A3D1	0.02	0.94	0.04	0	NA	NA	NA	NA	NA	NA	NA	NA	NA	NA	NA	NA	NA	NA	NA	NA	NA	NA	NA	NA	NA	NA	NA
A4	48	D164	L	0.69	0.1	A2D2	NA	NA	NA	NA	0.69	NA	NA	0.22	0.02	0.17	NA	NA	NA	NA	NA	NA	NA	NA	NA	NA	NA	NA	NA	NA	NA	NA	NA
A4	48	D164	L	0.69	0.1	A3D1	0.02	0.94	0.04	0	NA	NA	NA	NA	NA	NA	NA	NA	NA	NA	NA	NA	NA	NA	NA	NA	NA	NA	NA	NA	NA	NA	NA
A4	48	D164	M	0.59	0.17	A2D2	NA	NA	NA	NA	0.72	0	NA	0.22	0.01	0.15	NA	NA	NA	NA	NA	NA	NA	NA	NA	NA	NA	NA	NA	NA	NA	NA	NA
A4	48	D164	M	0.59	0.17	A3D1	0.03	0.93	0.04	0	NA	NA	NA	NA	NA	NA	NA	NA	NA	NA	NA	NA	NA	NA	NA	NA	NA	NA	NA	NA	NA	NA	NA
A4	48	D164	N	0.46	0.12	A2D2	NA	NA	NA	NA	0.81	0.05	NA	0.11	0.02	0.06	NA	NA	NA	NA	NA	NA	NA	NA	NA	NA	NA	NA	NA	NA	NA	NA	NA
A4	48	D164	N	0.46	0.12	A3D1	0.06	0.89	0.04	0.01	NA	NA	NA	NA	NA	NA	NA	NA	NA	NA	NA	NA	NA	NA	NA	NA	NA	NA	NA	NA	NA	NA	NA
A4	48	D164	P	0.93	0.11	A2D2	NA	NA	NA	NA	0.73	0.01	NA	0.24	0.01	0.1	NA	NA	NA	NA	NA	NA	NA	NA	NA	NA	NA	NA	NA	NA	NA	NA	NA
A4	48	D164	P	0.93	0.11	A3D1	0.01	0.96	0.03	NA	NA	NA	NA	NA	NA	NA	NA	NA	NA	NA	NA	NA	NA	NA	NA	NA	NA	NA	NA	NA	NA	NA	NA
A4	48	D164	Q	0.66	0.16	A2D2	NA	NA	NA	NA	0.83	0.01	NA	0.13	0	0.07	NA	NA	NA	NA	NA	NA	NA	NA	NA	NA	NA	NA	NA	NA	NA	NA	NA
A4	48	D164	Q	0.66	0.16	A3D1	0.07	0.9	0.04	0	NA	NA	NA	NA	NA	NA	NA	NA	NA	NA	NA	NA	NA	NA	NA	NA	NA	NA	NA	NA	NA	NA	NA
A4	48	D164	R	0.72	0.17	A2D2	NA	NA	NA	NA	0.67	NA	NA	0.27	0.01	0.08	NA	NA	NA	NA	NA	NA	NA	NA	NA	NA	NA	NA	NA	NA	NA	NA	NA
A4	48	D164	R	0.72	0.17	A3D1	0.02	0.94	0.05	0	NA	NA	NA	NA	NA	NA	NA	NA	NA	NA	NA	NA	NA	NA	NA	NA	NA	NA	NA	NA	NA	NA	NA
A4	48	D164	S	0.69	0.09	A2D2	NA	NA	NA	NA	0.75	0.06	NA	0.08	0.04	0.1	NA	NA	NA	NA	NA	NA	NA	NA	NA	NA	NA	NA	NA	NA	NA	NA	NA
A4	48	D164	S	0.69	0.09	A3D1	0.02	0.93	0.05	0	NA	NA	NA	NA	NA	NA	NA	NA	NA	NA	NA	NA	NA	NA	NA	NA	NA	NA	NA	NA	NA	NA	NA
A4	48	D164	T	0.36	0.03	A2D2	NA	NA	NA	NA	0.64	0.02	NA	0.33	0.03	0.29	NA	NA	NA	NA	NA	NA	NA	NA	NA	NA	NA	NA	NA	NA	NA	NA	NA
A4	48	D164	T	0.36	0.03	A3D1	0.04	0.93	0.02	0.01	NA	NA	NA	NA	NA	NA	NA	NA	NA	NA	NA	NA	NA	NA	NA	NA	NA	NA	NA	NA	NA	NA	NA
A4	48	D164	V	0.27	0.15	A2D2	NA	NA	NA	NA	0.45	NA	NA	0.2	0.07	0.05	NA	NA	NA	NA	NA	NA	NA	NA	NA	NA	NA	NA	NA	NA	NA	NA	NA
A4	48	D164	V	0.27	0.15	A3D1	0.03	0.92	0.05	0	NA	NA	NA	NA	NA	NA	NA	NA	NA	NA	NA	NA	NA	NA	NA	NA	NA	NA	NA	NA	NA	NA	NA
A4	48	D164	W	0.14	0.07	A2D2	NA	NA	NA	NA	0.21	NA	NA	0.34	NA	NA	NA	NA	NA	NA	NA	NA	0.16	NA	NA	0.05	NA	NA	NA	NA	NA	NA	NA
A4	48	D164	W	0.14	0.07	A3D1	0.05	0.9	0.04	0.01	NA	NA	NA	NA	NA	NA	NA	NA	NA	NA	NA	NA	NA	NA	NA	NA	NA	NA	NA	NA	NA	NA	NA
A4	48	D164	Y	0.57	0.2	A2D2	NA	NA	NA	NA	0.68	0.04	NA	0.15	NA	0.16	NA	NA	NA	NA	NA	0.07	NA	0.03	0.1	NA	NA	NA	NA	NA	NA	NA	NA
A4	48	D164	Y	0.57	0.2	A3D1	0.03	0.94	0.03	0	NA	NA	NA	NA	NA	NA	NA	NA	NA	NA	NA	NA	NA	NA	NA	NA	NA	NA	NA	NA	NA	NA	NA
A4	48	F141	A	0.22	0.1	A2D2	NA	NA	NA	NA	0.36	0.01	NA	0.08	NA	0.06	NA	NA	NA	NA	NA	0.22	NA	0.03	0.25	0.07	NA	NA	NA	NA	NA	NA	NA
A4	48	F141	A	0.22	0.1	A3D1	0.02	0.94	0.04	0	NA	NA	NA	NA	NA	NA	NA	NA	NA	NA	NA	NA	NA	NA	NA	NA	NA	NA	NA	NA	NA	NA	NA
A4	48	F141	C	0.98	0.09	A2D2	NA	NA	NA	NA	0.7	0.02	NA	0.19	0.02	0.12	NA	NA	NA	NA	NA	NA	NA	NA	NA	NA	NA	NA	NA	NA	NA	NA	NA
A4	48	F141	C	0.98	0.09	A3D1	NA	0.97	0.03	0	NA	NA	NA	NA	NA	NA	NA	NA	NA	NA	NA	NA	NA	NA	NA	NA	NA	NA	NA	NA	NA	NA	NA
A4	48	F141	D	0.18	0.12	A2D2	NA	NA	NA	NA	0.54	0	NA	0.19	0	NA	NA	NA	NA	NA	NA	NA	NA	NA	NA	NA	NA	NA	NA	NA	NA	NA	NA
A4	48	F141	D	0.18	0.12	A3D1	0.03	0.95	0.02	NA	NA	NA	NA	NA	NA	NA	NA	NA	NA	NA	NA	NA	NA	NA	NA	NA	NA	NA	NA	NA	NA	NA	NA
A4	48	F141	E	0.49	0.27	A2D2	NA	NA	NA	NA	0.81	0.04	NA	0.14	0	0.03	NA	NA	NA	NA	NA	NA	NA	NA	NA	NA	NA	NA	NA	NA	NA	NA	NA
A4	48	F141	E	0.49	0.27	A3D1	0.02	0.95	0.02	0	NA	NA	NA	NA	NA	NA	NA	NA	NA	NA	NA	NA	NA	NA	NA	NA	NA	NA	NA	NA	NA	NA	NA
A4	48	F141	G	0.05	0.01	A2D2	NA	NA	NA	NA	NA	NA	NA	NA	NA	NA	NA	NA	NA	NA	NA	NA	0.5	NA	NA	NA	NA	NA	NA	NA	NA	NA	NA
A4	48	F141	G	0.05	0.01	A3D1	0.05	0.89	0.05	0.01	NA	NA	NA	NA	NA	NA	NA	NA	NA	NA	NA	NA	NA	NA	NA	NA	NA	NA	NA	NA	NA	NA	NA
A4	48	F141	H	0.88	0.13	A2D2	NA	NA	NA	NA	0.64	NA	NA	0.32	0.02	0.14	NA	NA	NA	NA	NA	NA	NA	NA	NA	NA	NA	NA	NA	NA	NA	NA	NA
A4	48	F141	H	0.88	0.13	A3D1	0	0.95	0.05	0	NA	NA	NA	NA	NA	NA	NA	NA	NA	NA	NA	NA	NA	NA	NA	NA	NA	NA	NA	NA	NA	NA	NA
A4	48	F141	I	1.02	0.01	A2D2	NA	NA	NA	NA	0.46	NA	NA	0.34	0.03	0.08	NA	NA	NA	NA	NA	0.03	NA	0.1	0.11	NA	0.02	NA	NA	NA	NA	NA	NA
A4	48	F141	I	1.02	0.01	A3D1	NA	0.94	0.06	0	NA	NA	NA	NA	NA	NA	NA	NA	NA	NA	NA	NA	NA	NA	NA	NA	NA	NA	NA	NA	NA	NA	NA
A4	48	F141	K	0.18	0.12	A2D2	NA	NA	NA	NA	0.83	0.08	NA	0.07	NA	0.06	NA	NA	NA	NA	NA	NA	NA	NA	NA	NA	NA	NA	NA	NA	NA	NA	NA
A4	48	F141	K	0.18	0.12	A3D1	0.1	0.83	0.06	0	NA	NA	NA	NA	NA	NA	NA	NA	NA	NA	NA	NA	NA	NA	NA	NA	NA	NA	NA	NA	NA	NA	NA
A4	48	F141	L	1.07	0.04	A2D2	NA	NA	NA	NA	0.4	NA	NA	0.52	0.03	0.12	NA	NA	NA	NA	NA	NA	NA	NA	NA	NA	NA	NA	NA	NA	NA	NA	NA
A4	48	F141	L	1.07	0.04	A3D1	NA	0.95	0.05	0	NA	NA	NA	NA	NA	NA	NA	NA	NA	NA	NA	NA	NA	NA	NA	NA	NA	NA	NA	NA	NA	NA	NA
A4	48	F141	N	0.21	0.07	A2D2	NA	NA	NA	NA	0.55	0.02	0.11	0.03	NA	0.1	NA	NA	NA	NA	NA	NA	NA	0.09	NA	NA	NA	NA	NA	0.21	0.18	0.04	0.07
A4	48	F141	N	0.21	0.07	A3D1	0.04	0.93	0.03	0	NA	NA	NA	NA	NA	NA	NA	NA	NA	NA	NA	NA	NA	NA	NA	NA	NA	NA	NA	NA	NA	NA	NA
A4	48	F141	P	0	0	A3D1	0	0.97	0	0.03	NA	NA	NA	NA	NA	NA	NA	NA	NA	NA	NA	NA	NA	NA	NA	NA	NA	NA	NA	NA	NA	NA	NA
A4	48	F141	Q	0.26	0.11	A2D2	NA	NA	NA	NA	0.84	0.01	0.01	0.07	0.06	0.08	NA	NA	NA	NA	NA	NA	NA	NA	NA	NA	NA	NA	NA	NA	NA	NA	NA
A4	48	F141	Q	0.26	0.11	A3D1	0.1	0.84	0.06	0	NA	NA	NA	NA	NA	NA	NA	NA	NA	NA	NA	NA	NA	NA	NA	NA	NA	NA	NA	NA	NA	NA	NA
A4	48	F141	S	0.17	0.1	A2D2	NA	NA	NA	NA	0.72	NA	NA	0.03	NA	0.02	NA	NA	NA	NA	NA	NA	NA	NA	NA	NA	NA	NA	NA	NA	NA	NA	NA
A4	48	F141	S	0.17	0.1	A3D1	0.07	0.88	0.05	0	NA	NA	NA	NA	NA	NA	NA	NA	NA	NA	NA	NA	NA	NA	NA	NA	NA	NA	NA	NA	NA	NA	NA
A4	48	F141	T	0.68	0.08	A2D2	NA	NA	NA	NA	0.73	0.02	NA	0.14	NA	0.11	NA	NA	NA	NA	NA	0.05	NA	0.06	0.08	NA	0.03	NA	NA	NA	NA	NA	NA
A4	48	F141	T	0.68	0.08	A3D1	0.01	0.96	0.04	0	NA	NA	NA	NA	NA	NA	NA	NA	NA	NA	NA	NA	NA	NA	NA	NA	NA	NA	NA	NA	NA	NA	NA
A4	48	F141	V	0.99	0.03	A2D2	NA	NA	NA	NA	0.51	NA	NA	0.37	0.08	0.18	NA	NA	NA	NA	NA	NA	NA	NA	NA	NA	NA	NA	NA	NA	NA	NA	NA
A4	48	F141	V	0.99	0.03	A3D1	NA	0.96	0.04	0	NA	NA	NA	NA	NA	NA	NA	NA	NA	NA	NA	NA	NA	NA	NA	NA	NA	NA	NA	NA	NA	NA	NA
A4	48	F141	W	0.4	0.11	A2D2	NA	NA	NA	NA	0.68	0.17	0.07	0.07	NA	0.18	NA	NA	NA	NA	NA	NA	NA	NA	NA	NA	NA	NA	NA	NA	NA	NA	NA
A4	48	F141	W	0.4	0.11	A3D1	0.03	0.93	0.04	0	NA	NA	NA	NA	NA	NA	NA	NA	NA	NA	NA	NA	NA	NA	NA	NA	NA	NA	NA	NA	NA	NA	NA
A4	48	F141	Y	0.79	0.11	A2D2	NA	NA	NA	NA	0.51	NA	NA	0.2	0.03	0.08	NA	NA	NA	NA	NA	0.11	NA	0.14	0.23	NA	0.03	NA	NA	NA	NA	NA	NA
A4	48	F141	Y	0.79	0.11	A3D1	NA	0.98	0.02	0	NA	NA	NA	NA	NA	NA	NA	NA	NA	NA	NA	NA	NA	NA	NA	NA	NA	NA	NA	NA	NA	NA	NA
A4	48	H199	C	0.01	0.01	A3D1	0.01	0.96	0.02	0	NA	NA	NA	NA	NA	NA	NA	NA	NA	NA	NA	NA	NA	NA	NA	NA	NA	NA	NA	NA	NA	NA	NA
A4	48	H199	D	1.25	0.05	A2D2	NA	NA	NA	NA	0.7	NA	NA	0.29	NA	0.12	NA	NA	NA	NA	NA	NA	NA	NA	NA	NA	NA	NA	NA	NA	NA	NA	NA
A4	48	H199	D	1.25	0.05	A3D1	NA	0.92	0.08	0	NA	NA	NA	NA	NA	NA	NA	NA	NA	NA	NA	NA	NA	NA	NA	NA	NA	NA	NA	NA	NA	NA	NA
A4	48	H199	E	1.18	0.08	A2D2	NA	NA	NA	NA	0.67	NA	NA	0.29	0.02	0.16	NA	NA	NA	NA	NA	NA	NA	NA	NA	NA	NA	NA	NA	NA	NA	NA	NA
A4	48	H199	E	1.18	0.08	A3D1	NA	0.94	0.05	0.01	NA	NA	NA	NA	NA	NA	NA	NA	NA	NA	NA	NA	NA	NA	NA	NA	NA	NA	NA	NA	NA	NA	NA
A4	48	H199	F	1.16	0.04	A2D2	NA	NA	NA	NA	0.81	0.02	NA	0.11	0.01	0.12	NA	NA	NA	NA	NA	NA	NA	NA	NA	NA	NA	NA	NA	NA	NA	NA	NA
A4	48	H199	F	1.16	0.04	A3D1	NA	0.91	0.09	0	NA	NA	NA	NA	NA	NA	NA	NA	NA	NA	NA	NA	NA	NA	NA	NA	NA	NA	NA	NA	NA	NA	NA
A4	48	H199	G	1.23	0.07	A2D2	NA	NA	NA	NA	0.64	NA	NA	0.3	0.02	0.14	NA	NA	NA	NA	NA	NA	NA	NA	NA	NA	NA	NA	NA	NA	NA	NA	NA
A4	48	H199	G	1.23	0.07	A3D1	0	0.94	0.05	0	NA	NA	NA	NA	NA	NA	NA	NA	NA	NA	NA	NA	NA	NA	NA	NA	NA	NA	NA	NA	NA	NA	NA
A4	48	H199	I	1.09	0.04	A2D2	NA	NA	NA	NA	0.67	0	NA	0.32	0.01	0.15	NA	NA	NA	NA	NA	NA	NA	NA	NA	NA	NA	NA	NA	NA	NA	NA	NA
A4	48	H199	I	1.09	0.04	A3D1	0	0.96	0.03	0	NA	NA	NA	NA	NA	NA	NA	NA	NA	NA	NA	NA	NA	NA	NA	NA	NA	NA	NA	NA	NA	NA	NA
A4	48	H199	K	1.19	0.03	A2D2	NA	NA	NA	NA	0.14	0.01	NA	0.82	0.01	0.06	NA	NA	NA	NA	NA	NA	NA	NA	NA	NA	NA	NA	NA	NA	NA	NA	NA
A4	48	H199	K	1.19	0.03	A3D1	0	0.97	0.03	0	NA	NA	NA	NA	NA	NA	NA	NA	NA	NA	NA	NA	NA	NA	NA	NA	NA	NA	NA	NA	NA	NA	NA
A4	48	H199	L	1.02	0.03	A2D2	NA	NA	NA	NA	0.7	NA	NA	0.32	NA	0.16	NA	NA	NA	NA	NA	NA	NA	NA	NA	NA	NA	NA	NA	NA	NA	NA	NA
A4	48	H199	L	1.02	0.03	A3D1	0	0.95	0.05	0	NA	NA	NA	NA	NA	NA	NA	NA	NA	NA	NA	NA	NA	NA	NA	NA	NA	NA	NA	NA	NA	NA	NA
A4	48	H199	M	1.26	0.09	A2D2	NA	NA	NA	NA	0.76	NA	NA	0.21	0.01	0.13	NA	NA	NA	NA	NA	NA	NA	NA	NA	NA	NA	NA	NA	NA	NA	NA	NA
A4	48	H199	M	1.26	0.09	A3D1	NA	0.98	0.02	0	NA	NA	NA	NA	NA	NA	NA	NA	NA	NA	NA	NA	NA	NA	NA	NA	NA	NA	NA	NA	NA	NA	NA
A4	48	H199	N	1.19	0.06	A2D2	NA	NA	NA	NA	0.7	0.03	NA	0.23	0.02	0.14	NA	NA	NA	NA	NA	NA	NA	NA	NA	NA	NA	NA	NA	NA	NA	NA	NA
A4	48	H199	N	1.19	0.06	A3D1	NA	0.97	0.03	0	NA	NA	NA	NA	NA	NA	NA	NA	NA	NA	NA	NA	NA	NA	NA	NA	NA	NA	NA	NA	NA	NA	NA
A4	48	H199	P	0.35	0.34	A2D2	NA	NA	NA	NA	0.38	NA	NA	0.33	0.02	0.13	NA	NA	NA	NA	NA	NA	NA	NA	NA	NA	NA	NA	NA	NA	NA	NA	NA
A4	48	H199	P	0.35	0.34	A3D1	0.01	0.95	0.05	0	NA	NA	NA	NA	NA	NA	NA	NA	NA	NA	NA	NA	NA	NA	NA	NA	NA	NA	NA	NA	NA	NA	NA
A4	48	H199	Q	1.47	0.1	A2D2	NA	NA	NA	NA	0.62	NA	NA	0.36	0.01	0.17	NA	NA	NA	NA	NA	NA	NA	NA	NA	NA	NA	NA	NA	NA	NA	NA	NA
A4	48	H199	Q	1.47	0.1	A3D1	NA	0.94	0.06	0	NA	NA	NA	NA	NA	NA	NA	NA	NA	NA	NA	NA	NA	NA	NA	NA	NA	NA	NA	NA	NA	NA	NA
A4	48	H199	R	1.12	0.04	A2D2	NA	NA	NA	NA	0.25	0.04	NA	0.62	0.04	0.16	NA	NA	NA	NA	NA	NA	NA	NA	NA	NA	NA	NA	NA	NA	NA	NA	NA
A4	48	H199	R	1.12	0.04	A3D1	NA	0.96	0.04	0	NA	NA	NA	NA	NA	NA	NA	NA	NA	NA	NA	NA	NA	NA	NA	NA	NA	NA	NA	NA	NA	NA	NA
A4	48	H199	S	1.37	0.11	A2D2	NA	NA	NA	NA	0.65	0.02	NA	0.3	0.01	0.12	NA	NA	NA	NA	NA	NA	NA	NA	NA	NA	NA	NA	NA	NA	NA	NA	NA
A4	48	H199	S	1.37	0.11	A3D1	NA	0.96	0.04	NA	NA	NA	NA	NA	NA	NA	NA	NA	NA	NA	NA	NA	NA	NA	NA	NA	NA	NA	NA	NA	NA	NA	NA
A4	48	H199	W	1.01	0.51	A2D2	NA	NA	NA	NA	0.85	0	NA	0.11	0.01	0.08	NA	NA	NA	NA	NA	NA	NA	NA	NA	NA	NA	NA	NA	NA	NA	NA	NA
A4	48	H199	W	1.01	0.51	A3D1	0.01	0.93	0.06	0	NA	NA	NA	NA	NA	NA	NA	NA	NA	NA	NA	NA	NA	NA	NA	NA	NA	NA	NA	NA	NA	NA	NA
A4	48	H199	Y	1.73	0.02	A2D2	NA	NA	NA	NA	0.8	0.02	NA	0.14	0.01	0.1	NA	NA	NA	NA	NA	NA	NA	NA	NA	NA	NA	NA	NA	NA	NA	NA	NA
A4	48	H199	Y	1.73	0.02	A3D1	NA	0.94	0.06	0	NA	NA	NA	NA	NA	NA	NA	NA	NA	NA	NA	NA	NA	NA	NA	NA	NA	NA	NA	NA	NA	NA	NA
A4	48	N75	A	0.01	0.01	A3D1	0.01	0.92	0.05	0.02	NA	NA	NA	NA	NA	NA	NA	NA	NA	NA	NA	NA	NA	NA	NA	NA	NA	NA	NA	NA	NA	NA	NA
A4	48	N75	C	0.03	0.04	A3D1	0.01	0.95	0.02	0.01	NA	NA	NA	NA	NA	NA	NA	NA	NA	NA	NA	NA	NA	NA	NA	NA	NA	NA	NA	NA	NA	NA	NA
A4	48	N75	E	0	0	A3D1	0.02	0.85	0.08	0	NA	NA	NA	NA	NA	NA	NA	NA	NA	NA	0.06	NA	NA	NA	NA	NA	NA	NA	NA	NA	NA	NA	NA
A4	48	N75	F	0	0	A3D1	0.06	0.5	0.19	0.25	NA	NA	NA	NA	NA	NA	NA	NA	NA	NA	NA	NA	NA	NA	NA	NA	NA	NA	NA	NA	NA	NA	NA
A4	48	N75	G	0.13	0.03	A3D1	0.01	0.94	0.03	0.02	NA	NA	NA	NA	NA	NA	NA	NA	NA	NA	NA	NA	NA	NA	NA	NA	NA	NA	NA	NA	NA	NA	NA
A4	48	N75	H	0	0	A3D1	0.07	0.8	0.02	0.12	NA	NA	NA	NA	NA	NA	NA	NA	NA	NA	NA	NA	NA	NA	NA	NA	NA	NA	NA	NA	NA	NA	NA
A4	48	N75	I	0	0	A3D1	0.01	0.96	0.03	0	NA	NA	NA	NA	NA	NA	NA	NA	NA	NA	NA	NA	NA	NA	NA	NA	NA	NA	NA	NA	NA	NA	NA
A4	48	N75	K	0	0	A3D1	0.06	0.38	0.1	0	NA	NA	NA	NA	NA	NA	NA	NA	NA	NA	0.22	NA	NA	NA	NA	NA	NA	NA	NA	NA	NA	NA	NA
A4	48	N75	L	0	0	A3D1	0.15	0.66	NA	0.17	NA	NA	NA	NA	NA	NA	NA	NA	NA	NA	NA	NA	NA	NA	NA	NA	NA	NA	NA	NA	NA	NA	NA
A4	48	N75	P	0.18	0.05	A2D2	NA	NA	NA	NA	NA	NA	NA	0.04	0.25	0	NA	NA	NA	NA	NA	NA	NA	0.25	NA	0.21	NA	NA	NA	NA	NA	NA	NA
A4	48	N75	P	0.18	0.05	A3D1	NA	0.97	0.03	0	NA	NA	NA	NA	NA	NA	NA	NA	NA	NA	NA	NA	NA	NA	NA	NA	NA	NA	NA	NA	NA	NA	NA
A4	48	N75	Q	0	0	A3D1	0.02	0.96	0	NA	NA	NA	NA	NA	NA	NA	NA	NA	NA	NA	0.02	NA	NA	NA	NA	NA	NA	NA	NA	NA	NA	NA	NA
A4	48	N75	R	0	0	A3D1	NA	0.03	0.25	0.2	NA	NA	NA	NA	NA	NA	NA	NA	NA	NA	0.25	NA	NA	NA	NA	NA	NA	NA	NA	NA	NA	NA	NA
A4	48	N75	S	0.27	0.01	A2D2	NA	NA	NA	NA	0.09	NA	NA	0.37	0.02	0	NA	NA	NA	NA	NA	NA	NA	NA	NA	NA	NA	NA	NA	NA	NA	NA	NA
A4	48	N75	S	0.27	0.01	A3D1	0.01	0.95	0.04	0	NA	NA	NA	NA	NA	NA	NA	NA	NA	NA	NA	NA	NA	NA	NA	NA	NA	NA	NA	NA	NA	NA	NA
A4	48	N75	V	0	0	A3D1	0.04	0.81	0.11	0.04	NA	NA	NA	NA	NA	NA	NA	NA	NA	NA	NA	NA	NA	NA	NA	NA	NA	NA	NA	NA	NA	NA	NA
A4	48	N75	W	0	0	A3D1	0.11	0.55	NA	NA	NA	NA	NA	NA	NA	NA	NA	NA	NA	NA	0.09	NA	NA	NA	NA	NA	NA	NA	NA	NA	NA	NA	NA
A4	48	N75	Y	0	0	A3D1	0.01	0.99	0	NA	NA	NA	NA	NA	NA	NA	NA	NA	NA	NA	NA	NA	NA	NA	NA	NA	NA	NA	NA	NA	NA	NA	NA
A4	48	W76	A	0.01	0.01	A3D1	0.01	0.94	0.05	0	NA	NA	NA	NA	NA	NA	NA	NA	NA	NA	NA	NA	NA	NA	NA	NA	NA	NA	NA	NA	NA	NA	NA
A4	48	W76	C	0.01	0.01	A3D1	0	0.94	0.03	0.03	NA	NA	NA	NA	NA	NA	NA	NA	NA	NA	NA	NA	NA	NA	NA	NA	NA	NA	NA	NA	NA	NA	NA
A4	48	W76	D	0.01	0.01	A3D1	0.01	0.82	0.02	0.15	NA	NA	NA	NA	NA	NA	NA	NA	NA	NA	NA	NA	NA	NA	NA	NA	NA	NA	NA	NA	NA	NA	NA
A4	48	W76	E	0.01	0.01	A3D1	0.01	0.91	0.04	0.03	NA	NA	NA	NA	NA	NA	NA	NA	NA	NA	NA	NA	NA	NA	NA	NA	NA	NA	NA	NA	NA	NA	NA
A4	48	W76	F	0.95	0.08	A2D2	NA	NA	NA	NA	0.32	NA	NA	0.45	0.01	0.1	NA	NA	NA	NA	NA	0.06	NA	0.11	0.18	NA	NA	NA	NA	NA	NA	NA	NA
A4	48	W76	F	0.95	0.08	A3D1	NA	0.95	0.05	0	NA	NA	NA	NA	NA	NA	NA	NA	NA	NA	NA	NA	NA	NA	NA	NA	NA	NA	NA	NA	NA	NA	NA
A4	48	W76	G	0.02	0.01	A3D1	0	0.95	0.05	0.01	NA	NA	NA	NA	NA	NA	NA	NA	NA	NA	NA	NA	NA	NA	NA	NA	NA	NA	NA	NA	NA	NA	NA
A4	48	W76	H	0.48	0.2	A2D2	NA	NA	NA	NA	0.05	0.02	NA	0.9	0.03	0.03	NA	NA	NA	NA	NA	NA	NA	NA	NA	NA	NA	NA	NA	NA	NA	NA	NA
A4	48	W76	H	0.48	0.2	A3D1	NA	0.95	0.05	0	NA	NA	NA	NA	NA	NA	NA	NA	NA	NA	NA	NA	NA	NA	NA	NA	NA	NA	NA	NA	NA	NA	NA
A4	48	W76	I	0.09	0.05	A2D2	NA	NA	NA	NA	NA	NA	NA	0.19	0.06	0	NA	NA	NA	NA	NA	NA	NA	0.25	NA	NA	NA	NA	NA	NA	NA	NA	NA
A4	48	W76	I	0.09	0.05	A3D1	0	0.96	0.02	0.02	NA	NA	NA	NA	NA	NA	NA	NA	NA	NA	NA	NA	NA	NA	NA	NA	NA	NA	NA	NA	NA	NA	NA
A4	48	W76	K	0.01	0	A3D1	0	0.88	0.02	0.06	NA	NA	NA	NA	NA	NA	NA	NA	NA	NA	NA	NA	NA	NA	NA	NA	NA	NA	NA	NA	NA	NA	NA
A4	48	W76	L	0.07	0.02	A2D2	NA	NA	NA	NA	NA	NA	NA	NA	NA	NA	NA	NA	NA	NA	NA	NA	NA	0.25	NA	NA	NA	NA	NA	NA	NA	NA	NA
A4	48	W76	L	0.07	0.02	A3D1	NA	0.91	0.08	0.01	NA	NA	NA	NA	NA	NA	NA	NA	NA	NA	NA	NA	NA	NA	NA	NA	NA	NA	NA	NA	NA	NA	NA
A4	48	W76	M	0.2	0.05	A2D2	NA	NA	NA	NA	0	NA	NA	0.39	0.11	0	NA	NA	NA	NA	NA	0.03	NA	0.22	0.25	NA	NA	NA	NA	NA	NA	NA	NA
A4	48	W76	M	0.2	0.05	A3D1	NA	0.96	0.03	0.01	NA	NA	NA	NA	NA	NA	NA	NA	NA	NA	NA	NA	NA	NA	NA	NA	NA	NA	NA	NA	NA	NA	NA
A4	48	W76	N	0.09	0.06	A2D2	NA	NA	NA	NA	NA	NA	NA	0.25	0	NA	NA	NA	NA	NA	NA	NA	NA	0.25	NA	NA	NA	NA	NA	NA	NA	NA	NA
A4	48	W76	N	0.09	0.06	A3D1	NA	0.94	0.04	0.02	NA	NA	NA	NA	NA	NA	NA	NA	NA	NA	NA	NA	NA	NA	NA	NA	NA	NA	NA	NA	NA	NA	NA
A4	48	W76	Q	0.03	0.03	A3D1	0.01	0.93	0.03	0.03	NA	NA	NA	NA	NA	NA	NA	NA	NA	NA	NA	NA	NA	NA	NA	NA	NA	NA	NA	NA	NA	NA	NA
A4	48	W76	R	0.06	0.02	A2D2	NA	NA	NA	NA	NA	0.02	NA	0.15	NA	0.12	NA	NA	NA	NA	NA	NA	NA	NA	NA	NA	NA	NA	NA	NA	NA	NA	NA
A4	48	W76	R	0.06	0.02	A3D1	NA	0.95	0.03	0.02	NA	NA	NA	NA	NA	NA	NA	NA	NA	NA	NA	NA	NA	NA	NA	NA	NA	NA	NA	NA	NA	NA	NA
A4	48	W76	S	0.04	0.03	A3D1	0.01	0.92	0.07	0	NA	NA	NA	NA	NA	NA	NA	NA	NA	NA	NA	NA	NA	NA	NA	NA	NA	NA	NA	NA	NA	NA	NA
A4	48	W76	T	0.04	0.05	A3D1	0.01	0.97	0.02	0	NA	NA	NA	NA	NA	NA	NA	NA	NA	NA	NA	NA	NA	NA	NA	NA	NA	NA	NA	NA	NA	NA	NA
A4	48	W76	V	0.03	0.03	A2D2	NA	NA	NA	NA	NA	NA	NA	0.25	NA	NA	NA	NA	NA	NA	NA	NA	NA	NA	NA	NA	NA	NA	NA	NA	NA	NA	NA
A4	48	W76	V	0.03	0.03	A3D1	0	0.9	0.05	0.03	NA	NA	NA	NA	NA	NA	NA	NA	NA	NA	NA	NA	NA	NA	NA	NA	NA	NA	NA	NA	NA	NA	NA
A4	48	W76	Y	1.16	0.07	A2D2	NA	NA	NA	NA	0.45	NA	NA	0.49	0.04	0.1	NA	NA	NA	NA	NA	NA	NA	NA	NA	NA	NA	NA	NA	NA	NA	NA	NA
A4	48	W76	Y	1.16	0.07	A3D1	NA	0.94	0.05	0	NA	NA	NA	NA	NA	NA	NA	NA	NA	NA	NA	NA	NA	NA	NA	NA	NA	NA	NA	NA	NA	NA	NA
A4	48	PesCDAnm	NA	1.05	0.03	A2D2	NA	NA	NA	NA	0.4	0	NA	0.53	0.02	0.18	NA	NA	NA	NA	NA	NA	NA	NA	NA	NA	NA	NA	NA	NA	NA	NA	NA
A4	48	PesCDAnm	NA	1.05	0.03	A3D1	0	0.95	0.04	0	NA	NA	NA	NA	NA	NA	NA	NA	NA	NA	NA	NA	NA	NA	NA	NA	NA	NA	NA	NA	NA	NA	NA
A4	48	Y140	A	0.01	0.01	A3D1	0.01	0.97	0.02	0	NA	NA	NA	NA	NA	NA	NA	NA	NA	NA	NA	NA	NA	NA	NA	NA	NA	NA	NA	NA	NA	NA	NA
A4	48	Y140	C	0.09	0.09	A2D2	NA	NA	NA	NA	0.11	NA	NA	0.13	NA	NA	NA	NA	NA	NA	NA	NA	NA	NA	NA	NA	NA	NA	NA	NA	NA	NA	NA
A4	48	Y140	C	0.09	0.09	A3D1	0	0.96	0.04	0	NA	NA	NA	NA	NA	NA	NA	NA	NA	NA	NA	NA	NA	NA	NA	NA	NA	NA	NA	NA	NA	NA	NA
A4	48	Y140	D	0.04	0.03	A3D1	0.01	0.9	0.09	0	NA	NA	NA	NA	NA	NA	NA	NA	NA	NA	NA	NA	NA	NA	NA	NA	NA	NA	NA	NA	NA	NA	NA
A4	48	Y140	E	0.05	0.03	A3D1	0	0.96	0.03	0.01	NA	NA	NA	NA	NA	NA	NA	NA	NA	NA	NA	NA	NA	NA	NA	NA	NA	NA	NA	NA	NA	NA	NA
A4	48	Y140	F	0.96	0.1	A2D2	NA	NA	NA	NA	0.26	NA	NA	0.71	0.02	0.13	NA	NA	NA	NA	NA	NA	NA	NA	NA	NA	NA	NA	NA	NA	NA	NA	NA
A4	48	Y140	F	0.96	0.1	A3D1	NA	0.95	0.04	0.01	NA	NA	NA	NA	NA	NA	NA	NA	NA	NA	NA	NA	NA	NA	NA	NA	NA	NA	NA	NA	NA	NA	NA
A4	48	Y140	G	0.03	0.02	A2D2	NA	NA	NA	NA	NA	NA	NA	0.25	NA	NA	NA	NA	NA	NA	NA	NA	NA	NA	NA	NA	NA	NA	NA	NA	NA	NA	NA
A4	48	Y140	G	0.03	0.02	A3D1	0.01	0.93	0.05	0.01	NA	NA	NA	NA	NA	NA	NA	NA	NA	NA	NA	NA	NA	NA	NA	NA	NA	NA	NA	NA	NA	NA	NA
A4	48	Y140	H	0.55	0.15	A2D2	NA	NA	NA	NA	0.24	NA	NA	0.49	0.01	0.02	NA	NA	NA	NA	NA	NA	NA	NA	NA	NA	NA	NA	NA	NA	NA	NA	NA
A4	48	Y140	H	0.55	0.15	A3D1	NA	0.96	0.04	0	NA	NA	NA	NA	NA	NA	NA	NA	NA	NA	NA	NA	NA	NA	NA	NA	NA	NA	NA	NA	NA	NA	NA
A4	48	Y140	I	0	0	A3D1	0.03	0.87	0.06	0.04	NA	NA	NA	NA	NA	NA	NA	NA	NA	NA	NA	NA	NA	NA	NA	NA	NA	NA	NA	NA	NA	NA	NA
A4	48	Y140	K	0.02	0.01	A3D1	0.02	0.94	0.03	0.01	NA	NA	NA	NA	NA	NA	NA	NA	NA	NA	NA	NA	NA	NA	NA	NA	NA	NA	NA	NA	NA	NA	NA
A4	48	Y140	L	0.11	0.04	A2D2	NA	NA	NA	NA	NA	NA	NA	NA	NA	NA	NA	NA	NA	NA	NA	NA	NA	0.25	NA	NA	NA	NA	NA	NA	NA	NA	NA
A4	48	Y140	L	0.11	0.04	A3D1	NA	0.97	0.02	0.01	NA	NA	NA	NA	NA	NA	NA	NA	NA	NA	NA	NA	NA	NA	NA	NA	NA	NA	NA	NA	NA	NA	NA
A4	48	Y140	M	0.07	0.01	A2D2	NA	NA	NA	NA	0.25	NA	NA	NA	NA	NA	NA	NA	NA	NA	NA	NA	NA	NA	NA	NA	NA	NA	NA	NA	NA	NA	NA
A4	48	Y140	M	0.07	0.01	A3D1	0.01	0.95	0.05	0	NA	NA	NA	NA	NA	NA	NA	NA	NA	NA	NA	NA	NA	NA	NA	NA	NA	NA	NA	NA	NA	NA	NA
A4	48	Y140	N	0.13	0.04	A3D1	0.01	0.93	0.05	0.01	NA	NA	NA	NA	NA	NA	NA	NA	NA	NA	NA	NA	NA	NA	NA	NA	NA	NA	NA	NA	NA	NA	NA
A4	48	Y140	P	0	0	A3D1	0.03	0.61	0	0.31	NA	NA	NA	NA	NA	NA	NA	NA	NA	NA	NA	NA	NA	NA	NA	NA	NA	NA	NA	NA	NA	NA	NA
A4	48	Y140	Q	0	0.01	A3D1	0.02	0.89	0.08	0.01	NA	NA	NA	NA	NA	NA	NA	NA	NA	NA	NA	NA	NA	NA	NA	NA	NA	NA	NA	NA	NA	NA	NA
A4	48	Y140	R	0.02	0.01	A3D1	0.01	0.94	0.05	0	NA	NA	NA	NA	NA	NA	NA	NA	NA	NA	NA	NA	NA	NA	NA	NA	NA	NA	NA	NA	NA	NA	NA
A4	48	Y140	S	0.06	0.03	A2D2	NA	NA	NA	NA	0.22	NA	NA	0.03	NA	NA	NA	NA	NA	NA	NA	NA	NA	NA	NA	NA	NA	NA	NA	NA	NA	NA	NA
A4	48	Y140	S	0.06	0.03	A3D1	0.01	0.97	0.03	0	NA	NA	NA	NA	NA	NA	NA	NA	NA	NA	NA	NA	NA	NA	NA	NA	NA	NA	NA	NA	NA	NA	NA
A4	48	Y140	T	0	0	A3D1	0.03	0.91	0.03	0.03	NA	NA	NA	NA	NA	NA	NA	NA	NA	NA	NA	NA	NA	NA	NA	NA	NA	NA	NA	NA	NA	NA	NA
A4	48	Y140	V	0	0	A3D1	0.02	0.9	0.06	0.01	NA	NA	NA	NA	NA	NA	NA	NA	NA	NA	NA	NA	NA	NA	NA	NA	NA	NA	NA	NA	NA	NA	NA
A4	48	Y140	W	0.89	0.15	A2D2	NA	NA	NA	NA	0.79	NA	NA	0.16	0.02	0.1	NA	NA	NA	NA	NA	NA	NA	NA	NA	NA	NA	NA	NA	NA	NA	NA	NA
A4	48	Y140	W	0.89	0.15	A3D1	0.01	0.96	0.03	0	NA	NA	NA	NA	NA	NA	NA	NA	NA	NA	NA	NA	NA	NA	NA	NA	NA	NA	NA	NA	NA	NA	NA
A4	48	Y168	A	0.02	0.02	A3D1	0.01	0.94	0.04	0	NA	NA	NA	NA	NA	NA	NA	NA	NA	NA	NA	NA	NA	NA	NA	NA	NA	NA	NA	NA	NA	NA	NA
A4	48	Y168	C	0	0	A3D1	0.03	0.47	NA	0.25	NA	NA	NA	NA	NA	NA	NA	NA	NA	NA	NA	NA	NA	NA	NA	NA	NA	NA	NA	NA	NA	NA	NA
A4	48	Y168	D	0	0	A3D1	0.05	0.83	0.1	0.03	NA	NA	NA	NA	NA	NA	NA	NA	NA	NA	NA	NA	NA	NA	NA	NA	NA	NA	NA	NA	NA	NA	NA
A4	48	Y168	E	0.06	0.04	A2D2	NA	NA	NA	NA	0.37	0	0.25	0.12	NA	NA	NA	NA	NA	NA	NA	NA	NA	NA	NA	NA	NA	NA	NA	NA	NA	NA	NA
A4	48	Y168	E	0.06	0.04	A3D1	0.06	0.86	0.08	0	NA	NA	NA	NA	NA	NA	NA	NA	NA	NA	NA	NA	NA	NA	NA	NA	NA	NA	NA	NA	NA	NA	NA
A4	48	Y168	F	1.05	0.03	A2D2	NA	NA	NA	NA	0.48	NA	NA	0.45	0.05	0.2	NA	NA	NA	NA	NA	NA	NA	NA	NA	NA	NA	NA	NA	NA	NA	NA	NA
A4	48	Y168	F	1.05	0.03	A3D1	NA	0.97	0.03	0	NA	NA	NA	NA	NA	NA	NA	NA	NA	NA	NA	NA	NA	NA	NA	NA	NA	NA	NA	NA	NA	NA	NA
A4	48	Y168	G	0.56	0.14	A2D2	NA	NA	NA	NA	0.76	NA	NA	0.22	0.01	0.08	NA	NA	NA	NA	NA	NA	NA	NA	NA	NA	NA	NA	NA	NA	NA	NA	NA
A4	48	Y168	G	0.56	0.14	A3D1	0.04	0.89	0.07	0	NA	NA	NA	NA	NA	NA	NA	NA	NA	NA	NA	NA	NA	NA	NA	NA	NA	NA	NA	NA	NA	NA	NA
A4	48	Y168	H	0.36	0.14	A2D2	NA	NA	NA	NA	0.34	0.37	0	0.14	NA	0.03	NA	NA	NA	NA	NA	0.02	NA	0.11	0.1	NA	0.03	NA	NA	NA	NA	NA	NA
A4	48	Y168	H	0.36	0.14	A3D1	0.03	0.86	0.11	0	NA	NA	NA	NA	NA	NA	NA	NA	NA	NA	NA	NA	NA	NA	NA	NA	NA	NA	NA	NA	NA	NA	NA
A4	48	Y168	I	0.34	0.12	A2D2	NA	NA	NA	NA	0.71	NA	NA	0.22	0.05	0.17	NA	NA	NA	NA	NA	NA	NA	NA	NA	NA	NA	NA	NA	NA	NA	NA	NA
A4	48	Y168	I	0.34	0.12	A3D1	0.02	0.93	0.04	0.01	NA	NA	NA	NA	NA	NA	NA	NA	NA	NA	NA	NA	NA	NA	NA	NA	NA	NA	NA	NA	NA	NA	NA
A4	48	Y168	L	0.19	0.06	A2D2	NA	NA	NA	NA	0.78	0.11	NA	0.14	NA	0.03	NA	NA	NA	NA	NA	NA	NA	NA	NA	NA	NA	NA	NA	NA	NA	NA	NA
A4	48	Y168	L	0.19	0.06	A3D1	0.02	0.94	0.04	0	NA	NA	NA	NA	NA	NA	NA	NA	NA	NA	NA	NA	NA	NA	NA	NA	NA	NA	NA	NA	NA	NA	NA
A4	48	Y168	M	0.03	0.02	A3D1	0.04	0.89	0.07	0	NA	NA	NA	NA	NA	NA	NA	NA	NA	NA	NA	NA	NA	NA	NA	NA	NA	NA	NA	NA	NA	NA	NA
A4	48	Y168	N	0.05	0.02	A3D1	0.03	0.95	0.01	0.01	NA	NA	NA	NA	NA	NA	NA	NA	NA	NA	NA	NA	NA	NA	NA	NA	NA	NA	NA	NA	NA	NA	NA
A4	48	Y168	P	0.01	0.01	A3D1	0.02	0.94	0.03	0	NA	NA	NA	NA	NA	NA	NA	NA	NA	NA	NA	NA	NA	NA	NA	NA	NA	NA	NA	NA	NA	NA	NA
A4	48	Y168	Q	0.13	0.08	A2D2	NA	NA	NA	NA	0.36	NA	NA	0.25	NA	NA	NA	NA	NA	NA	NA	0.02	0.08	0.04	0.06	NA	NA	NA	NA	NA	NA	NA	NA
A4	48	Y168	Q	0.13	0.08	A3D1	0.05	0.88	0.07	0	NA	NA	NA	NA	NA	NA	NA	NA	NA	NA	NA	NA	NA	NA	NA	NA	NA	NA	NA	NA	NA	NA	NA
A4	48	Y168	R	0	0	A3D1	0.04	0.93	0.02	0.01	NA	NA	NA	NA	NA	NA	NA	NA	NA	NA	NA	NA	NA	NA	NA	NA	NA	NA	NA	NA	NA	NA	NA
A4	48	Y168	S	0.15	0.07	A2D2	NA	NA	NA	NA	0.28	0.04	NA	0.12	NA	0.15	NA	NA	NA	NA	NA	0.04	NA	0.28	0.07	NA	NA	NA	NA	NA	NA	NA	NA
A4	48	Y168	S	0.15	0.07	A3D1	0.03	0.93	0.04	0	NA	NA	NA	NA	NA	NA	NA	NA	NA	NA	NA	NA	NA	NA	NA	NA	NA	NA	NA	NA	NA	NA	NA
A4	48	Y168	T	0.32	0.07	A2D2	NA	NA	NA	NA	0.77	NA	NA	0.16	NA	0.05	NA	NA	NA	NA	NA	0.02	NA	0.02	0.05	NA	NA	NA	NA	NA	NA	NA	NA
A4	48	Y168	T	0.32	0.07	A3D1	0.03	0.95	0.02	0	NA	NA	NA	NA	NA	NA	NA	NA	NA	NA	NA	NA	NA	NA	NA	NA	NA	NA	NA	NA	NA	NA	NA
A4	48	Y168	V	0.24	0.08	A2D2	NA	NA	NA	NA	0.39	NA	NA	0.22	NA	0.12	NA	NA	NA	NA	NA	0.15	0.07	0.06	0.21	NA	NA	NA	NA	NA	NA	NA	NA
A4	48	Y168	V	0.24	0.08	A3D1	0.03	0.92	0.04	0.01	NA	NA	NA	NA	NA	NA	NA	NA	NA	NA	NA	NA	NA	NA	NA	NA	NA	NA	NA	NA	NA	NA	NA
A4	48	Y168	W	1.04	0.06	A2D2	NA	NA	NA	NA	0.66	0.06	NA	0.21	0.02	0.12	NA	NA	NA	NA	NA	NA	NA	NA	NA	NA	NA	NA	NA	NA	NA	NA	NA
A4	48	Y168	W	1.04	0.06	A3D1	0	0.96	0.03	0	NA	NA	NA	NA	NA	NA	NA	NA	NA	NA	NA	NA	NA	NA	NA	NA	NA	NA	NA	NA	NA	NA	NA
AAAD	48	D164	A	0.553491	0.0401369	A1D3	NA	NA	NA	NA	NA	NA	NA	NA	NA	NA	0.33	0.47	0.14	0.06	NA	NA	NA	NA	NA	NA	NA	NA	NA	NA	NA	NA	NA
AAAD	48	D164	A	0.553491	0.0401369	A2D2	NA	NA	NA	NA	0.92	NA	NA	0.06	NA	0.05	NA	NA	NA	NA	NA	NA	NA	NA	NA	NA	NA	NA	NA	NA	NA	NA	NA
AAAD	48	D164	A	0.553491	0.0401369	A3D1	0.94	NA	NA	0.06	NA	NA	NA	NA	NA	NA	NA	NA	NA	NA	NA	NA	NA	NA	NA	NA	NA	NA	NA	NA	NA	NA	NA
AAAD	48	D164	C	0.522067	0.0846062	A1D3	NA	NA	NA	NA	NA	NA	NA	NA	NA	NA	0.23	0.48	0.26	0.02	NA	NA	NA	NA	NA	NA	NA	NA	NA	NA	NA	NA	NA
AAAD	48	D164	C	0.522067	0.0846062	A2D2	NA	NA	NA	NA	0.92	NA	NA	0.05	0	0.06	NA	NA	NA	NA	NA	NA	NA	NA	NA	NA	NA	NA	NA	NA	NA	NA	NA
AAAD	48	D164	C	0.522067	0.0846062	A3D1	0.94	NA	NA	0.06	NA	NA	NA	NA	NA	NA	NA	NA	NA	NA	NA	NA	NA	NA	NA	NA	NA	NA	NA	NA	NA	NA	NA
AAAD	48	D164	E	1.07145	0.0140886	A1D3	NA	NA	NA	NA	NA	NA	NA	NA	NA	NA	0.54	0.3	0.15	0.02	NA	NA	NA	NA	NA	NA	NA	NA	NA	NA	NA	NA	NA
AAAD	48	D164	E	1.07145	0.0140886	A2D2	NA	NA	NA	NA	0.92	NA	NA	0.05	NA	0.06	NA	NA	NA	NA	NA	NA	NA	NA	NA	NA	NA	NA	NA	NA	NA	NA	NA
AAAD	48	D164	E	1.07145	0.0140886	A3D1	0.17	0.74	0.07	0.02	NA	NA	NA	NA	NA	NA	NA	NA	NA	NA	NA	NA	NA	NA	NA	NA	NA	NA	NA	NA	NA	NA	NA
AAAD	48	D164	F	0.525662	0.0358074	A1D3	NA	NA	NA	NA	NA	NA	NA	NA	NA	NA	0.35	0.41	0.21	0.03	NA	NA	NA	NA	NA	NA	NA	NA	NA	NA	NA	NA	NA
AAAD	48	D164	F	0.525662	0.0358074	A2D2	NA	NA	NA	NA	0.92	NA	NA	0.06	NA	0.05	NA	NA	NA	NA	NA	NA	NA	NA	NA	NA	NA	NA	NA	NA	NA	NA	NA
AAAD	48	D164	F	0.525662	0.0358074	A3D1	0.93	NA	NA	0.07	NA	NA	NA	NA	NA	NA	NA	NA	NA	NA	NA	NA	NA	NA	NA	NA	NA	NA	NA	NA	NA	NA	NA
AAAD	48	D164	G	0.903019	0.0654286	A1D3	NA	NA	NA	NA	NA	NA	NA	NA	NA	NA	0.33	0.51	0.12	0.03	NA	NA	NA	NA	NA	NA	NA	NA	NA	NA	NA	NA	NA
AAAD	48	D164	G	0.903019	0.0654286	A2D2	NA	NA	NA	NA	0.92	NA	NA	0.05	0	0.05	NA	NA	NA	NA	NA	NA	NA	NA	NA	NA	NA	NA	NA	NA	NA	NA	NA
AAAD	48	D164	G	0.903019	0.0654286	A3D1	0.79	NA	NA	0.21	NA	NA	NA	NA	NA	NA	NA	NA	NA	NA	NA	NA	NA	NA	NA	NA	NA	NA	NA	NA	NA	NA	NA
AAAD	48	D164	H	0.711149	0.0673096	A1D3	NA	NA	NA	NA	NA	NA	NA	NA	NA	NA	0.19	0.61	0.18	0.02	NA	NA	NA	NA	NA	NA	NA	NA	NA	NA	NA	NA	NA
AAAD	48	D164	H	0.711149	0.0673096	A2D2	NA	NA	NA	NA	0.92	NA	NA	0.05	NA	0.05	NA	NA	NA	NA	NA	NA	NA	NA	NA	NA	NA	NA	NA	NA	NA	NA	NA
AAAD	48	D164	H	0.711149	0.0673096	A3D1	0.92	NA	NA	0.08	NA	NA	NA	NA	NA	NA	NA	NA	NA	NA	NA	NA	NA	NA	NA	NA	NA	NA	NA	NA	NA	NA	NA
AAAD	48	D164	I	0.525098	0.0787948	A1D3	NA	NA	NA	NA	NA	NA	NA	NA	NA	NA	0.26	0.3	0.25	0.02	NA	NA	NA	NA	NA	NA	NA	0.18	NA	NA	NA	NA	NA
AAAD	48	D164	I	0.525098	0.0787948	A2D2	NA	NA	NA	NA	0.91	NA	NA	0.06	0	0.06	NA	NA	NA	NA	NA	NA	NA	NA	NA	NA	NA	NA	NA	NA	NA	NA	NA
AAAD	48	D164	I	0.525098	0.0787948	A3D1	0.94	NA	0.01	0.05	NA	NA	NA	NA	NA	NA	NA	NA	NA	NA	NA	NA	NA	NA	NA	NA	NA	NA	NA	NA	NA	NA	NA
AAAD	48	D164	K	0.767113	0.0840101	A1D3	NA	NA	NA	NA	NA	NA	NA	NA	NA	NA	0.48	0.34	0.16	0.02	NA	NA	NA	NA	NA	NA	NA	NA	NA	NA	NA	NA	NA
AAAD	48	D164	K	0.767113	0.0840101	A2D2	NA	NA	NA	NA	0.92	NA	NA	0.05	NA	0.05	NA	NA	NA	NA	NA	NA	NA	NA	NA	NA	NA	NA	NA	NA	NA	NA	NA
AAAD	48	D164	K	0.767113	0.0840101	A3D1	0.9	NA	NA	0.1	NA	NA	NA	NA	NA	NA	NA	NA	NA	NA	NA	NA	NA	NA	NA	NA	NA	NA	NA	NA	NA	NA	NA
AAAD	48	D164	L	0.906889	0.0443577	A1D3	NA	NA	NA	NA	NA	NA	NA	NA	NA	NA	0.4	0.38	0.18	0.03	NA	NA	NA	NA	NA	NA	NA	NA	NA	NA	NA	NA	NA
AAAD	48	D164	L	0.906889	0.0443577	A2D2	NA	NA	NA	NA	0.92	NA	NA	0.06	NA	0.06	NA	NA	NA	NA	NA	NA	NA	NA	NA	NA	NA	NA	NA	NA	NA	NA	NA
AAAD	48	D164	L	0.906889	0.0443577	A3D1	0.77	0.01	NA	0.22	NA	NA	NA	NA	NA	NA	NA	NA	NA	NA	NA	NA	NA	NA	NA	NA	NA	NA	NA	NA	NA	NA	NA
AAAD	48	D164	M	0.443585	0.0230937	A1D3	NA	NA	NA	NA	NA	NA	NA	NA	NA	NA	0.03	0.4	0.11	0.21	NA	NA	NA	NA	NA	NA	NA	0.25	NA	NA	NA	NA	NA
AAAD	48	D164	M	0.443585	0.0230937	A2D2	NA	NA	NA	NA	0.91	NA	NA	0.06	0	0.06	NA	NA	NA	NA	NA	NA	NA	NA	NA	NA	NA	NA	NA	NA	NA	NA	NA
AAAD	48	D164	M	0.443585	0.0230937	A3D1	0.94	NA	NA	0.06	NA	NA	NA	NA	NA	NA	NA	NA	NA	NA	NA	NA	NA	NA	NA	NA	NA	NA	NA	NA	NA	NA	NA
AAAD	48	D164	N	0.883201	0.0648137	A1D3	NA	NA	NA	NA	NA	NA	NA	NA	NA	NA	0.35	0.53	0.1	0.02	NA	NA	NA	NA	NA	NA	NA	NA	NA	NA	NA	NA	NA
AAAD	48	D164	N	0.883201	0.0648137	A2D2	NA	NA	NA	NA	0.92	NA	NA	0.05	NA	0.05	NA	NA	NA	NA	NA	NA	NA	NA	NA	NA	NA	NA	NA	NA	NA	NA	NA
AAAD	48	D164	N	0.883201	0.0648137	A3D1	0.8	NA	NA	0.2	NA	NA	NA	NA	NA	NA	NA	NA	NA	NA	NA	NA	NA	NA	NA	NA	NA	NA	NA	NA	NA	NA	NA
AAAD	48	D164	P	0.974451	0.0132913	A1D3	NA	NA	NA	NA	NA	NA	NA	NA	NA	NA	0.33	0.48	0.15	0.05	NA	NA	NA	NA	NA	NA	NA	NA	NA	NA	NA	NA	NA
AAAD	48	D164	P	0.974451	0.0132913	A2D2	NA	NA	NA	NA	0.92	NA	NA	0.06	NA	0.06	NA	NA	NA	NA	NA	NA	NA	NA	NA	NA	NA	NA	NA	NA	NA	NA	NA
AAAD	48	D164	P	0.974451	0.0132913	A3D1	0.58	0.17	0.02	0.23	NA	NA	NA	NA	NA	NA	NA	NA	NA	NA	NA	NA	NA	NA	NA	NA	NA	NA	NA	NA	NA	NA	NA
AAAD	48	D164	Q	0.755381	0.0444522	A1D3	NA	NA	NA	NA	NA	NA	NA	NA	NA	NA	0.2	0.62	0.16	0.02	NA	NA	NA	NA	NA	NA	NA	NA	NA	NA	NA	NA	NA
AAAD	48	D164	Q	0.755381	0.0444522	A2D2	NA	NA	NA	NA	0.92	NA	NA	0.05	NA	0.05	NA	NA	NA	NA	NA	NA	NA	NA	NA	NA	NA	NA	NA	NA	NA	NA	NA
AAAD	48	D164	Q	0.755381	0.0444522	A3D1	0.9	NA	NA	0.1	NA	NA	NA	NA	NA	NA	NA	NA	NA	NA	NA	NA	NA	NA	NA	NA	NA	NA	NA	NA	NA	NA	NA
AAAD	48	D164	R	0.877013	0.0752591	A1D3	NA	NA	NA	NA	NA	NA	NA	NA	NA	NA	0.45	0.34	0.18	0.03	NA	NA	NA	NA	NA	NA	NA	NA	NA	NA	NA	NA	NA
AAAD	48	D164	R	0.877013	0.0752591	A2D2	NA	NA	NA	NA	0.92	NA	NA	0.05	NA	0.05	NA	NA	NA	NA	NA	NA	NA	NA	NA	NA	NA	NA	NA	NA	NA	NA	NA
AAAD	48	D164	R	0.877013	0.0752591	A3D1	0.75	NA	NA	0.25	NA	NA	NA	NA	NA	NA	NA	NA	NA	NA	NA	NA	NA	NA	NA	NA	NA	NA	NA	NA	NA	NA	NA
AAAD	48	D164	S	0.811319	0.115719	A1D3	NA	NA	NA	NA	NA	NA	NA	NA	NA	NA	0.42	0.35	0.21	0.02	NA	NA	NA	NA	NA	NA	NA	NA	NA	NA	NA	NA	NA
AAAD	48	D164	S	0.811319	0.115719	A2D2	NA	NA	NA	NA	0.92	NA	NA	0.05	0	0.05	NA	NA	NA	NA	NA	NA	NA	NA	NA	NA	NA	NA	NA	NA	NA	NA	NA
AAAD	48	D164	S	0.811319	0.115719	A3D1	0.86	NA	NA	0.14	NA	NA	NA	NA	NA	NA	NA	NA	NA	NA	NA	NA	NA	NA	NA	NA	NA	NA	NA	NA	NA	NA	NA
AAAD	48	D164	T	0.522045	0.0335067	A1D3	NA	NA	NA	NA	NA	NA	NA	NA	NA	NA	0.2	0.35	0.1	0.13	NA	NA	NA	NA	NA	NA	NA	NA	NA	NA	NA	0.22	NA
AAAD	48	D164	T	0.522045	0.0335067	A2D2	NA	NA	NA	NA	0.92	NA	NA	0.05	0	0.05	NA	NA	NA	NA	NA	NA	NA	NA	NA	NA	NA	NA	NA	NA	NA	NA	NA
AAAD	48	D164	T	0.522045	0.0335067	A3D1	0.94	NA	NA	0.06	NA	NA	NA	NA	NA	NA	NA	NA	NA	NA	NA	NA	NA	NA	NA	NA	NA	NA	NA	NA	NA	NA	NA
AAAD	48	D164	V	0.530159	0.0328041	A1D3	NA	NA	NA	NA	NA	NA	NA	NA	NA	NA	0.19	0.52	0.24	0.05	NA	NA	NA	NA	NA	NA	NA	NA	NA	NA	NA	NA	NA
AAAD	48	D164	V	0.530159	0.0328041	A2D2	NA	NA	NA	NA	0.91	NA	NA	0.06	NA	0.05	NA	NA	NA	NA	NA	NA	NA	NA	NA	NA	NA	NA	NA	NA	NA	NA	NA
AAAD	48	D164	V	0.530159	0.0328041	A3D1	0.94	NA	0.01	0.06	NA	NA	NA	NA	NA	NA	NA	NA	NA	NA	NA	NA	NA	NA	NA	NA	NA	NA	NA	NA	NA	NA	NA
AAAD	48	D164	W	0.412544	0.0422032	A1D3	NA	NA	NA	NA	NA	NA	NA	NA	NA	NA	0.11	0.79	0.09	0.01	NA	NA	NA	NA	NA	NA	NA	NA	NA	NA	NA	NA	NA
AAAD	48	D164	W	0.412544	0.0422032	A2D2	NA	NA	NA	NA	0.91	NA	NA	0.06	0	0.05	NA	NA	NA	NA	NA	NA	NA	NA	NA	NA	NA	NA	NA	NA	NA	NA	NA
AAAD	48	D164	W	0.412544	0.0422032	A3D1	0.94	NA	NA	0.06	NA	NA	NA	NA	NA	NA	NA	NA	NA	NA	NA	NA	NA	NA	NA	NA	NA	NA	NA	NA	NA	NA	NA
AAAD	48	D164	Y	0.800248	0.0788482	A1D3	NA	NA	NA	NA	NA	NA	NA	NA	NA	NA	0.3	0.49	0.18	0.02	NA	NA	NA	NA	NA	NA	NA	NA	NA	NA	NA	NA	NA
AAAD	48	D164	Y	0.800248	0.0788482	A2D2	NA	NA	NA	NA	0.92	NA	NA	0.05	0	0.05	NA	NA	NA	NA	NA	NA	NA	NA	NA	NA	NA	NA	NA	NA	NA	NA	NA
AAAD	48	D164	Y	0.800248	0.0788482	A3D1	0.88	NA	NA	0.12	NA	NA	NA	NA	NA	NA	NA	NA	NA	NA	NA	NA	NA	NA	NA	NA	NA	NA	NA	NA	NA	NA	NA
AAAD	48	PesCDAnm	NA	1.11657	0.0256648	A1D3	NA	NA	NA	NA	NA	NA	NA	NA	NA	NA	0.54	0.29	0.14	0.02	NA	NA	NA	NA	NA	NA	NA	NA	NA	NA	NA	NA	NA
AAAD	48	PesCDAnm	NA	1.11657	0.0256648	A2D2	NA	NA	NA	NA	0.92	NA	NA	0.06	0	0.06	NA	NA	NA	NA	NA	NA	NA	NA	NA	NA	NA	NA	NA	NA	NA	NA	NA
AAAD	48	PesCDAnm	NA	1.11657	0.0256648	A3D1	0.1	0.81	0.05	0.04	NA	NA	NA	NA	NA	NA	NA	NA	NA	NA	NA	NA	NA	NA	NA	NA	NA	NA	NA	NA	NA	NA	NA
AADA	48	D164	A	0.0731058	0.0125542	A2D2	NA	NA	NA	NA	0.56	NA	NA	0.41	0.01	0.16	NA	NA	NA	NA	NA	NA	NA	NA	NA	NA	NA	NA	NA	NA	NA	NA	NA
AADA	48	D164	A	0.0731058	0.0125542	A3D1	NA	0.95	0.05	NA	NA	NA	NA	NA	NA	NA	NA	NA	NA	NA	NA	NA	NA	NA	NA	NA	NA	NA	NA	NA	NA	NA	NA
AADA	48	D164	C	0.0333953	0.00401796	A1D3	NA	NA	NA	NA	NA	NA	NA	NA	NA	NA	NA	NA	NA	0.25	NA	NA	NA	NA	NA	NA	NA	NA	NA	NA	NA	NA	NA
AADA	48	D164	C	0.0333953	0.00401796	A2D2	NA	NA	NA	NA	0.52	NA	NA	0.46	0.03	0.14	NA	NA	NA	NA	NA	NA	NA	NA	NA	NA	NA	NA	NA	NA	NA	NA	NA
AADA	48	D164	C	0.0333953	0.00401796	A3D1	NA	0.95	0.05	NA	NA	NA	NA	NA	NA	NA	NA	NA	NA	NA	NA	NA	NA	NA	NA	NA	NA	NA	NA	NA	NA	NA	NA
AADA	48	D164	E	0.336851	0.0428144	A1D3	NA	NA	NA	NA	NA	NA	NA	NA	NA	NA	0.2	0.17	0.44	0.03	NA	NA	NA	NA	NA	NA	NA	0.17	NA	NA	NA	NA	NA
AADA	48	D164	E	0.336851	0.0428144	A2D2	NA	NA	NA	NA	0.45	NA	NA	0.5	0.03	0.17	NA	NA	NA	NA	NA	NA	NA	NA	NA	NA	NA	NA	NA	NA	NA	NA	NA
AADA	48	D164	E	0.336851	0.0428144	A3D1	NA	0.95	0.05	NA	NA	NA	NA	NA	NA	NA	NA	NA	NA	NA	NA	NA	NA	NA	NA	NA	NA	NA	NA	NA	NA	NA	NA
AADA	48	D164	F	0.0845461	0.0231003	A2D2	NA	NA	NA	NA	0.57	NA	NA	0.35	0.04	0.14	NA	NA	NA	NA	NA	NA	NA	NA	NA	NA	NA	NA	NA	NA	NA	NA	NA
AADA	48	D164	F	0.0845461	0.0231003	A3D1	NA	0.95	0.05	NA	NA	NA	NA	NA	NA	NA	NA	NA	NA	NA	NA	NA	NA	NA	NA	NA	NA	NA	NA	NA	NA	NA	NA
AADA	48	D164	G	0.115963	0.0331463	A2D2	NA	NA	NA	NA	0.54	NA	NA	0.43	0.01	0.19	NA	NA	NA	NA	NA	NA	NA	NA	NA	NA	NA	NA	NA	NA	NA	NA	NA
AADA	48	D164	G	0.115963	0.0331463	A3D1	NA	0.95	0.05	NA	NA	NA	NA	NA	NA	NA	NA	NA	NA	NA	NA	NA	NA	NA	NA	NA	NA	NA	NA	NA	NA	NA	NA
AADA	48	D164	H	0.204459	0.0253635	A1D3	NA	NA	NA	NA	NA	NA	NA	NA	NA	NA	NA	NA	NA	NA	NA	NA	NA	NA	NA	NA	NA	NA	NA	NA	NA	0.5	NA
AADA	48	D164	H	0.204459	0.0253635	A2D2	NA	NA	NA	NA	0.67	NA	NA	0.28	0.02	0.15	NA	NA	NA	NA	NA	NA	NA	NA	NA	NA	NA	NA	NA	NA	NA	NA	NA
AADA	48	D164	H	0.204459	0.0253635	A3D1	NA	0.95	0.05	NA	NA	NA	NA	NA	NA	NA	NA	NA	NA	NA	NA	NA	NA	NA	NA	NA	NA	NA	NA	NA	NA	NA	NA
AADA	48	D164	I	0.0568638	0.0132316	A2D2	NA	NA	NA	NA	0.61	NA	NA	0.37	0.02	0.12	NA	NA	NA	NA	NA	NA	NA	NA	NA	NA	NA	NA	NA	NA	NA	NA	NA
AADA	48	D164	I	0.0568638	0.0132316	A3D1	NA	0.95	0.05	NA	NA	NA	NA	NA	NA	NA	NA	NA	NA	NA	NA	NA	NA	NA	NA	NA	NA	NA	NA	NA	NA	NA	NA
AADA	48	D164	K	0.176553	0.042468	A1D3	NA	NA	NA	NA	NA	NA	NA	NA	NA	NA	NA	NA	NA	NA	NA	NA	NA	NA	NA	NA	NA	NA	NA	NA	NA	0.25	NA
AADA	48	D164	K	0.176553	0.042468	A2D2	NA	NA	NA	NA	0.5	NA	NA	0.46	0.03	0.18	NA	NA	NA	NA	NA	NA	NA	NA	NA	NA	NA	NA	NA	NA	NA	NA	NA
AADA	48	D164	K	0.176553	0.042468	A3D1	NA	0.95	0.05	NA	NA	NA	NA	NA	NA	NA	NA	NA	NA	NA	NA	NA	NA	NA	NA	NA	NA	NA	NA	NA	NA	NA	NA
AADA	48	D164	L	0.188089	0.0566872	A1D3	NA	NA	NA	NA	NA	NA	NA	NA	NA	NA	NA	NA	NA	NA	NA	NA	NA	NA	NA	NA	NA	0.25	NA	NA	NA	NA	NA
AADA	48	D164	L	0.188089	0.0566872	A2D2	NA	NA	NA	NA	0.5	NA	NA	0.45	0.03	0.19	NA	NA	NA	NA	NA	NA	NA	NA	NA	NA	NA	NA	NA	NA	NA	NA	NA
AADA	48	D164	L	0.188089	0.0566872	A3D1	NA	0.95	0.05	NA	NA	NA	NA	NA	NA	NA	NA	NA	NA	NA	NA	NA	NA	NA	NA	NA	NA	NA	NA	NA	NA	NA	NA
AADA	48	D164	M	0.047392	0.00606399	A2D2	NA	NA	NA	NA	0.55	NA	NA	0.42	0.03	0.12	NA	NA	NA	NA	NA	NA	NA	NA	NA	NA	NA	NA	NA	NA	NA	NA	NA
AADA	48	D164	M	0.047392	0.00606399	A3D1	NA	0.95	0.05	NA	NA	NA	NA	NA	NA	NA	NA	NA	NA	NA	NA	NA	NA	NA	NA	NA	NA	NA	NA	NA	NA	NA	NA
AADA	48	D164	N	0.196223	0.0660079	A1D3	NA	NA	NA	NA	NA	NA	NA	NA	NA	NA	NA	NA	NA	NA	NA	NA	NA	NA	NA	NA	NA	0.25	NA	NA	NA	NA	NA
AADA	48	D164	N	0.196223	0.0660079	A2D2	NA	NA	NA	NA	0.72	NA	NA	0.26	0.01	0.12	NA	NA	NA	NA	NA	NA	NA	NA	NA	NA	NA	NA	NA	NA	NA	NA	NA
AADA	48	D164	N	0.196223	0.0660079	A3D1	NA	0.95	0.05	NA	NA	NA	NA	NA	NA	NA	NA	NA	NA	NA	NA	NA	NA	NA	NA	NA	NA	NA	NA	NA	NA	NA	NA
AADA	48	D164	P	0.169148	0.0960244	A1D3	NA	NA	NA	NA	NA	NA	NA	NA	NA	NA	NA	NA	NA	NA	NA	NA	NA	NA	NA	NA	NA	0.25	NA	NA	NA	0.25	NA
AADA	48	D164	P	0.169148	0.0960244	A2D2	NA	NA	NA	NA	0.53	NA	NA	0.44	0.02	0.16	NA	NA	NA	NA	NA	NA	NA	NA	NA	NA	NA	NA	NA	NA	NA	NA	NA
AADA	48	D164	P	0.169148	0.0960244	A3D1	NA	0.95	0.05	NA	NA	NA	NA	NA	NA	NA	NA	NA	NA	NA	NA	NA	NA	NA	NA	NA	NA	NA	NA	NA	NA	NA	NA
AADA	48	D164	Q	0.223168	0.0430924	A1D3	NA	NA	NA	NA	NA	NA	NA	NA	NA	NA	NA	0.25	NA	NA	NA	NA	NA	NA	NA	NA	NA	0.25	NA	NA	NA	0.25	NA
AADA	48	D164	Q	0.223168	0.0430924	A2D2	NA	NA	NA	NA	0.67	NA	NA	0.29	0.02	0.14	NA	NA	NA	NA	NA	NA	NA	NA	NA	NA	NA	NA	NA	NA	NA	NA	NA
AADA	48	D164	Q	0.223168	0.0430924	A3D1	NA	0.95	0.05	NA	NA	NA	NA	NA	NA	NA	NA	NA	NA	NA	NA	NA	NA	NA	NA	NA	NA	NA	NA	NA	NA	NA	NA
AADA	48	D164	R	0.118291	0.0246699	A1D3	NA	NA	NA	NA	NA	NA	NA	NA	NA	NA	NA	NA	NA	NA	NA	NA	NA	NA	NA	NA	NA	NA	NA	NA	NA	0.25	NA
AADA	48	D164	R	0.118291	0.0246699	A2D2	NA	NA	NA	NA	0.43	NA	NA	0.55	0.01	0.21	NA	NA	NA	NA	NA	NA	NA	NA	NA	NA	NA	NA	NA	NA	NA	NA	NA
AADA	48	D164	R	0.118291	0.0246699	A3D1	NA	0.95	0.05	NA	NA	NA	NA	NA	NA	NA	NA	NA	NA	NA	NA	NA	NA	NA	NA	NA	NA	NA	NA	NA	NA	NA	NA
AADA	48	D164	S	0.110561	0.0250712	A2D2	NA	NA	NA	NA	0.52	NA	NA	0.46	0.02	0.18	NA	NA	NA	NA	NA	NA	NA	NA	NA	NA	NA	NA	NA	NA	NA	NA	NA
AADA	48	D164	S	0.110561	0.0250712	A3D1	NA	0.95	0.05	NA	NA	NA	NA	NA	NA	NA	NA	NA	NA	NA	NA	NA	NA	NA	NA	NA	NA	NA	NA	NA	NA	NA	NA
AADA	48	D164	T	0.0518005	0.00841179	A2D2	NA	NA	NA	NA	0.52	NA	NA	0.42	0.04	0.17	NA	NA	NA	NA	NA	NA	NA	NA	NA	NA	NA	NA	NA	NA	NA	NA	NA
AADA	48	D164	T	0.0518005	0.00841179	A3D1	NA	0.95	0.05	NA	NA	NA	NA	NA	NA	NA	NA	NA	NA	NA	NA	NA	NA	NA	NA	NA	NA	NA	NA	NA	NA	NA	NA
AADA	48	D164	V	0.0640568	0.0256048	A2D2	NA	NA	NA	NA	0.59	0.01	NA	0.38	0.01	0.09	NA	NA	NA	NA	NA	NA	NA	NA	NA	NA	NA	NA	NA	NA	NA	NA	NA
AADA	48	D164	V	0.0640568	0.0256048	A3D1	NA	0.95	0.05	NA	NA	NA	NA	NA	NA	NA	NA	NA	NA	NA	NA	NA	NA	NA	NA	NA	NA	NA	NA	NA	NA	NA	NA
AADA	48	D164	W	0.0275228	0.00503806	A2D2	NA	NA	NA	NA	0.63	NA	NA	0.29	0.06	0.17	NA	NA	NA	NA	NA	NA	NA	NA	NA	NA	NA	NA	NA	NA	NA	NA	NA
AADA	48	D164	W	0.0275228	0.00503806	A3D1	NA	0.95	0.05	NA	NA	NA	NA	NA	NA	NA	NA	NA	NA	NA	NA	NA	NA	NA	NA	NA	NA	NA	NA	NA	NA	NA	NA
AADA	48	D164	Y	0.114328	0.0193391	A2D2	NA	NA	NA	NA	0.48	NA	NA	0.48	0.03	0.18	NA	NA	NA	NA	NA	NA	NA	NA	NA	NA	NA	NA	NA	NA	NA	NA	NA
AADA	48	D164	Y	0.114328	0.0193391	A3D1	NA	0.95	0.05	NA	NA	NA	NA	NA	NA	NA	NA	NA	NA	NA	NA	NA	NA	NA	NA	NA	NA	NA	NA	NA	NA	NA	NA
AADA	48	F141	A	0.0343247	0.0065964	A2D2	NA	NA	NA	NA	0.58	NA	NA	0.37	0.04	0.1	NA	NA	NA	NA	NA	NA	NA	NA	NA	NA	NA	NA	NA	NA	NA	NA	NA
AADA	48	F141	A	0.0343247	0.0065964	A3D1	NA	0.95	0.05	NA	NA	NA	NA	NA	NA	NA	NA	NA	NA	NA	NA	NA	NA	NA	NA	NA	NA	NA	NA	NA	NA	NA	NA
AADA	48	F141	C	0.12722	0.027316	A2D2	NA	NA	NA	NA	0.41	NA	NA	0.53	0.05	0.14	NA	NA	NA	NA	NA	NA	NA	NA	NA	NA	NA	NA	NA	NA	NA	NA	NA
AADA	48	F141	C	0.12722	0.027316	A3D1	NA	0.95	0.05	NA	NA	NA	NA	NA	NA	NA	NA	NA	NA	NA	NA	NA	NA	NA	NA	NA	NA	NA	NA	NA	NA	NA	NA
AADA	48	F141	D	0.0231211	0.00138011	A2D2	NA	NA	NA	NA	0.52	NA	NA	0.3	0.01	0.07	NA	NA	NA	NA	NA	NA	0.16	NA	NA	NA	NA	NA	NA	NA	NA	NA	NA
AADA	48	F141	D	0.0231211	0.00138011	A3D1	NA	0.95	0.05	NA	NA	NA	NA	NA	NA	NA	NA	NA	NA	NA	NA	NA	NA	NA	NA	NA	NA	NA	NA	NA	NA	NA	NA
AADA	48	F141	E	0.0437315	0.00625761	A2D2	NA	NA	NA	NA	0.64	0.01	NA	0.32	0.02	0.09	NA	NA	NA	NA	NA	NA	NA	NA	NA	NA	NA	NA	NA	NA	NA	NA	NA
AADA	48	F141	E	0.0437315	0.00625761	A3D1	NA	0.95	0.05	NA	NA	NA	NA	NA	NA	NA	NA	NA	NA	NA	NA	NA	NA	NA	NA	NA	NA	NA	NA	NA	NA	NA	NA
AADA	48	F141	G	0.00941183	0.00800275	A2D2	NA	NA	NA	NA	0.53	NA	NA	0.26	0.02	0.02	NA	NA	NA	NA	NA	NA	0.19	NA	NA	NA	NA	NA	NA	NA	NA	NA	NA
AADA	48	F141	G	0.00941183	0.00800275	A3D1	NA	0.95	0.05	NA	NA	NA	NA	NA	NA	NA	NA	NA	NA	NA	NA	NA	NA	NA	NA	NA	NA	NA	NA	NA	NA	NA	NA
AADA	48	F141	H	0.0664592	0.019614	A2D2	NA	NA	NA	NA	0.35	NA	NA	0.58	0.05	0.17	NA	NA	NA	NA	NA	NA	NA	NA	NA	NA	NA	NA	NA	NA	NA	NA	NA
AADA	48	F141	H	0.0664592	0.019614	A3D1	NA	0.95	0.05	NA	NA	NA	NA	NA	NA	NA	NA	NA	NA	NA	NA	NA	NA	NA	NA	NA	NA	NA	NA	NA	NA	NA	NA
AADA	48	F141	I	0.218836	0.0612011	A1D3	NA	NA	NA	NA	NA	NA	NA	NA	NA	NA	NA	0.15	0.28	0.07	NA	NA	NA	NA	NA	NA	NA	NA	NA	NA	NA	0.25	NA
AADA	48	F141	I	0.218836	0.0612011	A2D2	NA	NA	NA	NA	0.28	NA	NA	0.64	0.07	0.13	NA	NA	NA	NA	NA	NA	NA	NA	NA	NA	NA	NA	NA	NA	NA	NA	NA
AADA	48	F141	I	0.218836	0.0612011	A3D1	NA	0.95	0.05	NA	NA	NA	NA	NA	NA	NA	NA	NA	NA	NA	NA	NA	NA	NA	NA	NA	NA	NA	NA	NA	NA	NA	NA
AADA	48	F141	K	0.0502437	0.0128378	A2D2	NA	NA	NA	NA	0.75	0	NA	0.21	0.03	0.06	NA	NA	NA	NA	NA	NA	NA	NA	NA	NA	NA	NA	NA	NA	NA	NA	NA
AADA	48	F141	K	0.0502437	0.0128378	A3D1	NA	0.95	0.05	NA	NA	NA	NA	NA	NA	NA	NA	NA	NA	NA	NA	NA	NA	NA	NA	NA	NA	NA	NA	NA	NA	NA	NA
AADA	48	F141	L	0.3133	0.0479374	A1D3	NA	NA	NA	NA	NA	NA	NA	NA	NA	NA	0.53	0.23	0.08	0.15	NA	NA	NA	NA	NA	NA	NA	NA	NA	NA	NA	NA	NA
AADA	48	F141	L	0.3133	0.0479374	A2D2	NA	NA	NA	NA	0.32	NA	NA	0.59	0.07	0.18	NA	NA	NA	NA	NA	NA	NA	NA	NA	NA	NA	NA	NA	NA	NA	NA	NA
AADA	48	F141	L	0.3133	0.0479374	A3D1	NA	0.95	0.05	NA	NA	NA	NA	NA	NA	NA	NA	NA	NA	NA	NA	NA	NA	NA	NA	NA	NA	NA	NA	NA	NA	NA	NA
AADA	48	F141	N	0.0394706	0.0135907	A2D2	NA	NA	NA	NA	0.44	NA	NA	0.36	0.03	0.1	NA	NA	NA	NA	NA	NA	0.14	NA	NA	NA	NA	NA	NA	NA	NA	NA	NA
AADA	48	F141	N	0.0394706	0.0135907	A3D1	NA	0.95	0.05	NA	NA	NA	NA	NA	NA	NA	NA	NA	NA	NA	NA	NA	NA	NA	NA	NA	NA	NA	NA	NA	NA	NA	NA
AADA	48	F141	P	0.011803	0.0104281	A2D2	NA	NA	NA	NA	0.6	0.01	NA	0.27	0.08	0.05	NA	NA	NA	NA	NA	NA	NA	NA	NA	NA	NA	NA	NA	NA	NA	NA	NA
AADA	48	F141	P	0.011803	0.0104281	A3D1	NA	0.95	0.05	NA	NA	NA	NA	NA	NA	NA	NA	NA	NA	NA	NA	NA	NA	NA	NA	NA	NA	NA	NA	NA	NA	NA	NA
AADA	48	F141	Q	0.0525055	0.00851594	A2D2	NA	NA	NA	NA	0.8	NA	NA	0.14	0.04	0.11	NA	NA	NA	NA	NA	NA	NA	NA	NA	NA	NA	NA	NA	NA	NA	NA	NA
AADA	48	F141	Q	0.0525055	0.00851594	A3D1	NA	0.95	0.05	NA	NA	NA	NA	NA	NA	NA	NA	NA	NA	NA	NA	NA	NA	NA	NA	NA	NA	NA	NA	NA	NA	NA	NA
AADA	48	F141	S	0.0201528	0.00918406	A2D2	NA	NA	NA	NA	0.64	0.01	NA	0.29	0.04	0.06	NA	NA	NA	NA	NA	NA	NA	NA	NA	NA	NA	NA	NA	NA	NA	NA	NA
AADA	48	F141	S	0.0201528	0.00918406	A3D1	NA	0.95	0.05	NA	NA	NA	NA	NA	NA	NA	NA	NA	NA	NA	NA	NA	NA	NA	NA	NA	NA	NA	NA	NA	NA	NA	NA
AADA	48	F141	T	0.0679235	0.00854601	A2D2	NA	NA	NA	NA	0.4	NA	NA	0.53	0.05	0.19	NA	NA	NA	NA	NA	NA	NA	NA	NA	NA	NA	NA	NA	NA	NA	NA	NA
AADA	48	F141	T	0.0679235	0.00854601	A3D1	NA	0.95	0.05	NA	NA	NA	NA	NA	NA	NA	NA	NA	NA	NA	NA	NA	NA	NA	NA	NA	NA	NA	NA	NA	NA	NA	NA
AADA	48	F141	V	0.151184	0.0280857	A2D2	NA	NA	NA	NA	0.24	NA	NA	0.43	0.06	0.09	NA	NA	NA	NA	NA	NA	NA	NA	NA	NA	NA	NA	NA	NA	NA	NA	NA
AADA	48	F141	V	0.151184	0.0280857	A3D1	NA	0.71	0.04	NA	NA	NA	NA	NA	NA	NA	NA	NA	NA	NA	NA	NA	NA	NA	NA	NA	NA	NA	NA	NA	NA	NA	NA
AADA	48	F141	W	0.0390895	0.00899458	A1D3	NA	NA	NA	NA	NA	NA	NA	NA	NA	NA	NA	NA	NA	NA	NA	NA	NA	NA	NA	NA	NA	0.25	NA	NA	NA	NA	NA
AADA	48	F141	W	0.0390895	0.00899458	A2D2	NA	NA	NA	NA	0.56	NA	NA	0.42	0.02	0.09	NA	NA	NA	NA	NA	NA	NA	NA	NA	NA	NA	NA	NA	NA	NA	NA	NA
AADA	48	F141	W	0.0390895	0.00899458	A3D1	NA	0.95	0.05	NA	NA	NA	NA	NA	NA	NA	NA	NA	NA	NA	NA	NA	NA	NA	NA	NA	NA	NA	NA	NA	NA	NA	NA
AADA	48	F141	Y	0.0831059	0.0267086	A1D3	NA	NA	NA	NA	NA	NA	NA	NA	NA	NA	NA	NA	NA	NA	NA	NA	NA	NA	NA	NA	NA	NA	NA	NA	NA	0.25	NA
AADA	48	F141	Y	0.0831059	0.0267086	A2D2	NA	NA	NA	NA	0.19	NA	NA	0.69	0.03	0.08	NA	NA	NA	NA	NA	NA	0.07	NA	NA	NA	NA	NA	NA	NA	NA	NA	NA
AADA	48	F141	Y	0.0831059	0.0267086	A3D1	NA	0.95	0.05	NA	NA	NA	NA	NA	NA	NA	NA	NA	NA	NA	NA	NA	NA	NA	NA	NA	NA	NA	NA	NA	NA	NA	NA
AADA	48	H199	C	0.0115957	0.00634497	A2D2	NA	NA	NA	NA	0.28	NA	NA	0.4	0	0.04	NA	NA	NA	NA	NA	NA	0.31	NA	NA	NA	NA	NA	NA	NA	NA	NA	NA
AADA	48	H199	C	0.0115957	0.00634497	A3D1	NA	0.95	0.05	NA	NA	NA	NA	NA	NA	NA	NA	NA	NA	NA	NA	NA	NA	NA	NA	NA	NA	NA	NA	NA	NA	NA	NA
AADA	48	H199	D	0.446958	0.119336	A1D3	NA	NA	NA	NA	NA	NA	NA	NA	NA	NA	0.28	0.52	0.13	0.08	NA	NA	NA	NA	NA	NA	NA	NA	NA	NA	NA	NA	NA
AADA	48	H199	D	0.446958	0.119336	A2D2	NA	NA	NA	NA	0.64	NA	NA	0.33	0.01	0.15	NA	NA	NA	NA	NA	NA	NA	NA	NA	NA	NA	NA	NA	NA	NA	NA	NA
AADA	48	H199	D	0.446958	0.119336	A3D1	NA	0.94	0.06	NA	NA	NA	NA	NA	NA	NA	NA	NA	NA	NA	NA	NA	NA	NA	NA	NA	NA	NA	NA	NA	NA	NA	NA
AADA	48	H199	E	0.3221	0.00860416	A1D3	NA	NA	NA	NA	NA	NA	NA	NA	NA	NA	0.25	0.5	0.25	NA	NA	NA	NA	NA	NA	NA	NA	NA	NA	NA	NA	NA	NA
AADA	48	H199	E	0.3221	0.00860416	A2D2	NA	NA	NA	NA	0.61	NA	NA	0.35	0.01	0.16	NA	NA	NA	NA	NA	NA	NA	NA	NA	NA	NA	NA	NA	NA	NA	NA	NA
AADA	48	H199	E	0.3221	0.00860416	A3D1	NA	0.95	0.05	NA	NA	NA	NA	NA	NA	NA	NA	NA	NA	NA	NA	NA	NA	NA	NA	NA	NA	NA	NA	NA	NA	NA	NA
AADA	48	H199	F	0.404448	0.0174149	A1D3	NA	NA	NA	NA	NA	NA	NA	NA	NA	NA	0.92	0.08	NA	NA	NA	NA	NA	NA	NA	NA	NA	NA	NA	NA	NA	NA	NA
AADA	48	H199	F	0.404448	0.0174149	A2D2	NA	NA	NA	NA	0.78	NA	NA	0.22	0	0.11	NA	NA	NA	NA	NA	NA	NA	NA	NA	NA	NA	NA	NA	NA	NA	NA	NA
AADA	48	H199	F	0.404448	0.0174149	A3D1	NA	0.95	0.05	NA	NA	NA	NA	NA	NA	NA	NA	NA	NA	NA	NA	NA	NA	NA	NA	NA	NA	NA	NA	NA	NA	NA	NA
AADA	48	H199	G	0.453147	0.110827	A1D3	NA	NA	NA	NA	NA	NA	NA	NA	NA	NA	0.3	0.47	0.11	0.13	NA	NA	NA	NA	NA	NA	NA	NA	NA	NA	NA	NA	NA
AADA	48	H199	G	0.453147	0.110827	A2D2	NA	NA	NA	NA	0.61	NA	NA	0.34	0.02	0.15	NA	NA	NA	NA	NA	NA	NA	NA	NA	NA	NA	NA	NA	NA	NA	NA	NA
AADA	48	H199	G	0.453147	0.110827	A3D1	NA	0.95	0.05	NA	NA	NA	NA	NA	NA	NA	NA	NA	NA	NA	NA	NA	NA	NA	NA	NA	NA	NA	NA	NA	NA	NA	NA
AADA	48	H199	I	0.343628	0.0281214	A1D3	NA	NA	NA	NA	NA	NA	NA	NA	NA	NA	0.23	0.43	0.29	0.04	NA	NA	NA	NA	NA	NA	NA	NA	NA	NA	NA	NA	NA
AADA	48	H199	I	0.343628	0.0281214	A2D2	NA	NA	NA	NA	0.63	NA	NA	0.35	0.01	0.16	NA	NA	NA	NA	NA	NA	NA	NA	NA	NA	NA	NA	NA	NA	NA	NA	NA
AADA	48	H199	I	0.343628	0.0281214	A3D1	NA	0.95	0.05	NA	NA	NA	NA	NA	NA	NA	NA	NA	NA	NA	NA	NA	NA	NA	NA	NA	NA	NA	NA	NA	NA	NA	NA
AADA	48	H199	K	0.394789	0.119225	A1D3	NA	NA	NA	NA	NA	NA	NA	NA	NA	NA	0.61	0.17	0.08	0.15	NA	NA	NA	NA	NA	NA	NA	NA	NA	NA	NA	NA	NA
AADA	48	H199	K	0.394789	0.119225	A2D2	NA	NA	NA	NA	0.18	NA	NA	0.79	0.02	0.11	NA	NA	NA	NA	NA	NA	NA	NA	NA	NA	NA	NA	NA	NA	NA	NA	NA
AADA	48	H199	K	0.394789	0.119225	A3D1	NA	0.95	0.05	NA	NA	NA	NA	NA	NA	NA	NA	NA	NA	NA	NA	NA	NA	NA	NA	NA	NA	NA	NA	NA	NA	NA	NA
AADA	48	H199	L	0.288721	0.0145922	A1D3	NA	NA	NA	NA	NA	NA	NA	NA	NA	NA	NA	NA	NA	NA	NA	NA	NA	NA	NA	NA	NA	0.5	NA	NA	NA	0.25	NA
AADA	48	H199	L	0.288721	0.0145922	A2D2	NA	NA	NA	NA	0.55	NA	NA	0.43	0.01	0.17	NA	NA	NA	NA	NA	NA	NA	NA	NA	NA	NA	NA	NA	NA	NA	NA	NA
AADA	48	H199	L	0.288721	0.0145922	A3D1	NA	0.95	0.05	NA	NA	NA	NA	NA	NA	NA	NA	NA	NA	NA	NA	NA	NA	NA	NA	NA	NA	NA	NA	NA	NA	NA	NA
AADA	48	H199	M	0.411229	0.0123469	A1D3	NA	NA	NA	NA	NA	NA	NA	NA	NA	NA	0.22	0.67	0.05	0.06	NA	NA	NA	NA	NA	NA	NA	NA	NA	NA	NA	NA	NA
AADA	48	H199	M	0.411229	0.0123469	A2D2	NA	NA	NA	NA	0.71	NA	NA	0.27	0	0.12	NA	NA	NA	NA	NA	NA	NA	NA	NA	NA	NA	NA	NA	NA	NA	NA	NA
AADA	48	H199	M	0.411229	0.0123469	A3D1	NA	0.95	0.05	NA	NA	NA	NA	NA	NA	NA	NA	NA	NA	NA	NA	NA	NA	NA	NA	NA	NA	NA	NA	NA	NA	NA	NA
AADA	48	H199	N	0.44972	0.0266717	A1D3	NA	NA	NA	NA	NA	NA	NA	NA	NA	NA	0.57	0.22	0.13	0.07	NA	NA	NA	NA	NA	NA	NA	NA	NA	NA	NA	NA	NA
AADA	48	H199	N	0.44972	0.0266717	A2D2	NA	NA	NA	NA	0.7	NA	NA	0.28	0	0.13	NA	NA	NA	NA	NA	NA	NA	NA	NA	NA	NA	NA	NA	NA	NA	NA	NA
AADA	48	H199	N	0.44972	0.0266717	A3D1	NA	0.95	0.05	NA	NA	NA	NA	NA	NA	NA	NA	NA	NA	NA	NA	NA	NA	NA	NA	NA	NA	NA	NA	NA	NA	NA	NA
AADA	48	H199	P	0.119485	0.0575315	A2D2	NA	NA	NA	NA	0.53	NA	NA	0.45	0.01	0.19	NA	NA	NA	NA	NA	NA	NA	NA	NA	NA	NA	NA	NA	NA	NA	NA	NA
AADA	48	H199	P	0.119485	0.0575315	A3D1	NA	0.94	0.06	NA	NA	NA	NA	NA	NA	NA	NA	NA	NA	NA	NA	NA	NA	NA	NA	NA	NA	NA	NA	NA	NA	NA	NA
AADA	48	H199	Q	0.592473	0.0705943	A1D3	NA	NA	NA	NA	NA	NA	NA	NA	NA	NA	0.42	0.34	0.16	0.08	NA	NA	NA	NA	NA	NA	NA	NA	NA	NA	NA	NA	NA
AADA	48	H199	Q	0.592473	0.0705943	A2D2	NA	NA	NA	NA	0.66	NA	NA	0.31	0.01	0.14	NA	NA	NA	NA	NA	NA	NA	NA	NA	NA	NA	NA	NA	NA	NA	NA	NA
AADA	48	H199	Q	0.592473	0.0705943	A3D1	NA	0.95	0.05	NA	NA	NA	NA	NA	NA	NA	NA	NA	NA	NA	NA	NA	NA	NA	NA	NA	NA	NA	NA	NA	NA	NA	NA
AADA	48	H199	R	0.355416	0.0404593	A1D3	NA	NA	NA	NA	NA	NA	NA	NA	NA	NA	0.38	0.43	0.01	0.18	NA	NA	NA	NA	NA	NA	NA	NA	NA	NA	NA	NA	NA
AADA	48	H199	R	0.355416	0.0404593	A2D2	NA	NA	NA	NA	0.26	NA	NA	0.6	0.12	0.12	NA	NA	NA	NA	NA	NA	NA	NA	NA	NA	NA	NA	NA	NA	NA	NA	NA
AADA	48	H199	R	0.355416	0.0404593	A3D1	NA	0.95	0.05	NA	NA	NA	NA	NA	NA	NA	NA	NA	NA	NA	NA	NA	NA	NA	NA	NA	NA	NA	NA	NA	NA	NA	NA
AADA	48	H199	S	0.423581	0.0440753	A1D3	NA	NA	NA	NA	NA	NA	NA	NA	NA	NA	0.28	0.48	0.12	0.12	NA	NA	NA	NA	NA	NA	NA	NA	NA	NA	NA	NA	NA
AADA	48	H199	S	0.423581	0.0440753	A2D2	NA	NA	NA	NA	0.67	NA	NA	0.3	0.01	0.14	NA	NA	NA	NA	NA	NA	NA	NA	NA	NA	NA	NA	NA	NA	NA	NA	NA
AADA	48	H199	S	0.423581	0.0440753	A3D1	NA	0.95	0.05	NA	NA	NA	NA	NA	NA	NA	NA	NA	NA	NA	NA	NA	NA	NA	NA	NA	NA	NA	NA	NA	NA	NA	NA
AADA	48	H199	W	0.150061	0.0188782	A2D2	NA	NA	NA	NA	0.4	NA	NA	0.57	0.02	0.2	NA	NA	NA	NA	NA	NA	NA	NA	NA	NA	NA	NA	NA	NA	NA	NA	NA
AADA	48	H199	W	0.150061	0.0188782	A3D1	NA	0.95	0.05	NA	NA	NA	NA	NA	NA	NA	NA	NA	NA	NA	NA	NA	NA	NA	NA	NA	NA	NA	NA	NA	NA	NA	NA
AADA	48	H199	Y	0.694912	0.171313	A1D3	NA	NA	NA	NA	NA	NA	NA	NA	NA	NA	0.45	0.38	0.14	0.04	NA	NA	NA	NA	NA	NA	NA	NA	NA	NA	NA	NA	NA
AADA	48	H199	Y	0.694912	0.171313	A2D2	NA	NA	NA	NA	0.82	NA	NA	0.17	NA	0.09	NA	NA	NA	NA	NA	NA	NA	NA	NA	NA	NA	NA	NA	NA	NA	NA	NA
AADA	48	H199	Y	0.694912	0.171313	A3D1	NA	0.94	0.06	NA	NA	NA	NA	NA	NA	NA	NA	NA	NA	NA	NA	NA	NA	NA	NA	NA	NA	NA	NA	NA	NA	NA	NA
AADA	48	W76	F	0.140183	0.0338673	A2D2	NA	NA	NA	NA	0.19	NA	NA	0.73	0.06	0.11	NA	NA	NA	NA	NA	NA	NA	NA	NA	NA	NA	NA	NA	NA	NA	NA	NA
AADA	48	W76	F	0.140183	0.0338673	A3D1	NA	0.94	0.06	NA	NA	NA	NA	NA	NA	NA	NA	NA	NA	NA	NA	NA	NA	NA	NA	NA	NA	NA	NA	NA	NA	NA	NA
AADA	48	W76	H	0.0704094	0.0222525	A2D2	NA	NA	NA	NA	0.15	NA	NA	0.68	0.16	0.03	NA	NA	NA	NA	NA	NA	NA	NA	NA	NA	NA	NA	NA	NA	NA	NA	NA
AADA	48	W76	H	0.0704094	0.0222525	A3D1	NA	0.95	0.05	NA	NA	NA	NA	NA	NA	NA	NA	NA	NA	NA	NA	NA	NA	NA	NA	NA	NA	NA	NA	NA	NA	NA	NA
AADA	48	W76	Y	0.366551	0.0760553	A1D3	NA	NA	NA	NA	NA	NA	NA	NA	NA	NA	0.29	0.27	0.08	0.1	NA	NA	NA	NA	NA	NA	NA	0.25	NA	NA	NA	NA	NA
AADA	48	W76	Y	0.366551	0.0760553	A2D2	NA	NA	NA	NA	0.37	NA	NA	0.56	0.05	0.18	NA	NA	NA	NA	NA	NA	NA	NA	NA	NA	NA	NA	NA	NA	NA	NA	NA
AADA	48	W76	Y	0.366551	0.0760553	A3D1	NA	0.95	0.05	NA	NA	NA	NA	NA	NA	NA	NA	NA	NA	NA	NA	NA	NA	NA	NA	NA	NA	NA	NA	NA	NA	NA	NA
AADA	48	PesCDAnm	NA	0.271044	0.057603	A1D3	NA	NA	NA	NA	NA	NA	NA	NA	NA	NA	0.36	0.15	0.11	0.09	NA	NA	NA	NA	NA	NA	NA	0.09	0.05	NA	NA	0.11	NA
AADA	48	PesCDAnm	NA	0.271044	0.057603	A2D2	NA	NA	NA	NA	0.33	NA	NA	0.61	0.05	0.18	NA	NA	NA	NA	NA	NA	NA	NA	NA	NA	NA	NA	NA	NA	NA	NA	NA
AADA	48	PesCDAnm	NA	0.271044	0.057603	A3D1	NA	0.95	0.05	NA	NA	NA	NA	NA	NA	NA	NA	NA	NA	NA	NA	NA	NA	NA	NA	NA	NA	NA	NA	NA	NA	NA	NA
AADA	48	Y140	F	0.156484	0.0346982	A1D3	NA	NA	NA	NA	NA	NA	NA	NA	NA	NA	NA	NA	NA	NA	NA	NA	NA	NA	NA	NA	NA	0.25	NA	NA	NA	0.25	NA
AADA	48	Y140	F	0.156484	0.0346982	A2D2	NA	NA	NA	NA	0.14	NA	NA	0.75	0.09	0.09	NA	NA	NA	NA	NA	NA	NA	NA	NA	NA	NA	NA	NA	NA	NA	NA	NA
AADA	48	Y140	F	0.156484	0.0346982	A3D1	NA	0.95	0.05	NA	NA	NA	NA	NA	NA	NA	NA	NA	NA	NA	NA	NA	NA	NA	NA	NA	NA	NA	NA	NA	NA	NA	NA
AADA	48	Y140	H	0.0302944	0.0151958	A2D2	NA	NA	NA	NA	0.26	NA	NA	0.62	0.09	0.1	NA	NA	NA	NA	NA	NA	NA	NA	NA	NA	NA	NA	NA	NA	NA	NA	NA
AADA	48	Y140	H	0.0302944	0.0151958	A3D1	NA	0.95	0.05	NA	NA	NA	NA	NA	NA	NA	NA	NA	NA	NA	NA	NA	NA	NA	NA	NA	NA	NA	NA	NA	NA	NA	NA
AADA	48	Y140	W	0.11011	0.0151911	A1D3	NA	NA	NA	NA	NA	NA	NA	NA	NA	NA	NA	NA	NA	NA	NA	NA	NA	NA	NA	NA	NA	NA	NA	NA	NA	0.25	NA
AADA	48	Y140	W	0.11011	0.0151911	A2D2	NA	NA	NA	NA	0.57	NA	NA	0.44	0	0.18	NA	NA	NA	NA	NA	NA	NA	NA	NA	NA	NA	NA	NA	NA	NA	NA	NA
AADA	48	Y140	W	0.11011	0.0151911	A3D1	NA	0.95	0.05	NA	NA	NA	NA	NA	NA	NA	NA	NA	NA	NA	NA	NA	NA	NA	NA	NA	NA	NA	NA	NA	NA	NA	NA
AADA	48	Y168	F	0.309969	0.0379733	A1D3	NA	NA	NA	NA	NA	NA	NA	NA	NA	NA	0.25	0.45	0	0.05	NA	NA	NA	NA	NA	NA	NA	NA	0.25	NA	NA	NA	NA
AADA	48	Y168	F	0.309969	0.0379733	A2D2	NA	NA	NA	NA	0.41	NA	NA	0.54	0.03	0.2	NA	NA	NA	NA	NA	NA	NA	NA	NA	NA	NA	NA	NA	NA	NA	NA	NA
AADA	48	Y168	F	0.309969	0.0379733	A3D1	NA	0.95	0.05	NA	NA	NA	NA	NA	NA	NA	NA	NA	NA	NA	NA	NA	NA	NA	NA	NA	NA	NA	NA	NA	NA	NA	NA
AADA	48	Y168	G	0.14517	0.0673984	A2D2	NA	NA	NA	NA	0.56	NA	NA	0.42	0.02	0.18	NA	NA	NA	NA	NA	NA	NA	NA	NA	NA	NA	NA	NA	NA	NA	NA	NA
AADA	48	Y168	G	0.14517	0.0673984	A3D1	NA	0.95	0.05	NA	NA	NA	NA	NA	NA	NA	NA	NA	NA	NA	NA	NA	NA	NA	NA	NA	NA	NA	NA	NA	NA	NA	NA
AADA	48	Y168	H	0.0633124	0.0254663	A2D2	NA	NA	NA	NA	0.57	NA	NA	0.39	0.03	0.17	NA	NA	NA	NA	NA	NA	NA	NA	NA	NA	NA	NA	NA	NA	NA	NA	NA
AADA	48	Y168	H	0.0633124	0.0254663	A3D1	NA	0.95	0.05	NA	NA	NA	NA	NA	NA	NA	NA	NA	NA	NA	NA	NA	NA	NA	NA	NA	NA	NA	NA	NA	NA	NA	NA
AADA	48	Y168	I	0.142957	0.0240096	A2D2	NA	NA	NA	NA	0.4	NA	NA	0.57	0.02	0.13	NA	NA	NA	NA	NA	NA	NA	NA	NA	NA	NA	NA	NA	NA	NA	NA	NA
AADA	48	Y168	I	0.142957	0.0240096	A3D1	NA	0.95	0.05	NA	NA	NA	NA	NA	NA	NA	NA	NA	NA	NA	NA	NA	NA	NA	NA	NA	NA	NA	NA	NA	NA	NA	NA
AADA	48	Y168	T	0.0474085	0.0139948	A2D2	NA	NA	NA	NA	0.55	NA	NA	0.4	0.05	0.17	NA	NA	NA	NA	NA	NA	NA	NA	NA	NA	NA	NA	NA	NA	NA	NA	NA
AADA	48	Y168	T	0.0474085	0.0139948	A3D1	NA	0.94	0.06	NA	NA	NA	NA	NA	NA	NA	NA	NA	NA	NA	NA	NA	NA	NA	NA	NA	NA	NA	NA	NA	NA	NA	NA
AADA	48	Y168	W	0.0578158	0.00774444	A2D2	NA	NA	NA	NA	0.49	NA	NA	0.52	0.01	0.17	NA	NA	NA	NA	NA	NA	NA	NA	NA	NA	NA	NA	NA	NA	NA	NA	NA
AADA	48	Y168	W	0.0578158	0.00774444	A3D1	NA	0.95	0.05	NA	NA	NA	NA	NA	NA	NA	NA	NA	NA	NA	NA	NA	NA	NA	NA	NA	NA	NA	NA	NA	NA	NA	NA
ADAA	48	H199	C	0.0837306	0.028889	A2D2	NA	NA	NA	NA	0.01	0	NA	0.96	0.03	NA	NA	NA	NA	NA	NA	NA	NA	NA	NA	NA	NA	NA	NA	NA	NA	NA	NA
ADAA	48	H199	C	0.0837306	0.028889	A3D1	NA	0.51	0.49	NA	NA	NA	NA	NA	NA	NA	NA	NA	NA	NA	NA	NA	NA	NA	NA	NA	NA	NA	NA	NA	NA	NA	NA
ADAA	48	H199	D	1.14739	0.0277255	A1D3	NA	NA	NA	NA	NA	NA	NA	NA	NA	NA	0.52	NA	NA	0.48	NA	NA	NA	NA	NA	NA	NA	NA	NA	NA	NA	NA	NA
ADAA	48	H199	D	1.14739	0.0277255	A2D2	NA	NA	NA	NA	NA	NA	NA	0.98	0.02	NA	NA	NA	NA	NA	NA	NA	NA	NA	NA	NA	NA	NA	NA	NA	NA	NA	NA
ADAA	48	H199	D	1.14739	0.0277255	A3D1	0	0.58	0.39	0.03	NA	NA	NA	NA	NA	NA	NA	NA	NA	NA	NA	NA	NA	NA	NA	NA	NA	NA	NA	NA	NA	NA	NA
ADAA	48	H199	E	0.998595	0.0365007	A1D3	NA	NA	NA	NA	NA	NA	NA	NA	NA	NA	0.46	NA	NA	0.54	NA	NA	NA	NA	NA	NA	NA	NA	NA	NA	NA	NA	NA
ADAA	48	H199	E	0.998595	0.0365007	A2D2	NA	NA	NA	NA	NA	NA	NA	0.98	0.02	NA	NA	NA	NA	NA	NA	NA	NA	NA	NA	NA	NA	NA	NA	NA	NA	NA	NA
ADAA	48	H199	E	0.998595	0.0365007	A3D1	NA	0.52	0.44	0.03	NA	NA	NA	NA	NA	NA	NA	NA	NA	NA	NA	NA	NA	NA	NA	NA	NA	NA	NA	NA	NA	NA	NA
ADAA	48	H199	F	1.12854	0.0477949	A1D3	NA	NA	NA	NA	NA	NA	NA	NA	NA	NA	0.76	NA	NA	0.24	NA	NA	NA	NA	NA	NA	NA	NA	NA	NA	NA	NA	NA
ADAA	48	H199	F	1.12854	0.0477949	A2D2	NA	NA	NA	NA	NA	NA	NA	0.98	0.02	NA	NA	NA	NA	NA	NA	NA	NA	NA	NA	NA	NA	NA	NA	NA	NA	NA	NA
ADAA	48	H199	F	1.12854	0.0477949	A3D1	0	0.48	0.47	0.05	NA	NA	NA	NA	NA	NA	NA	NA	NA	NA	NA	NA	NA	NA	NA	NA	NA	NA	NA	NA	NA	NA	NA
ADAA	48	H199	G	1.18603	0.0264682	A1D3	NA	NA	NA	NA	NA	NA	NA	NA	NA	NA	0.34	NA	NA	0.66	NA	NA	NA	NA	NA	NA	NA	NA	NA	NA	NA	NA	NA
ADAA	48	H199	G	1.18603	0.0264682	A2D2	NA	NA	NA	NA	NA	NA	NA	0.98	0.02	NA	NA	NA	NA	NA	NA	NA	NA	NA	NA	NA	NA	NA	NA	NA	NA	NA	NA
ADAA	48	H199	G	1.18603	0.0264682	A3D1	NA	0.48	0.51	0.02	NA	NA	NA	NA	NA	NA	NA	NA	NA	NA	NA	NA	NA	NA	NA	NA	NA	NA	NA	NA	NA	NA	NA
ADAA	48	H199	I	1.02626	0.0148904	A1D3	NA	NA	NA	NA	NA	NA	NA	NA	NA	NA	0.47	NA	NA	0.53	NA	NA	NA	NA	NA	NA	NA	NA	NA	NA	NA	NA	NA
ADAA	48	H199	I	1.02626	0.0148904	A2D2	NA	NA	NA	NA	NA	NA	NA	0.98	0.02	NA	NA	NA	NA	NA	NA	NA	NA	NA	NA	NA	NA	NA	NA	NA	NA	NA	NA
ADAA	48	H199	I	1.02626	0.0148904	A3D1	NA	0.72	0.24	0.04	NA	NA	NA	NA	NA	NA	NA	NA	NA	NA	NA	NA	NA	NA	NA	NA	NA	NA	NA	NA	NA	NA	NA
ADAA	48	H199	K	1.0518	0.0198155	A1D3	NA	NA	NA	NA	NA	NA	NA	NA	NA	NA	0.34	NA	NA	0.66	NA	NA	NA	NA	NA	NA	NA	NA	NA	NA	NA	NA	NA
ADAA	48	H199	K	1.0518	0.0198155	A2D2	NA	NA	NA	NA	NA	NA	NA	0.98	0.02	NA	NA	NA	NA	NA	NA	NA	NA	NA	NA	NA	NA	NA	NA	NA	NA	NA	NA
ADAA	48	H199	K	1.0518	0.0198155	A3D1	NA	0.54	0.46	0.01	NA	NA	NA	NA	NA	NA	NA	NA	NA	NA	NA	NA	NA	NA	NA	NA	NA	NA	NA	NA	NA	NA	NA
ADAA	48	H199	L	0.920183	0.178879	A1D3	NA	NA	NA	NA	NA	NA	NA	NA	NA	NA	0.41	0.04	0.1	0.45	NA	NA	NA	NA	NA	NA	NA	NA	NA	NA	NA	NA	NA
ADAA	48	H199	L	0.920183	0.178879	A2D2	NA	NA	NA	NA	NA	NA	NA	0.98	0.02	NA	NA	NA	NA	NA	NA	NA	NA	NA	NA	NA	NA	NA	NA	NA	NA	NA	NA
ADAA	48	H199	L	0.920183	0.178879	A3D1	NA	0.56	0.43	0.01	NA	NA	NA	NA	NA	NA	NA	NA	NA	NA	NA	NA	NA	NA	NA	NA	NA	NA	NA	NA	NA	NA	NA
ADAA	48	H199	M	1.11681	0.0358735	A1D3	NA	NA	NA	NA	NA	NA	NA	NA	NA	NA	0.56	NA	NA	0.44	NA	NA	NA	NA	NA	NA	NA	NA	NA	NA	NA	NA	NA
ADAA	48	H199	M	1.11681	0.0358735	A2D2	NA	NA	NA	NA	NA	NA	NA	0.98	0.02	0	NA	NA	NA	NA	NA	NA	NA	NA	NA	NA	NA	NA	NA	NA	NA	NA	NA
ADAA	48	H199	M	1.11681	0.0358735	A3D1	NA	0.55	0.42	0.03	NA	NA	NA	NA	NA	NA	NA	NA	NA	NA	NA	NA	NA	NA	NA	NA	NA	NA	NA	NA	NA	NA	NA
ADAA	48	H199	N	1.19224	0.0477151	A1D3	NA	NA	NA	NA	NA	NA	NA	NA	NA	NA	0.59	NA	NA	0.41	NA	NA	NA	NA	NA	NA	NA	NA	NA	NA	NA	NA	NA
ADAA	48	H199	N	1.19224	0.0477151	A2D2	NA	NA	NA	NA	NA	NA	NA	0.98	0.02	NA	NA	NA	NA	NA	NA	NA	NA	NA	NA	NA	NA	NA	NA	NA	NA	NA	NA
ADAA	48	H199	N	1.19224	0.0477151	A3D1	0.01	0.53	0.42	0.04	NA	NA	NA	NA	NA	NA	NA	NA	NA	NA	NA	NA	NA	NA	NA	NA	NA	NA	NA	NA	NA	NA	NA
ADAA	48	H199	P	0.420233	0.0206495	A1D3	NA	NA	NA	NA	NA	NA	NA	NA	NA	NA	NA	0.16	0.09	NA	NA	NA	NA	NA	NA	NA	NA	NA	NA	NA	NA	0.25	NA
ADAA	48	H199	P	0.420233	0.0206495	A2D2	NA	NA	NA	NA	NA	NA	NA	0.98	0.02	NA	NA	NA	NA	NA	NA	NA	NA	NA	NA	NA	NA	NA	NA	NA	NA	NA	NA
ADAA	48	H199	P	0.420233	0.0206495	A3D1	NA	0.5	0.5	NA	NA	NA	NA	NA	NA	NA	NA	NA	NA	NA	NA	NA	NA	NA	NA	NA	NA	NA	NA	NA	NA	NA	NA
ADAA	48	H199	Q	1.27066	0.0190623	A1D3	NA	NA	NA	NA	NA	NA	NA	NA	NA	NA	0.43	NA	NA	0.57	NA	NA	NA	NA	NA	NA	NA	NA	NA	NA	NA	NA	NA
ADAA	48	H199	Q	1.27066	0.0190623	A2D2	NA	NA	NA	NA	NA	NA	NA	0.98	0.02	NA	NA	NA	NA	NA	NA	NA	NA	NA	NA	NA	NA	NA	NA	NA	NA	NA	NA
ADAA	48	H199	Q	1.27066	0.0190623	A3D1	0	0.66	0.33	NA	NA	NA	NA	NA	NA	NA	NA	NA	NA	NA	NA	NA	NA	NA	NA	NA	NA	NA	NA	NA	NA	NA	NA
ADAA	48	H199	R	1.15251	0.0381314	A1D3	NA	NA	NA	NA	NA	NA	NA	NA	NA	NA	0.15	NA	NA	0.85	NA	NA	NA	NA	NA	NA	NA	NA	NA	NA	NA	NA	NA
ADAA	48	H199	R	1.15251	0.0381314	A2D2	NA	NA	NA	NA	NA	NA	NA	0.98	0.02	NA	NA	NA	NA	NA	NA	NA	NA	NA	NA	NA	NA	NA	NA	NA	NA	NA	NA
ADAA	48	H199	R	1.15251	0.0381314	A3D1	NA	0.51	0.49	0.01	NA	NA	NA	NA	NA	NA	NA	NA	NA	NA	NA	NA	NA	NA	NA	NA	NA	NA	NA	NA	NA	NA	NA
ADAA	48	H199	S	1.13232	0.0172164	A1D3	NA	NA	NA	NA	NA	NA	NA	NA	NA	NA	0.48	NA	NA	0.52	NA	NA	NA	NA	NA	NA	NA	NA	NA	NA	NA	NA	NA
ADAA	48	H199	S	1.13232	0.0172164	A2D2	NA	NA	NA	NA	NA	NA	NA	0.98	0.02	NA	NA	NA	NA	NA	NA	NA	NA	NA	NA	NA	NA	NA	NA	NA	NA	NA	NA
ADAA	48	H199	S	1.13232	0.0172164	A3D1	0	0.58	0.36	0.06	NA	NA	NA	NA	NA	NA	NA	NA	NA	NA	NA	NA	NA	NA	NA	NA	NA	NA	NA	NA	NA	NA	NA
ADAA	48	H199	W	0.674087	0.21206	A1D3	NA	NA	NA	NA	NA	NA	NA	NA	NA	NA	0.32	0.06	0.05	0.07	NA	NA	NA	NA	NA	NA	NA	NA	NA	NA	NA	NA	NA
ADAA	48	H199	W	0.674087	0.21206	A2D2	NA	NA	NA	NA	NA	NA	NA	0.98	0.02	NA	NA	NA	NA	NA	NA	NA	NA	NA	NA	NA	NA	NA	NA	NA	NA	NA	NA
ADAA	48	H199	W	0.674087	0.21206	A3D1	NA	0.5	0.49	0	NA	NA	NA	NA	NA	NA	NA	NA	NA	NA	NA	NA	NA	NA	NA	NA	NA	NA	NA	NA	NA	NA	NA
ADAA	48	H199	Y	1.3666	0.0482564	A1D3	NA	NA	NA	NA	NA	NA	NA	NA	NA	NA	0.79	0	0.03	0.18	NA	NA	NA	NA	NA	NA	NA	NA	NA	NA	NA	NA	NA
ADAA	48	H199	Y	1.3666	0.0482564	A2D2	NA	NA	NA	NA	NA	NA	NA	0.98	0.02	NA	NA	NA	NA	NA	NA	NA	NA	NA	NA	NA	NA	NA	NA	NA	NA	NA	NA
ADAA	48	H199	Y	1.3666	0.0482564	A3D1	0.01	0.51	0.48	NA	NA	NA	NA	NA	NA	NA	NA	NA	NA	NA	NA	NA	NA	NA	NA	NA	NA	NA	NA	NA	NA	NA	NA
ADAA	48	N75	A	0.0255104	0.0229726	A2D2	NA	NA	NA	NA	0.05	NA	NA	0.84	0.06	0.12	NA	NA	NA	NA	NA	NA	NA	NA	NA	NA	NA	NA	NA	NA	NA	NA	NA
ADAA	48	N75	A	0.0255104	0.0229726	A3D1	NA	0.52	0.48	NA	NA	NA	NA	NA	NA	NA	NA	NA	NA	NA	NA	NA	NA	NA	NA	NA	NA	NA	NA	NA	NA	NA	NA
ADAA	48	N75	C	0	0	A1D3	NA	NA	NA	NA	NA	NA	NA	NA	NA	NA	0.25	NA	NA	NA	NA	NA	NA	NA	NA	NA	NA	NA	NA	NA	NA	0.25	NA
ADAA	48	N75	C	0	0	A2D2	NA	NA	NA	NA	0.11	0.02	NA	0.75	0.11	NA	NA	NA	NA	NA	NA	NA	NA	NA	NA	NA	NA	NA	NA	NA	NA	NA	NA
ADAA	48	N75	C	0	0	A3D1	NA	0.5	0.5	NA	NA	NA	NA	NA	NA	NA	NA	NA	NA	NA	NA	NA	NA	NA	NA	NA	NA	NA	NA	NA	NA	NA	NA
ADAA	48	N75	E	0	0	A2D2	NA	NA	NA	NA	0.1	0.04	NA	0.55	0.03	0.26	NA	NA	NA	NA	NA	NA	0.06	NA	NA	NA	NA	NA	NA	NA	NA	NA	NA
ADAA	48	N75	E	0	0	A3D1	NA	0.51	0.49	NA	NA	NA	NA	NA	NA	NA	NA	NA	NA	NA	NA	NA	NA	NA	NA	NA	NA	NA	NA	NA	NA	NA	NA
ADAA	48	N75	F	0	0	A2D2	NA	NA	NA	NA	0.09	NA	NA	0.58	0.22	0.34	NA	NA	NA	NA	NA	NA	NA	NA	NA	NA	NA	NA	NA	NA	NA	NA	NA
ADAA	48	N75	F	0	0	A3D1	NA	0.5	0.5	NA	NA	NA	NA	NA	NA	NA	NA	NA	NA	NA	NA	NA	NA	NA	NA	NA	NA	NA	NA	NA	NA	NA	NA
ADAA	48	N75	G	0.19652	0.0258706	A1D3	NA	NA	NA	NA	NA	NA	NA	NA	NA	NA	NA	NA	NA	0.25	NA	NA	NA	NA	NA	NA	NA	NA	NA	NA	NA	NA	NA
ADAA	48	N75	G	0.19652	0.0258706	A2D2	NA	NA	NA	NA	0.01	NA	NA	0.94	0.04	0.03	NA	NA	NA	NA	NA	NA	NA	NA	NA	NA	NA	NA	NA	NA	NA	NA	NA
ADAA	48	N75	G	0.19652	0.0258706	A3D1	NA	0.51	0.49	NA	NA	NA	NA	NA	NA	NA	NA	NA	NA	NA	NA	NA	NA	NA	NA	NA	NA	NA	NA	NA	NA	NA	NA
ADAA	48	N75	H	0	0	A2D2	NA	NA	NA	NA	0.08	NA	NA	0.6	0.11	0.66	NA	NA	NA	NA	NA	NA	NA	NA	NA	NA	NA	NA	NA	NA	NA	NA	NA
ADAA	48	N75	H	0	0	A3D1	NA	0.51	0.49	NA	NA	NA	NA	NA	NA	NA	NA	NA	NA	NA	NA	NA	NA	NA	NA	NA	NA	NA	NA	NA	NA	NA	NA
ADAA	48	N75	I	0	0	A1D3	NA	NA	NA	NA	NA	NA	NA	NA	NA	NA	NA	NA	NA	0.25	NA	NA	NA	NA	NA	NA	NA	NA	NA	NA	NA	NA	NA
ADAA	48	N75	I	0	0	A2D2	NA	NA	NA	NA	0.09	NA	NA	0.72	0.09	0	NA	NA	NA	NA	NA	NA	0.09	NA	NA	NA	NA	NA	NA	NA	NA	NA	NA
ADAA	48	N75	I	0	0	A3D1	NA	0.51	0.49	NA	NA	NA	NA	NA	NA	NA	NA	NA	NA	NA	NA	NA	NA	NA	NA	NA	NA	NA	NA	NA	NA	NA	NA
ADAA	48	N75	K	0	0	A2D2	NA	NA	NA	NA	0.1	NA	NA	0.68	0.15	0.32	NA	NA	NA	NA	NA	NA	NA	NA	NA	NA	NA	NA	NA	NA	NA	NA	NA
ADAA	48	N75	K	0	0	A3D1	NA	0.51	0.49	NA	NA	NA	NA	NA	NA	NA	NA	NA	NA	NA	NA	NA	NA	NA	NA	NA	NA	NA	NA	NA	NA	NA	NA
ADAA	48	N75	L	0	0	A2D2	NA	NA	NA	NA	0.26	NA	NA	0.61	0	0.22	NA	NA	NA	NA	NA	NA	0.07	NA	NA	NA	NA	NA	NA	NA	NA	NA	NA
ADAA	48	N75	L	0	0	A3D1	NA	0.52	0.48	NA	NA	NA	NA	NA	NA	NA	NA	NA	NA	NA	NA	NA	NA	NA	NA	NA	NA	NA	NA	NA	NA	NA	NA
ADAA	48	N75	P	0.202535	0.0332499	A1D3	NA	NA	NA	NA	NA	NA	NA	NA	NA	NA	NA	NA	NA	0.25	NA	NA	NA	NA	NA	NA	NA	NA	NA	NA	NA	NA	NA
ADAA	48	N75	P	0.202535	0.0332499	A2D2	NA	NA	NA	NA	0.02	NA	NA	0.93	0.03	0.05	NA	NA	NA	NA	NA	NA	NA	NA	NA	NA	NA	NA	NA	NA	NA	NA	NA
ADAA	48	N75	P	0.202535	0.0332499	A3D1	NA	0.51	0.49	NA	NA	NA	NA	NA	NA	NA	NA	NA	NA	NA	NA	NA	NA	NA	NA	NA	NA	NA	NA	NA	NA	NA	NA
ADAA	48	N75	Q	0	0	A2D2	NA	NA	NA	NA	0.2	NA	NA	0.45	0.19	0.43	NA	NA	NA	NA	NA	NA	NA	NA	NA	NA	NA	NA	NA	NA	NA	NA	NA
ADAA	48	N75	Q	0	0	A3D1	NA	0.51	0.49	NA	NA	NA	NA	NA	NA	NA	NA	NA	NA	NA	NA	NA	NA	NA	NA	NA	NA	NA	NA	NA	NA	NA	NA
ADAA	48	N75	R	0	0	A2D2	NA	NA	NA	NA	0.1	NA	NA	0.45	0.29	0.66	NA	NA	NA	NA	NA	NA	NA	NA	NA	NA	NA	NA	NA	NA	NA	NA	NA
ADAA	48	N75	R	0	0	A3D1	NA	0.51	0.49	NA	NA	NA	NA	NA	NA	NA	NA	NA	NA	NA	NA	NA	NA	NA	NA	NA	NA	NA	NA	NA	NA	NA	NA
ADAA	48	N75	S	0.137822	0.0109002	A2D2	NA	NA	NA	NA	0.01	NA	NA	0.93	0.04	0.03	NA	NA	NA	NA	NA	NA	NA	NA	NA	NA	NA	NA	NA	NA	NA	NA	NA
ADAA	48	N75	S	0.137822	0.0109002	A3D1	NA	0.5	0.5	NA	NA	NA	NA	NA	NA	NA	NA	NA	NA	NA	NA	NA	NA	NA	NA	NA	NA	NA	NA	NA	NA	NA	NA
ADAA	48	N75	V	0.00315452	0.00630904	A2D2	NA	NA	NA	NA	0.17	NA	NA	0.74	0.05	0.18	NA	NA	NA	NA	NA	NA	NA	NA	NA	NA	NA	NA	NA	NA	NA	NA	NA
ADAA	48	N75	V	0.00315452	0.00630904	A3D1	NA	0.51	0.49	NA	NA	NA	NA	NA	NA	NA	NA	NA	NA	NA	NA	NA	NA	NA	NA	NA	NA	NA	NA	NA	NA	NA	NA
ADAA	48	N75	W	0	0	A1D3	NA	NA	NA	NA	NA	NA	NA	NA	NA	NA	NA	NA	NA	0.5	NA	NA	NA	NA	NA	NA	NA	NA	NA	NA	NA	NA	NA
ADAA	48	N75	W	0	0	A2D2	NA	NA	NA	NA	0.15	NA	NA	0.51	0.15	0.57	NA	NA	NA	NA	NA	NA	NA	NA	NA	NA	NA	NA	NA	NA	NA	NA	NA
ADAA	48	N75	W	0	0	A3D1	NA	0.5	0.5	NA	NA	NA	NA	NA	NA	NA	NA	NA	NA	NA	NA	NA	NA	NA	NA	NA	NA	NA	NA	NA	NA	NA	NA
ADAA	48	N75	Y	0	0	A2D2	NA	NA	NA	NA	0.1	NA	NA	0.51	0.3	0.3	NA	NA	NA	NA	NA	NA	NA	NA	NA	NA	NA	NA	NA	NA	NA	NA	NA
ADAA	48	N75	Y	0	0	A3D1	NA	0.52	0.48	NA	NA	NA	NA	NA	NA	NA	NA	NA	NA	NA	NA	NA	NA	NA	NA	NA	NA	NA	NA	NA	NA	NA	NA
ADAA	48	PesCDAnm	NA	0.997981	0.0713409	A1D3	NA	NA	NA	NA	NA	NA	NA	NA	NA	NA	0.25	0.01	NA	0.75	NA	NA	NA	NA	NA	NA	NA	NA	NA	NA	NA	NA	NA
ADAA	48	PesCDAnm	NA	0.997981	0.0713409	A2D2	NA	NA	NA	NA	NA	NA	NA	0.98	0.02	NA	NA	NA	NA	NA	NA	NA	NA	NA	NA	NA	NA	NA	NA	NA	NA	NA	NA
ADAA	48	PesCDAnm	NA	0.997981	0.0713409	A3D1	0	0.59	0.4	0.01	NA	NA	NA	NA	NA	NA	NA	NA	NA	NA	NA	NA	NA	NA	NA	NA	NA	NA	NA	NA	NA	NA	NA
ADAA	48	Y168	A	0.105112	0.029154	A1D3	NA	NA	NA	NA	NA	NA	NA	NA	NA	NA	NA	NA	NA	0.25	NA	NA	NA	NA	NA	NA	NA	NA	NA	NA	NA	NA	NA
ADAA	48	Y168	A	0.105112	0.029154	A2D2	NA	NA	NA	NA	NA	0.01	NA	0.98	0.01	0.01	NA	NA	NA	NA	NA	NA	NA	NA	NA	NA	NA	NA	NA	NA	NA	NA	NA
ADAA	48	Y168	A	0.105112	0.029154	A3D1	NA	0.52	0.48	NA	NA	NA	NA	NA	NA	NA	NA	NA	NA	NA	NA	NA	NA	NA	NA	NA	NA	NA	NA	NA	NA	NA	NA
ADAA	48	Y168	C	0	0	A2D2	NA	NA	NA	NA	0.19	0.03	NA	0.62	0.11	NA	NA	NA	NA	NA	NA	NA	0.06	NA	NA	NA	NA	NA	NA	NA	NA	NA	NA
ADAA	48	Y168	C	0	0	A3D1	NA	0.51	0.49	NA	NA	NA	NA	NA	NA	NA	NA	NA	NA	NA	NA	NA	NA	NA	NA	NA	NA	NA	NA	NA	NA	NA	NA
ADAA	48	Y168	D	0.0678236	0.0191646	A2D2	NA	NA	NA	NA	0.01	0	NA	0.96	0.02	0.01	NA	NA	NA	NA	NA	NA	NA	NA	NA	NA	NA	NA	NA	NA	NA	NA	NA
ADAA	48	Y168	D	0.0678236	0.0191646	A3D1	NA	0.53	0.47	NA	NA	NA	NA	NA	NA	NA	NA	NA	NA	NA	NA	NA	NA	NA	NA	NA	NA	NA	NA	NA	NA	NA	NA
ADAA	48	Y168	E	0.165445	0.0676534	A1D3	NA	NA	NA	NA	NA	NA	NA	NA	NA	NA	NA	NA	NA	0.25	NA	NA	NA	NA	NA	NA	NA	NA	NA	NA	NA	NA	NA
ADAA	48	Y168	E	0.165445	0.0676534	A2D2	NA	NA	NA	NA	0.01	NA	NA	0.96	0.02	0	NA	NA	NA	NA	NA	NA	NA	NA	NA	NA	NA	NA	NA	NA	NA	NA	NA
ADAA	48	Y168	E	0.165445	0.0676534	A3D1	NA	0.51	0.49	NA	NA	NA	NA	NA	NA	NA	NA	NA	NA	NA	NA	NA	NA	NA	NA	NA	NA	NA	NA	NA	NA	NA	NA
ADAA	48	Y168	F	1.08331	0.0544106	A1D3	NA	NA	NA	NA	NA	NA	NA	NA	NA	NA	0.24	NA	NA	0.76	NA	NA	NA	NA	NA	NA	NA	NA	NA	NA	NA	NA	NA
ADAA	48	Y168	F	1.08331	0.0544106	A2D2	NA	NA	NA	NA	NA	NA	NA	0.98	0.02	NA	NA	NA	NA	NA	NA	NA	NA	NA	NA	NA	NA	NA	NA	NA	NA	NA	NA
ADAA	48	Y168	F	1.08331	0.0544106	A3D1	NA	0.6	0.4	NA	NA	NA	NA	NA	NA	NA	NA	NA	NA	NA	NA	NA	NA	NA	NA	NA	NA	NA	NA	NA	NA	NA	NA
ADAA	48	Y168	G	0.49681	0.0483823	A1D3	NA	NA	NA	NA	NA	NA	NA	NA	NA	NA	0.88	NA	0.07	0.04	NA	NA	NA	NA	NA	NA	NA	NA	NA	NA	NA	NA	NA
ADAA	48	Y168	G	0.49681	0.0483823	A2D2	NA	NA	NA	NA	NA	NA	NA	0.98	0.02	NA	NA	NA	NA	NA	NA	NA	NA	NA	NA	NA	NA	NA	NA	NA	NA	NA	NA
ADAA	48	Y168	G	0.49681	0.0483823	A3D1	NA	0.51	0.49	NA	NA	NA	NA	NA	NA	NA	NA	NA	NA	NA	NA	NA	NA	NA	NA	NA	NA	NA	NA	NA	NA	NA	NA
ADAA	48	Y168	H	0.347679	0.0368789	A1D3	NA	NA	NA	NA	NA	NA	NA	NA	NA	NA	0.25	NA	NA	0.25	NA	NA	NA	NA	NA	NA	NA	NA	NA	NA	NA	NA	NA
ADAA	48	Y168	H	0.347679	0.0368789	A2D2	NA	NA	NA	NA	NA	NA	NA	0.98	0.02	NA	NA	NA	NA	NA	NA	NA	NA	NA	NA	NA	NA	NA	NA	NA	NA	NA	NA
ADAA	48	Y168	H	0.347679	0.0368789	A3D1	NA	0.51	0.49	NA	NA	NA	NA	NA	NA	NA	NA	NA	NA	NA	NA	NA	NA	NA	NA	NA	NA	NA	NA	NA	NA	NA	NA
ADAA	48	Y168	I	0.500474	0.0311245	A1D3	NA	NA	NA	NA	NA	NA	NA	NA	NA	NA	0.25	0.25	NA	NA	NA	NA	NA	NA	NA	NA	NA	0.25	NA	NA	NA	NA	NA
ADAA	48	Y168	I	0.500474	0.0311245	A2D2	NA	NA	NA	NA	NA	NA	NA	0.98	0.02	NA	NA	NA	NA	NA	NA	NA	NA	NA	NA	NA	NA	NA	NA	NA	NA	NA	NA
ADAA	48	Y168	I	0.500474	0.0311245	A3D1	NA	0.51	0.49	NA	NA	NA	NA	NA	NA	NA	NA	NA	NA	NA	NA	NA	NA	NA	NA	NA	NA	NA	NA	NA	NA	NA	NA
ADAA	48	Y168	L	0.449127	0.058622	A1D3	NA	NA	NA	NA	NA	NA	NA	NA	NA	NA	NA	NA	NA	0.31	NA	NA	NA	NA	NA	NA	NA	NA	NA	NA	NA	0.19	NA
ADAA	48	Y168	L	0.449127	0.058622	A2D2	NA	NA	NA	NA	NA	NA	NA	0.98	0.02	NA	NA	NA	NA	NA	NA	NA	NA	NA	NA	NA	NA	NA	NA	NA	NA	NA	NA
ADAA	48	Y168	L	0.449127	0.058622	A3D1	NA	0.5	0.5	NA	NA	NA	NA	NA	NA	NA	NA	NA	NA	NA	NA	NA	NA	NA	NA	NA	NA	NA	NA	NA	NA	NA	NA
ADAA	48	Y168	M	0.175347	0.0327107	A2D2	NA	NA	NA	NA	NA	NA	NA	0.98	0.01	0	NA	NA	NA	NA	NA	NA	NA	NA	NA	NA	NA	NA	NA	NA	NA	NA	NA
ADAA	48	Y168	M	0.175347	0.0327107	A3D1	NA	0.51	0.49	NA	NA	NA	NA	NA	NA	NA	NA	NA	NA	NA	NA	NA	NA	NA	NA	NA	NA	NA	NA	NA	NA	NA	NA
ADAA	48	Y168	N	0.216901	0.0639205	A1D3	NA	NA	NA	NA	NA	NA	NA	NA	NA	NA	NA	NA	NA	0.5	NA	NA	NA	NA	NA	NA	NA	NA	NA	NA	NA	0.25	NA
ADAA	48	Y168	N	0.216901	0.0639205	A2D2	NA	NA	NA	NA	NA	NA	NA	0.98	0.02	0.01	NA	NA	NA	NA	NA	NA	NA	NA	NA	NA	NA	NA	NA	NA	NA	NA	NA
ADAA	48	Y168	N	0.216901	0.0639205	A3D1	NA	0.52	0.48	NA	NA	NA	NA	NA	NA	NA	NA	NA	NA	NA	NA	NA	NA	NA	NA	NA	NA	NA	NA	NA	NA	NA	NA
ADAA	48	Y168	P	0.108007	0.0453	A1D3	NA	NA	NA	NA	NA	NA	NA	NA	NA	NA	NA	NA	NA	NA	NA	NA	NA	NA	NA	NA	NA	NA	NA	NA	NA	0.25	NA
ADAA	48	Y168	P	0.108007	0.0453	A2D2	NA	NA	NA	NA	NA	0	NA	0.99	0.01	NA	NA	NA	NA	NA	NA	NA	NA	NA	NA	NA	NA	NA	NA	NA	NA	NA	NA
ADAA	48	Y168	P	0.108007	0.0453	A3D1	NA	0.51	0.49	NA	NA	NA	NA	NA	NA	NA	NA	NA	NA	NA	NA	NA	NA	NA	NA	NA	NA	NA	NA	NA	NA	NA	NA
ADAA	48	Y168	Q	0.296218	0.0294315	A2D2	NA	NA	NA	NA	NA	NA	NA	0.98	0.02	NA	NA	NA	NA	NA	NA	NA	NA	NA	NA	NA	NA	NA	NA	NA	NA	NA	NA
ADAA	48	Y168	Q	0.296218	0.0294315	A3D1	NA	0.5	0.5	NA	NA	NA	NA	NA	NA	NA	NA	NA	NA	NA	NA	NA	NA	NA	NA	NA	NA	NA	NA	NA	NA	NA	NA
ADAA	48	Y168	R	0.0338335	0.0326924	A2D2	NA	NA	NA	NA	0.03	0.01	NA	0.93	0.02	0.03	NA	NA	NA	NA	NA	NA	NA	NA	NA	NA	NA	NA	NA	NA	NA	NA	NA
ADAA	48	Y168	R	0.0338335	0.0326924	A3D1	NA	0.49	0.51	NA	NA	NA	NA	NA	NA	NA	NA	NA	NA	NA	NA	NA	NA	NA	NA	NA	NA	NA	NA	NA	NA	NA	NA
ADAA	48	Y168	S	0.511201	0.0514827	A1D3	NA	NA	NA	NA	NA	NA	NA	NA	NA	NA	0.43	NA	NA	0.25	NA	NA	NA	NA	NA	NA	NA	NA	NA	NA	NA	0.07	NA
ADAA	48	Y168	S	0.511201	0.0514827	A2D2	NA	NA	NA	NA	NA	NA	NA	0.98	0.02	0	NA	NA	NA	NA	NA	NA	NA	NA	NA	NA	NA	NA	NA	NA	NA	NA	NA
ADAA	48	Y168	S	0.511201	0.0514827	A3D1	NA	0.51	0.49	NA	NA	NA	NA	NA	NA	NA	NA	NA	NA	NA	NA	NA	NA	NA	NA	NA	NA	NA	NA	NA	NA	NA	NA
ADAA	48	Y168	T	0.410593	0.0695659	A1D3	NA	NA	NA	NA	NA	NA	NA	NA	NA	NA	NA	NA	NA	0.35	NA	NA	NA	NA	NA	NA	NA	0.15	NA	NA	NA	NA	NA
ADAA	48	Y168	T	0.410593	0.0695659	A2D2	NA	NA	NA	NA	NA	NA	NA	0.98	0.02	NA	NA	NA	NA	NA	NA	NA	NA	NA	NA	NA	NA	NA	NA	NA	NA	NA	NA
ADAA	48	Y168	T	0.410593	0.0695659	A3D1	NA	0.51	0.49	NA	NA	NA	NA	NA	NA	NA	NA	NA	NA	NA	NA	NA	NA	NA	NA	NA	NA	NA	NA	NA	NA	NA	NA
ADAA	48	Y168	V	0.319753	0.0253918	A2D2	NA	NA	NA	NA	NA	NA	NA	0.98	0.02	0	NA	NA	NA	NA	NA	NA	NA	NA	NA	NA	NA	NA	NA	NA	NA	NA	NA
ADAA	48	Y168	V	0.319753	0.0253918	A3D1	NA	0.51	0.49	NA	NA	NA	NA	NA	NA	NA	NA	NA	NA	NA	NA	NA	NA	NA	NA	NA	NA	NA	NA	NA	NA	NA	NA
ADAA	48	Y168	W	0.323244	0.0219077	A1D3	NA	NA	NA	NA	NA	NA	NA	NA	NA	NA	NA	NA	NA	NA	NA	NA	NA	NA	NA	NA	NA	NA	NA	NA	NA	0.25	NA
ADAA	48	Y168	W	0.323244	0.0219077	A2D2	NA	NA	NA	NA	NA	NA	NA	0.98	0.02	NA	NA	NA	NA	NA	NA	NA	NA	NA	NA	NA	NA	NA	NA	NA	NA	NA	NA
ADAA	48	Y168	W	0.323244	0.0219077	A3D1	NA	0.5	0.5	NA	NA	NA	NA	NA	NA	NA	NA	NA	NA	NA	NA	NA	NA	NA	NA	NA	NA	NA	NA	NA	NA	NA	NA
DAAA	48	N75	A	0.0179255	0.0105358	A2D2	NA	NA	NA	NA	0.03	NA	NA	0.04	0.42	0.01	NA	NA	NA	NA	NA	0.04	NA	0.45	0.07	NA	0.42	NA	NA	NA	NA	NA	NA
DAAA	48	N75	A	0.0179255	0.0105358	A3D1	NA	0.54	NA	0.46	NA	NA	NA	NA	NA	NA	NA	NA	NA	NA	NA	NA	NA	NA	NA	NA	NA	NA	NA	NA	NA	NA	NA
DAAA	48	N75	C	0	0	A2D2	NA	NA	NA	NA	0.02	NA	0.08	0.02	0.42	NA	NA	NA	NA	NA	NA	0.06	NA	0.19	NA	0.2	NA	NA	NA	NA	NA	NA	NA
DAAA	48	N75	C	0	0	A3D1	NA	0.54	NA	0.46	NA	NA	NA	NA	NA	NA	NA	NA	NA	NA	NA	NA	NA	NA	NA	NA	NA	NA	NA	NA	NA	NA	NA
DAAA	48	N75	E	0	0	A2D2	NA	NA	NA	NA	NA	0.11	0.37	0.14	0.3	0.08	NA	NA	NA	NA	NA	NA	NA	NA	NA	NA	NA	NA	NA	NA	NA	NA	NA
DAAA	48	N75	E	0	0	A3D1	NA	0.55	NA	0.45	NA	NA	NA	NA	NA	NA	NA	NA	NA	NA	NA	NA	NA	NA	NA	NA	NA	NA	NA	NA	NA	NA	NA
DAAA	48	N75	F	0	0	A2D2	NA	NA	NA	NA	NA	NA	0.4	NA	0.35	NA	NA	NA	NA	NA	NA	0.2	NA	0.05	NA	NA	NA	NA	NA	NA	NA	NA	NA
DAAA	48	N75	F	0	0	A3D1	NA	0.54	NA	0.46	NA	NA	NA	NA	NA	NA	NA	NA	NA	NA	NA	NA	NA	NA	NA	NA	NA	NA	NA	NA	NA	NA	NA
DAAA	48	N75	G	0.159906	0.0364018	A2D2	NA	NA	NA	NA	NA	NA	NA	0.1	0.9	NA	NA	NA	NA	NA	NA	NA	NA	NA	NA	NA	NA	NA	NA	NA	NA	NA	NA
DAAA	48	N75	G	0.159906	0.0364018	A3D1	NA	0.55	NA	0.45	NA	NA	NA	NA	NA	NA	NA	NA	NA	NA	NA	NA	NA	NA	NA	NA	NA	NA	NA	NA	NA	NA	NA
DAAA	48	N75	H	0	0	A2D2	NA	NA	NA	NA	NA	NA	0.26	NA	0.24	NA	NA	NA	NA	NA	NA	NA	NA	NA	NA	NA	NA	NA	NA	0.28	0.13	0.22	0.12
DAAA	48	N75	H	0	0	A3D1	NA	0.54	NA	0.46	NA	NA	NA	NA	NA	NA	NA	NA	NA	NA	NA	NA	NA	NA	NA	NA	NA	NA	NA	NA	NA	NA	NA
DAAA	48	N75	I	0	0	A2D2	NA	NA	NA	NA	NA	NA	0.19	NA	0.49	0.07	NA	NA	NA	NA	NA	0.1	NA	0.15	0.04	NA	0.21	NA	NA	NA	NA	NA	NA
DAAA	48	N75	I	0	0	A3D1	NA	0.54	NA	0.46	NA	NA	NA	NA	NA	NA	NA	NA	NA	NA	NA	NA	NA	NA	NA	NA	NA	NA	NA	NA	NA	NA	NA
DAAA	48	N75	K	0	0	A1D3	NA	NA	NA	NA	NA	NA	NA	NA	NA	NA	NA	NA	NA	NA	NA	NA	NA	NA	NA	NA	NA	NA	NA	NA	NA	0.25	NA
DAAA	48	N75	K	0	0	A2D2	NA	NA	NA	NA	NA	NA	0.14	NA	NA	0.04	NA	NA	NA	NA	NA	0.25	NA	0.21	0.15	0.11	0.1	NA	NA	0.11	NA	0.14	NA
DAAA	48	N75	K	0	0	A3D1	NA	0.55	NA	0.45	NA	NA	NA	NA	NA	NA	NA	NA	NA	NA	NA	NA	NA	NA	NA	NA	NA	NA	NA	NA	NA	NA	NA
DAAA	48	N75	L	0	0	A1D3	NA	NA	NA	NA	NA	NA	NA	NA	NA	NA	NA	NA	NA	NA	NA	NA	NA	NA	NA	NA	NA	0.25	NA	NA	NA	0.25	NA
DAAA	48	N75	L	0	0	A2D2	NA	NA	NA	NA	NA	NA	0.32	NA	0.27	NA	NA	NA	NA	NA	NA	0.17	NA	0.08	NA	0.15	NA	NA	NA	NA	NA	NA	NA
DAAA	48	N75	L	0	0	A3D1	NA	0.54	NA	0.46	NA	NA	NA	NA	NA	NA	NA	NA	NA	NA	NA	NA	NA	NA	NA	NA	NA	NA	NA	NA	NA	NA	NA
DAAA	48	N75	P	0.160522	0.0156543	A2D2	NA	NA	NA	NA	NA	NA	0.02	NA	0.23	NA	NA	NA	NA	NA	NA	0.05	NA	0.7	0.06	NA	0.69	NA	NA	NA	NA	NA	NA
DAAA	48	N75	P	0.160522	0.0156543	A3D1	NA	0.54	NA	0.46	NA	NA	NA	NA	NA	NA	NA	NA	NA	NA	NA	NA	NA	NA	NA	NA	NA	NA	NA	NA	NA	NA	NA
DAAA	48	N75	Q	0	0	A2D2	NA	NA	NA	NA	0.1	NA	0.15	NA	0.1	NA	NA	NA	NA	NA	NA	0.23	NA	0.17	NA	NA	NA	NA	NA	0.13	NA	0.12	NA
DAAA	48	N75	Q	0	0	A3D1	NA	0.54	NA	0.46	NA	NA	NA	NA	NA	NA	NA	NA	NA	NA	NA	NA	NA	NA	NA	NA	NA	NA	NA	NA	NA	NA	NA
DAAA	48	N75	R	0	0	A2D2	NA	NA	NA	NA	NA	0.17	NA	0.08	NA	NA	NA	NA	NA	NA	NA	0.12	NA	0.13	NA	NA	NA	NA	NA	0.3	NA	0.2	NA
DAAA	48	N75	R	0	0	A3D1	NA	0.54	NA	0.46	NA	NA	NA	NA	NA	NA	NA	NA	NA	NA	NA	NA	NA	NA	NA	NA	NA	NA	NA	NA	NA	NA	NA
DAAA	48	N75	S	0.0817077	0.0328045	A2D2	NA	NA	NA	NA	NA	NA	NA	NA	NA	NA	NA	NA	NA	NA	NA	0.08	NA	0.92	0.1	NA	0.9	NA	NA	NA	NA	NA	NA
DAAA	48	N75	S	0.0817077	0.0328045	A3D1	NA	0.54	NA	0.46	NA	NA	NA	NA	NA	NA	NA	NA	NA	NA	NA	NA	NA	NA	NA	NA	NA	NA	NA	NA	NA	NA	NA
DAAA	48	N75	V	0.00578571	0.0115714	A2D2	NA	NA	NA	NA	0.03	NA	0.05	0.09	0.83	0.01	NA	NA	NA	NA	NA	NA	NA	NA	NA	NA	NA	NA	NA	NA	NA	NA	NA
DAAA	48	N75	V	0.00578571	0.0115714	A3D1	NA	0.55	NA	0.45	NA	NA	NA	NA	NA	NA	NA	NA	NA	NA	NA	NA	NA	NA	NA	NA	NA	NA	NA	NA	NA	NA	NA
DAAA	48	N75	W	0	0	A2D2	NA	NA	NA	NA	NA	NA	0.12	NA	0.13	NA	NA	NA	NA	NA	NA	0.47	NA	0.28	NA	NA	NA	NA	NA	NA	NA	NA	NA
DAAA	48	N75	W	0	0	A3D1	NA	0.55	NA	0.45	NA	NA	NA	NA	NA	NA	NA	NA	NA	NA	NA	NA	NA	NA	NA	NA	NA	NA	NA	NA	NA	NA	NA
DAAA	48	N75	Y	0	0	A1D3	NA	NA	NA	NA	NA	NA	NA	NA	NA	NA	NA	NA	0.25	NA	NA	NA	NA	NA	NA	NA	NA	NA	NA	NA	NA	0.25	NA
DAAA	48	N75	Y	0	0	A2D2	NA	NA	NA	NA	NA	NA	0.37	NA	0.38	NA	NA	NA	NA	NA	NA	0.06	NA	0.19	NA	NA	NA	NA	NA	NA	NA	NA	NA
DAAA	48	N75	Y	0	0	A3D1	NA	0.55	NA	0.45	NA	NA	NA	NA	NA	NA	NA	NA	NA	NA	NA	NA	NA	NA	NA	NA	NA	NA	NA	NA	NA	NA	NA
DAAA	48	W76	A	0	0	A1D3	NA	NA	NA	NA	NA	NA	NA	NA	NA	NA	0.25	NA	0.11	0.25	NA	NA	NA	NA	NA	NA	NA	0.14	NA	NA	NA	NA	NA
DAAA	48	W76	A	0	0	A2D2	NA	NA	NA	NA	0.08	NA	NA	0.23	0.42	0.03	NA	NA	NA	NA	NA	0.02	NA	0.22	0.02	NA	0.22	NA	NA	NA	NA	NA	NA
DAAA	48	W76	A	0	0	A3D1	NA	0.54	NA	0.46	NA	NA	NA	NA	NA	NA	NA	NA	NA	NA	NA	NA	NA	NA	NA	NA	NA	NA	NA	NA	NA	NA	NA
DAAA	48	W76	C	0	0	A1D3	NA	NA	NA	NA	NA	NA	NA	NA	NA	NA	NA	0.25	NA	0.25	NA	NA	NA	NA	NA	NA	NA	0.25	NA	NA	NA	NA	NA
DAAA	48	W76	C	0	0	A2D2	NA	NA	NA	NA	NA	NA	0.2	0.19	0.19	NA	NA	NA	NA	NA	NA	NA	0.06	NA	NA	0.36	NA	NA	NA	NA	NA	NA	NA
DAAA	48	W76	C	0	0	A3D1	NA	0.55	NA	0.45	NA	NA	NA	NA	NA	NA	NA	NA	NA	NA	NA	NA	NA	NA	NA	NA	NA	NA	NA	NA	NA	NA	NA
DAAA	48	W76	D	0	0	A2D2	NA	NA	NA	NA	NA	NA	0.16	0.2	NA	NA	NA	NA	NA	NA	NA	0.12	0.05	0.13	0.14	0.34	0.11	NA	NA	NA	NA	NA	NA
DAAA	48	W76	D	0	0	A3D1	NA	0.54	NA	0.46	NA	NA	NA	NA	NA	NA	NA	NA	NA	NA	NA	NA	NA	NA	NA	NA	NA	NA	NA	NA	NA	NA	NA
DAAA	48	W76	E	0.0189578	0.0219008	A2D2	NA	NA	NA	NA	0.11	NA	NA	0.29	0.43	0.34	NA	NA	NA	NA	NA	NA	NA	NA	NA	NA	NA	NA	NA	NA	NA	NA	NA
DAAA	48	W76	E	0.0189578	0.0219008	A3D1	NA	0.54	NA	0.46	NA	NA	NA	NA	NA	NA	NA	NA	NA	NA	NA	NA	NA	NA	NA	NA	NA	NA	NA	NA	NA	NA	NA
DAAA	48	W76	F	0.320669	0.0432798	A1D3	NA	NA	NA	NA	NA	NA	NA	NA	NA	NA	0.03	0.49	0.21	0.1	NA	NA	NA	NA	NA	NA	NA	0.17	NA	NA	NA	NA	NA
DAAA	48	W76	F	0.320669	0.0432798	A2D2	NA	NA	NA	NA	0.01	NA	0.02	NA	0.23	NA	NA	NA	NA	NA	NA	0.08	NA	0.67	0.03	NA	0.47	NA	NA	NA	NA	NA	NA
DAAA	48	W76	F	0.320669	0.0432798	A3D1	NA	0.55	NA	0.45	NA	NA	NA	NA	NA	NA	NA	NA	NA	NA	NA	NA	NA	NA	NA	NA	NA	NA	NA	NA	NA	NA	NA
DAAA	48	W76	G	0.0315767	0.00896075	A2D2	NA	NA	NA	NA	0.07	NA	NA	0.07	0.8	0.13	NA	NA	NA	NA	NA	NA	NA	NA	NA	NA	NA	NA	NA	NA	NA	NA	NA
DAAA	48	W76	G	0.0315767	0.00896075	A3D1	NA	0.54	NA	0.46	NA	NA	NA	NA	NA	NA	NA	NA	NA	NA	NA	NA	NA	NA	NA	NA	NA	NA	NA	NA	NA	NA	NA
DAAA	48	W76	H	0.218072	0.0708238	A1D3	NA	NA	NA	NA	NA	NA	NA	NA	NA	NA	NA	0.13	NA	0.51	NA	NA	NA	NA	NA	NA	NA	0.11	NA	NA	NA	NA	NA
DAAA	48	W76	H	0.218072	0.0708238	A2D2	NA	NA	NA	NA	0.07	NA	NA	0.1	0.79	0.02	NA	NA	NA	NA	NA	NA	NA	NA	NA	NA	NA	NA	NA	NA	NA	NA	NA
DAAA	48	W76	H	0.218072	0.0708238	A3D1	NA	0.55	NA	0.45	NA	NA	NA	NA	NA	NA	NA	NA	NA	NA	NA	NA	NA	NA	NA	NA	NA	NA	NA	NA	NA	NA	NA
DAAA	48	W76	I	0.0217742	0.00709898	A2D2	NA	NA	NA	NA	0.07	NA	NA	0.22	0.59	0.18	NA	NA	NA	NA	NA	NA	NA	NA	NA	NA	NA	NA	NA	NA	NA	NA	NA
DAAA	48	W76	I	0.0217742	0.00709898	A3D1	NA	0.54	NA	0.46	NA	NA	NA	NA	NA	NA	NA	NA	NA	NA	NA	NA	NA	NA	NA	NA	NA	NA	NA	NA	NA	NA	NA
DAAA	48	W76	K	0.00844863	0.00999668	A1D3	NA	NA	NA	NA	NA	NA	NA	NA	NA	NA	NA	0.44	0.04	0.03	NA	NA	NA	NA	NA	NA	NA	0.25	0.25	NA	NA	NA	NA
DAAA	48	W76	K	0.00844863	0.00999668	A2D2	NA	NA	NA	NA	0.08	NA	NA	0.32	0.43	0.47	NA	NA	NA	NA	NA	NA	NA	NA	NA	NA	NA	NA	NA	NA	NA	NA	NA
DAAA	48	W76	K	0.00844863	0.00999668	A3D1	NA	0.55	NA	0.45	NA	NA	NA	NA	NA	NA	NA	NA	NA	NA	NA	NA	NA	NA	NA	NA	NA	NA	NA	NA	NA	NA	NA
DAAA	48	W76	L	0.104388	0.0531517	A1D3	NA	NA	NA	NA	NA	NA	NA	NA	NA	NA	NA	NA	NA	0.25	NA	NA	NA	NA	NA	NA	NA	NA	NA	NA	NA	NA	NA
DAAA	48	W76	L	0.104388	0.0531517	A2D2	NA	NA	NA	NA	0.06	NA	NA	0.26	0.6	0.2	NA	NA	NA	NA	NA	NA	NA	NA	NA	NA	NA	NA	NA	NA	NA	NA	NA
DAAA	48	W76	L	0.104388	0.0531517	A3D1	NA	0.54	NA	0.46	NA	NA	NA	NA	NA	NA	NA	NA	NA	NA	NA	NA	NA	NA	NA	NA	NA	NA	NA	NA	NA	NA	NA
DAAA	48	W76	M	0.074419	0.012454	A2D2	NA	NA	NA	NA	0.06	NA	NA	0.12	0.77	0.07	NA	NA	NA	NA	NA	NA	NA	NA	NA	NA	NA	NA	NA	NA	NA	NA	NA
DAAA	48	W76	M	0.074419	0.012454	A3D1	NA	0.55	NA	0.45	NA	NA	NA	NA	NA	NA	NA	NA	NA	NA	NA	NA	NA	NA	NA	NA	NA	NA	NA	NA	NA	NA	NA
DAAA	48	W76	N	0.0798931	0.0164474	A1D3	NA	NA	NA	NA	NA	NA	NA	NA	NA	NA	NA	NA	NA	0.11	NA	NA	NA	NA	NA	NA	NA	0.25	NA	NA	NA	0.14	NA
DAAA	48	W76	N	0.0798931	0.0164474	A2D2	NA	NA	NA	NA	0.06	NA	NA	0.19	0.65	0.24	NA	NA	NA	NA	NA	NA	NA	NA	NA	NA	NA	NA	NA	NA	NA	NA	NA
DAAA	48	W76	N	0.0798931	0.0164474	A3D1	NA	0.55	NA	0.45	NA	NA	NA	NA	NA	NA	NA	NA	NA	NA	NA	NA	NA	NA	NA	NA	NA	NA	NA	NA	NA	NA	NA
DAAA	48	W76	Q	0	0	A2D2	NA	NA	NA	NA	0.04	0.02	0.04	0.28	0.11	0.12	NA	NA	NA	NA	NA	0.05	NA	0.11	0.06	0.21	0.1	NA	NA	NA	NA	NA	NA
DAAA	48	W76	Q	0	0	A3D1	NA	0.54	NA	0.46	NA	NA	NA	NA	NA	NA	NA	NA	NA	NA	NA	NA	NA	NA	NA	NA	NA	NA	NA	NA	NA	NA	NA
DAAA	48	W76	R	0.0498913	0.0384756	A2D2	NA	NA	NA	NA	0.07	NA	NA	0.17	0.72	0.12	NA	NA	NA	NA	NA	NA	NA	NA	NA	NA	NA	NA	NA	NA	NA	NA	NA
DAAA	48	W76	R	0.0498913	0.0384756	A3D1	NA	0.55	NA	0.45	NA	NA	NA	NA	NA	NA	NA	NA	NA	NA	NA	NA	NA	NA	NA	NA	NA	NA	NA	NA	NA	NA	NA
DAAA	48	W76	S	0.0303988	0.00509301	A2D2	NA	NA	NA	NA	0.09	NA	NA	0.16	0.64	0.12	NA	NA	NA	NA	NA	NA	NA	NA	NA	NA	NA	NA	NA	NA	NA	NA	NA
DAAA	48	W76	S	0.0303988	0.00509301	A3D1	NA	0.54	NA	0.46	NA	NA	NA	NA	NA	NA	NA	NA	NA	NA	NA	NA	NA	NA	NA	NA	NA	NA	NA	NA	NA	NA	NA
DAAA	48	W76	T	0.0334679	0.0284207	A1D3	NA	NA	NA	NA	NA	NA	NA	NA	NA	NA	NA	NA	NA	NA	NA	NA	NA	NA	NA	NA	NA	0.25	NA	NA	NA	NA	NA
DAAA	48	W76	T	0.0334679	0.0284207	A2D2	NA	NA	NA	NA	0.07	NA	NA	0.22	0.65	0.11	NA	NA	NA	NA	NA	NA	NA	NA	NA	NA	NA	NA	NA	NA	NA	NA	NA
DAAA	48	W76	T	0.0334679	0.0284207	A3D1	NA	0.54	NA	0.46	NA	NA	NA	NA	NA	NA	NA	NA	NA	NA	NA	NA	NA	NA	NA	NA	NA	NA	NA	NA	NA	NA	NA
DAAA	48	W76	V	0.0134255	0.0116885	A2D2	NA	NA	NA	NA	0.06	NA	0.01	0.07	0.55	0.1	NA	NA	NA	NA	NA	0.03	NA	0.22	0.07	NA	0.18	NA	NA	NA	NA	NA	NA
DAAA	48	W76	V	0.0134255	0.0116885	A3D1	NA	0.55	NA	0.45	NA	NA	NA	NA	NA	NA	NA	NA	NA	NA	NA	NA	NA	NA	NA	NA	NA	NA	NA	NA	NA	NA	NA
DAAA	48	W76	Y	0.960189	0.179645	A1D3	NA	NA	NA	NA	NA	NA	NA	NA	NA	NA	0.01	0.72	0.16	0.11	NA	NA	NA	NA	NA	NA	NA	NA	NA	NA	NA	NA	NA
DAAA	48	W76	Y	0.960189	0.179645	A2D2	NA	NA	NA	NA	NA	NA	NA	0.03	0.47	NA	NA	NA	NA	NA	NA	0.03	NA	0.47	0.03	NA	0.47	NA	NA	NA	NA	NA	NA
DAAA	48	W76	Y	0.960189	0.179645	A3D1	0	0.58	NA	0.39	NA	NA	NA	NA	NA	NA	NA	NA	NA	NA	NA	NA	NA	NA	NA	NA	NA	NA	NA	NA	NA	NA	NA
DAAA	48	PesCDAnm	NA	0.683402	0.18239	A1D3	NA	NA	NA	NA	NA	NA	NA	NA	NA	NA	0.01	0.75	0.19	0.05	NA	NA	NA	NA	NA	NA	NA	NA	NA	NA	NA	NA	NA
DAAA	48	PesCDAnm	NA	0.683402	0.18239	A2D2	NA	NA	NA	NA	NA	NA	NA	0.01	0.1	NA	NA	NA	NA	NA	NA	0.09	NA	0.8	0.06	NA	0.73	NA	NA	NA	NA	NA	NA
DAAA	48	PesCDAnm	NA	0.683402	0.18239	A3D1	0	0.55	NA	0.44	NA	NA	NA	NA	NA	NA	NA	NA	NA	NA	NA	NA	NA	NA	NA	NA	NA	NA	NA	NA	NA	NA	NA
