# Supplementary material for: Engineering of a chitin deacetylase to generate tailor-made chitosan polymers
Source: PLoS Biol. 2024 Jan 18;22(1):e3002459. doi: 10.1371/journal.pbio.3002459 (PMC10796014; doi:10.1371/journal.pbio.3002459)
Supplement: S5 Data — The spreadsheet contains 4 sheets. The first sheet contains the FA determination, which is plotted in S8 Fig. The second and third sheet give the weight average A- and D-block sizes determined via HILIC-MS (see S9 Fig) and via SEC-MS (see Fig 9B), respectively. The last sheet contains the areas for the oligomer and polymer fractions from the SEC chromatograms (see S10 and S11 Figs) that were used to calculated the oligomeric fractions shown in Fig 9D. (XLSX) [file pbio.3002459.s017.xlsx]

## Sheet: DA determination
		DP2(intensity)		1	DP3(intensity)			1	DP4(intensity)				1	DP5(intensity)					1
	DP:	DP2			DP3				DP4					DP5
	oligomer:	R2	A1R1	A2	R3	A1R2	A2R1	A3	R4	A1R3	A2R2	A3R1	A4	R5	A1R4	A2R2	A3R2	A4R1	A5
	DA:	0	0.5	1	0	0.333333	0.666667	1	0	0.25	0.5	0.75	1	0	0.2	0.4	0.6	0.8	1
construct	time [h]																			FA
H199K	0	0.509863	0.00500927		0.472571	0.0118166					0.000740112									0.00681355
H199K	0.33	0.510728	0.0134437		0.447876	0.018222	0.00536503		0.000495852	0.00201607	0.00185362									0.0178033
H199K	0.66	0.49742	0.0168045		0.44695	0.0219397	0.0106498			0.00343486	0.0028012									0.0250747
H199K	1	0.463198	0.0208673	0.00905084	0.448509	0.0288806	0.0157857	0.00703994		0.00370672	0.00296222									0.0490828
H199K	2	0.447171	0.0289203	0.0187125	0.429331	0.0346497	0.0273772			0.00703582	0.006802									0.068134
H199K	3	0.442172	0.0322082	0.0280919	0.409832	0.039328	0.0316918			0.00860067	0.00807589									0.0846213
H199K	4	0.422622	0.0331738	0.0337799	0.410803	0.0446617	0.0366096			0.00784002	0.00851211						0.00199812			0.0970753
H199K	6	0.413921	0.0366026	0.0479862	0.388215	0.0438992	0.0442934			0.0100172	0.0127297						0.00233509			0.12072
H199K	8	0.393119	0.0427577	0.0597638	0.372451	0.0506037	0.0548934	0.00729065		0.00770386	0.0101582	0.00125884								0.149846
H199K	10	0.391479	0.0441647	0.0772495	0.35665	0.0546855	0.0540289			0.00858124	0.0115348	0.00162558								0.162711
H199K	14	0.351078	0.0585386	0.0964666	0.324327	0.0670548	0.0707684		0.00050654	0.0118657	0.0164351	0.00295959								0.20867
H199K	24	0.306946	0.0541778	0.160877	0.280506	0.0565114	0.0963551			0.0134944	0.0211682	0.00562973					0.0043336			0.29182
H199Y	0	0.495832	0.009783		0.471844	0.013956	0.00361872				0.000794058	0.00417233								0.0154823
H199Y	0.33	0.475209	0.0430497		0.437091	0.0407332				0.00189012	0.00202693									0.0365886
H199Y	0.66	0.424104	0.0781855	0.00637444	0.404176	0.0676166	0.0114751			0.00324253	0.00482612									0.0788798
H199Y	1	0.399195	0.086162	0.00349693	0.394919	0.0875445	0.0152518			0.00568067	0.00774907									0.091222
H199Y	2	0.355811	0.135911	0.00979872	0.328159	0.118808	0.034521			0.00529346	0.0116978									0.147543
H199Y	3	0.317171	0.16613	0.0181557	0.284434	0.141315	0.0557203			0.0046363	0.0124376									0.19285
H199Y	4	0.285036	0.190035	0.0192797	0.25262	0.145287	0.0789904			0.00660315	0.0183042	0.00120897					0.00263562			0.228677
H199Y	6	0.238813	0.225748	0.0310109	0.209329	0.154947	0.101447			0.00731839	0.0249669	0.00232626					0.00409405			0.281679
H199Y	8	0.218511	0.242807	0.0405284	0.185448	0.151704	0.120699			0.00625716	0.0254822	0.00313481					0.00542842			0.312879
H199Y	10	0.194973	0.265826	0.0509813	0.155571	0.155236	0.137406			0.00613074	0.0265571	0.00282672					0.00449202			0.34687
H199Y	14	0.154941	0.284639	0.0759069	0.122836	0.137426	0.172514			0.00785877	0.0327921	0.00462575					0.00645977			0.404751
H199Y	24	0.0951387	0.309814	0.151924	0.0614164	0.0997216	0.215761			0.00749489	0.0384522	0.01038					0.00989816			0.518735
PesCDAnm	0	0.511433	0.00941654		0.477957				0.000564886		0.000628887									0.00502271
PesCDAnm	0.33	0.486919	0.0221131	0.00408942	0.44106	0.0291047	0.0102511			0.00361668	0.00284597									0.0340088
PesCDAnm	0.66	0.456809	0.0280207	0.00837243	0.436197	0.0400039	0.0198667			0.00526821	0.00546179									0.0530098
PesCDAnm	1	0.456689	0.0322022	0.0202657	0.397197	0.0480647	0.0294808			0.00850261	0.00759774									0.0779668
PesCDAnm	2	0.378575	0.044482	0.0472629	0.387917	0.0603999	0.0528034			0.0111943	0.0130734	0.00132668					0.0029659			0.136949
PesCDAnm	3	0.361148	0.0562436	0.0770657	0.336675	0.0663356	0.0725425			0.0104288	0.0146532	0.001768					0.00313979			0.188805
PesCDAnm	4	0.334053	0.060949	0.0970274	0.31664	0.0675759	0.0877712		0.000624486	0.0113139	0.016662	0.0029044					0.00447867			0.224566
PesCDAnm	6	0.310609	0.0658541	0.137871	0.285262	0.0684339	0.0940162			0.0108014	0.0179267	0.00394551					0.00527988			0.274078
PesCDAnm	8	0.26991	0.0672141	0.159751	0.264391	0.0730459	0.118138	0.00599888		0.0116037	0.0194364	0.0051346					0.0053763			0.32216
PesCDAnm	10	0.269655	0.0749816	0.19687	0.23469	0.0685192	0.110886			0.0120545	0.0198767	0.00614496					0.00632192			0.352479
PesCDAnm	14	0.238609	0.0771786	0.24205	0.207207	0.0678003	0.120464			0.0114842	0.0204765	0.00753763					0.00719347			0.406627
PesCDAnm	24	0.196864	0.0785354	0.321836	0.157259	0.0633243	0.126996			0.0127305	0.0242465	0.00992384					0.00828429			0.494595

## Sheet: PA HILIC
		represents FA	rep. 1		rep. 2		rep. 3		calculation
construct	FA		avg. A-blocks	avg. D-blocks	avg. A-blocks	avg. D-blocks	avg. A-blocks	avg. D-blocks	mean A-blocks	SD A-blocks	mean D-blocks	SD D-blocks
chem. control	0.113	0.1	1.1411	5.46167	1.14641	5.30645	1.13514	5.32361	1.14089	0.00563492	5.36391	0.0850948
chem. control	0.176	0.2	1.23289	4.42867	1.26113	4.50874	1.24324	4.48505	1.24575	0.0142842	4.47415	0.0411294
chem. control	0.316	0.3	1.69597	3.30583	1.70823	3.44534	1.66765	3.35497	1.69062	0.0208117	3.36871	0.0707655
chem. control	0.424	0.4	2.08965	2.76305	2.06693	2.69781	2.08651	2.70167	2.08103	0.012312	2.72084	0.0366016
H199K	0.0846213	0.1	1.80364	3.92239	1.76981	4.09275	1.79622	4.02333	1.78989	0.0177857	4.01283	0.0856639
H199K	0.20867	0.2	2.24158	3.45647	2.21829	3.63968	2.22181	3.5605	2.22723	0.0125519	3.55222	0.0918831
H199K	0.293609	0.3	2.36346	3.20183	2.31176	3.29209	2.31903	3.37867	2.33142	0.0279854	3.29086	0.0884296
H199Y	0.0788798		1.22398	4.90906	1.23188	4.85687	1.25409	4.48658	1.23665	0.0156122	4.75084	0.230332
H199Y	0.091222	0.1	1.20029	4.96006	1.20531	4.9834	1.20997	5.01741	1.20519	0.00484058	4.98696	0.0288434
H199Y	0.147543		1.32545	4.50717	1.34102	4.25046	1.29506	4.61923	1.32051	0.0233709	4.45895	0.189056
H199Y	0.19285	0.2	1.40622	4.11444	1.39145	4.36082	1.4005	4.28557	1.39939	0.00744509	4.25361	0.126261
H199Y	0.2301		1.46871	3.9727	1.46412	3.97662	1.44745	4.00442	1.4601	0.0111858	3.98458	0.0172923
H199Y	0.283452	0.3	1.58185	3.10296	1.55143	3.20039	1.5938	3.06132	1.57569	0.0218445	3.12155	0.0713774
H199Y	0.405965	0.4	1.87359	2.82261	1.90004	2.86774	1.85812	2.81598	1.87725	0.0211954	2.83545	0.028168
H199Y	0.518372	0.5	2.08641	2.18935	2.07584	2.14045	2.09172	2.18694	2.08466	0.00808816	2.17225	0.0275597
PesCDAnm	0.0779668	0.1	1.69574	4.75346	1.69301	4.953	1.6911	4.87972	1.69328	0.00233228	4.86206	0.100933
PesCDAnm	0.13909		1.99469	4.33689	2.06377	3.94487	1.99203	4.31982	2.01683	0.0406712	4.20053	0.221569
PesCDAnm	0.190747	0.2	2.0434	3.91153	2.10036	3.85437	2.06724	3.74812	2.07033	0.0286057	3.838	0.082926
PesCDAnm	0.276438	0.3	2.24669	3.56721	2.22795	3.47825	2.291	3.48267	2.25521	0.0323782	3.50938	0.0501374
PesCDAnm	0.324052		2.29618	3.61276	2.3561	3.52566	2.27889	3.73729	2.31039	0.0405173	3.62523	0.106367
PesCDAnm	0.354321		2.27309	3.32935	2.29512	3.42872	2.28847	3.44687	2.28556	0.0113019	3.40165	0.0632698
PesCDAnm	0.407951	0.4	2.34387	3.57721	2.34064	3.28826	2.31729	3.42847	2.33393	0.0145046	3.43131	0.144496
PesCDAnm	0.494684	0.5	2.3289	3.52014	2.4915	3.50309	2.32363	3.42674	2.38134	0.0954381	3.48332	0.049738

## Sheet: PA SEC
		represents FA	rep. 1		rep. 2		rep. 3		calculation
construct	FA		avg. A-blocks	avg. D-blocks	avg. A-blocks	avg. D-blocks	avg. A-blocks	avg. D-blocks	mean A-blocks	SD A-blocks	mean D-blocks	SD D-blocks
chem. control	0.113	0.1	1.06369	6.40756	1.0926	6.92551	1.10345	6.38398	1.08658	0.0205522	6.57235	0.306074
chem. control	0.176	0.2	1.17404	5.88728	1.19739	5.70249	1.20484	5.78098	1.19209	0.0160717	5.79025	0.0927414
chem. control	0.316	0.3	1.62264	3.93901	1.65716	4.02059	1.66533	3.87927	1.64838	0.0226594	3.94629	0.0709409
chem. control	0.424	0.4	2.09024	3.01816	2.03979	2.98111	2.02784	3.04214	2.05262	0.0331211	3.0138	0.0307445
H199K	0.0846213	0.1	1.68059	5.59728	1.74481	5.64522	1.69824	5.65155	1.70788	0.0331746	5.63135	0.0296777
H199K	0.20867	0.2	2.16255	4.91598	2.12422	4.93211	2.11734	5.13942	2.1347	0.0243572	4.99583	0.124606
H199K	0.293609	0.3	2.43866	4.12517	2.4362	4.33856	2.47327	4.42661	2.44937	0.0207313	4.29678	0.155001
H199Y	0.091222	0.1	1.11944	6.58649	1.10699	6.50183	1.10254	6.58994	1.10965	0.00876299	6.55942	0.0499017
H199Y	0.19285	0.2	1.31204	5.32187	1.28845	5.84035	1.30304	5.51355	1.30117	0.0119041	5.55859	0.262159
H199Y	0.2301		1.39409	4.93968	1.36536	4.99194	1.32175	5.36408	1.3604	0.0364239	5.09857	0.231419
H199Y	0.283452	0.3	1.4533	4.83166	1.46405	4.78411	1.48675	4.85381	1.46803	0.0170791	4.82319	0.0356121
H199Y	0.405965	0.4	1.89226	3.42673	1.89837	3.49649	1.75633	3.50645	1.84898	0.0803004	3.47656	0.0434363
H199Y	0.518372	0.5	2.18635	2.34066	2.15321	2.34556	2.13829	2.35142	2.15928	0.0245999	2.34588	0.00538525
PesCDAnm	0.0779668	0.1	1.47082	5.92267	1.42078	6.00265	1.64765	5.35529	1.51308	0.119197	5.7602	0.35294
PesCDAnm	0.190747	0.2	2.03499	5.18073	2.12863	5.02848	1.98829	5.22771	2.05064	0.0714638	5.14564	0.104151
PesCDAnm	0.276438	0.3	2.21015	4.9855	2.28934	4.88596	2.22329	4.75744	2.24093	0.042437	4.8763	0.114335
PesCDAnm	0.407951	0.4	2.42878	3.78607	2.3928	4.01078	2.47024	4.11377	2.43061	0.0387531	3.9702	0.167576
PesCDAnm	0.494684	0.5	2.44481	3.98698	2.67004	3.77026	2.53551	3.72612	2.55012	0.113324	3.82779	0.13962

## Sheet: Oligomer fraction
			chem. control			PesCDAnm			H199Y			H199K
representative FA	time [s]	range	area rep. 1	area rep. 2	area rep. 3	area rep. 1	area rep. 2	area rep. 3	area rep. 1	area rep. 2	area rep. 3	area rep. 1	area rep. 2	area rep. 3
0.1	392 - 520	<= DP14	241.586	714.527	615.768	194.623	168.809	290.177	424.322	406.691	510.77	181.266	242.904	175.366
	250 - 392	> DP14	287.092	763.337	699.267	730.238	814.622	815.271	729.507	718.622	871.506	1130.17	1187.72	1114.13
		fraction <= DP14	0.456962	0.483486	0.468252	0.210435	0.171653	0.262497	0.367751	0.361402	0.369514	0.138219	0.169789	0.135995
0.2	392 - 520	<= DP14	851.458	815.416	765.903	534.785	574.991	611.97	877.255	856.062	942.297	319.254	374.093	274.253
	250 - 392	> DP14	321.537	315.379	289.31	950.749	936.912	948.845	309.508	299.76	335.065	933.984	925.314	915.639
		fraction <= DP14	0.725884	0.7211	0.725828	0.359995	0.380309	0.392084	0.7392	0.740652	0.73769	0.254744	0.287895	0.230486
0.3	392 - 520	<= DP14	925.946	951.178	851.769	638.286	645.365	580.294	835.385	714.601	692.863	438.799	457.141	374.963
	250 - 392	> DP14	109.409	103.519	56.8643	822.695	814.509	771.849	143.915	83.8648	83.7326	804.979	797.128	752.042
		fraction <= DP14	0.894327	0.90185	0.937418	0.436889	0.442069	0.429166	0.853043	0.894968	0.89218	0.352796	0.364468	0.332708
0.4	392 - 520	<= DP14	1054.37	863.12	1059.82	388.356	490.663	405.217	930.334	1013.62	1005.39
	250 - 392	> DP14	113.123	4.50725	94.9547	362.538	395.222	372.098	46.1025	58.1369	75.2437
		fraction <= DP14	0.903106	0.994805	0.917772	0.517192	0.553867	0.521303	0.952785	0.945756	0.930371
0.5	392 - 520	<= DP14				475.116	594.184	496.698	534.34	577.024	573.433
	250 - 392	> DP14				292.788	292.797	299.435	52.954	79.8676	45.2232
		fraction <= DP14				0.618718	0.669895	0.623888	0.909834	0.878416	0.926901
		representative FA	chem. control			PesCDAnm			H199Y			H199K
			FA	fraction <= DP14	SD	FA	fraction <= DP14	SD	FA	fraction <= DP14	SD	FA	fraction <= DP14	SD
		0.1	0.113	0.469567	0.0133111	0.0779668	0.214862	0.0455832	0.091222	0.366222	0.00426628	0.0846213	0.148001	0.0189017
		0.2	0.176	0.72427	0.00274594	0.190747	0.377463	0.0162328	0.19285	0.739181	0.00148146	0.20867	0.257708	0.0288193
		0.3	0.316	0.911198	0.0230161	0.276438	0.436041	0.00649306	0.283452	0.880063	0.023442	0.293609	0.34999	0.0160649
		0.4	0.428	0.938561	0.0492576	0.407951	0.530787	0.0200932	0.405965	0.94297	0.0114637
		0.5				0.494684	0.637501	0.0281734	0.518372	0.90505	0.024594
